# Supplementary material for: Uncovering the isoform-resolution kinetic landscape of nonsense-mediated mRNA decay with EZbakR
Source: bioRxiv. 2025 Mar 14:2025.03.12.642874. Preprint. [Version 1] doi: 10.1101/2025.03.12.642874 (PMC11952489; doi:10.1101/2025.03.12.642874)
Supplement: Supplement 3 — Table S2. Excel file containing EZbakR Isoform-level outputs. [file media-3.xlsx]

## Sheet: Ensembl
Gene_Symbol	Ensembl_ID	transcript_id	log_kdeg_DMSO	log_kdeg_SMG1i	log_kdeg_DMSO_uncertainty	log_kdeg_SMG1i_uncertainty	DMSO_avg_TPM	SMG1i_avg_TPM	PTC	JCCscore	unsupported	LFC_kdeg	LFC_uncertainty	pval	padj
TSPAN6	ENSG00000000003	ENST00000373020	-2.68303	-2.53415	0.0927998	0.0981745	10.0175	9.97	FALSE	0.096	FALSE	0.14888	0.135093	0.270435	0.580579
TSPAN6	ENSG00000000003	ENST00000496771	-1.85095	-1.76001	0.202242	0.197733	2.0475	2.7175		0.096	FALSE	0.090935	0.282843	0.747829	0.900095
DPM1	ENSG00000000419	ENST00000371588	-1.96819	-1.64209	0.11416	0.111565	12.8775	14.68	FALSE	0.24	FALSE	0.326104	0.159622	0.0410548	0.186704
DPM1	ENSG00000000419	ENST00000682713	0.239159	0.327009	0.121794	0.117777	1.265	1.3525	FALSE	0.24	FALSE	0.0878502	0.169427	0.604099	0.832099
DPM1	ENSG00000000419	ENST00000684628	0.498379	0.320455	0.0882243	0.135531	1.4025	1.4375	FALSE	0.24	FALSE	-0.177924	0.161716	0.271235	0.581656
SCYL3	ENSG00000000457	ENST00000367771	0.0357712	-0.739198	0.0767344	0.075242	1.405	2.61	FALSE	0.27	FALSE	-0.774969	0.107469	5.54956e-13	4.38166e-11
C1orf112	ENSG00000000460	ENST00000359326	-2.48242	-2.50303	0.260481	0.242586	2.42	3.385	FALSE	0.29	FALSE	-0.0206114	0.355947	0.953824	0.982913
C1orf112	ENSG00000000460	ENST00000413811	-2.91643	-2.32811	0.217677	0.183123	2.565	4.5925	FALSE	0.29	FALSE	0.588324	0.28446	0.0386199	0.179446
C1orf112	ENSG00000000460	ENST00000481744	-1.27099	-1.6301	0.220058	0.246585	1.4075	2.7975	TRUE	0.29	FALSE	-0.359113	0.330499	0.277224	0.589102
C1orf112	ENSG00000000460	ENST00000496973	-1.85513	-1.80753	0.184478	0.178409	3.8375	6.175	FALSE	0.29	FALSE	0.0476068	0.256636	0.852834	0.944504
FUCA2	ENSG00000001036	ENST00000002165	-3.13478	-2.89861	0.07782	0.0770818	44.27	49.6425	FALSE	0.28	FALSE	0.236163	0.109533	0.0310772	0.154633
FUCA2	ENSG00000001036	ENST00000451668	-0.164974	-0.129477	0.145307	0.156274	1.8975	2.64	FALSE	0.28	FALSE	0.0354967	0.213391	0.867885	0.950898
GCLC	ENSG00000001084	ENST00000509541	0.742095	0.619783	0.0534524	0.0831857	2.3875	3.425	FALSE	0.28	FALSE	-0.122311	0.0988788	0.216093	0.516757
GCLC	ENSG00000001084	ENST00000513939	-1.00458	-0.956235	0.140387	0.142629	4.41	5.8275	FALSE	0.28	FALSE	0.0483405	0.200129	0.809132	0.925612
GCLC	ENSG00000001084	ENST00000514004	0.562321	0.400779	0.0935534	0.117768	2.4	3.075	FALSE	0.28	FALSE	-0.161542	0.150405	0.2828	0.595052
GCLC	ENSG00000001084	ENST00000514933	-2.38282	-1.7161	0.276399	0.257586	3.49	4.7875		0.28	FALSE	0.666719	0.377819	0.0776223	0.28405
GCLC	ENSG00000001084	ENST00000515580	0.306506	0.387793	0.119071	0.0960831	1.09	1.4375	TRUE	0.28	FALSE	0.0812866	0.153003	0.595227	0.826267
GCLC	ENSG00000001084	ENST00000643939	-1.47649	-1.00351	0.162635	0.158728	2.23	4.23	FALSE	0.28	FALSE	0.472979	0.227255	0.0374089	0.175545
GCLC	ENSG00000001084	ENST00000650454	-1.6578	-1.08454	0.0841286	0.0682001	5.6725	8.375	FALSE	0.28	FALSE	0.573265	0.1083	1.20122e-07	4.08068e-06
NFYA	ENSG00000001167	ENST00000341376	-0.0359652	-0.150563	0.0398672	0.0451747	7.3725	7.675	FALSE	0.25	FALSE	-0.114597	0.0602507	0.0571698	0.232902
NFYA	ENSG00000001167	ENST00000353205	-0.258225	-0.350807	0.0581658	0.0633187	11.4725	14.1025	FALSE	0.25	FALSE	-0.0925824	0.0859798	0.281573	0.593668
STPG1	ENSG00000001460	ENST00000337248	-0.658081	-0.637547	0.170343	0.166078	2.055	2.7475	FALSE		FALSE	0.0205339	0.237904	0.931219	0.975074
NIPAL3	ENSG00000001461	ENST00000339255	-2.69193	-2.6188	0.212829	0.204921	1.8075	3.155	FALSE	0.15	FALSE	0.0731322	0.295446	0.804497	0.924308
NIPAL3	ENSG00000001461	ENST00000374399	-1.69129	-1.86393	0.0701597	0.072546	6.5425	9.6775	FALSE	0.15	FALSE	-0.172635	0.100922	0.0871605	0.305977
NIPAL3	ENSG00000001461	ENST00000488155	0.0452399	-0.124196	0.116274	0.133652	2.1525	2.4225	FALSE	0.15	FALSE	-0.169436	0.177151	0.338847	0.648674
LAS1L	ENSG00000001497	ENST00000374807	-3.20981	-2.9814	0.18417	0.194624	8.8325	9	FALSE	0.2	FALSE	0.228411	0.267949	0.39397	0.692818
LAS1L	ENSG00000001497	ENST00000374811	-4.21008	-4.08948	0.184512	0.219854	10.1525	9.78	FALSE	0.2	FALSE	0.120597	0.28702	0.674361	0.865597
LAS1L	ENSG00000001497	ENST00000677834	-3.20981	-2.9814	0.18417	0.194624	8.8325	9	FALSE	0.2		0.228411	0.267949	0.39397	0.692818
LAS1L	ENSG00000001497	ENST00000678602	-1.17298	-1.37546	0.165218	0.193373	1.6325	1.4125	FALSE	0.2	FALSE	-0.20248	0.254343	0.425978	0.718431
ENPP4	ENSG00000001561	ENST00000321037	-1.04397	-0.87384	0.0629684	0.0677506	5.9475	5.7	FALSE		FALSE	0.170132	0.0924941	0.0658596	0.255597
ANKIB1	ENSG00000001629	ENST00000265742	-1.68262	-1.70327	0.0592067	0.0598649	9.5425	12.7375	FALSE	0.28	FALSE	-0.0206538	0.0841977	0.806223	0.925046
ANKIB1	ENSG00000001629	ENST00000422095	-0.585788	-0.937657	0.142842	0.115445	1.295	2.985	TRUE	0.28	FALSE	-0.351869	0.183661	0.0553826	0.227987
ANKIB1	ENSG00000001629	ENST00000442183	-1.28031	-1.67749	0.148514	0.196535	8.165	12.6975	FALSE	0.28	TRUE	-0.397186	0.246338	0.106884	0.346372
ANKIB1	ENSG00000001629	ENST00000465883	0.223872	0.0699138	0.154432	0.1793	1.1375	1.2725		0.28	FALSE	-0.153958	0.236639	0.515301	0.779166
RAD52	ENSG00000002016	ENST00000358495	-0.494811	-1.42757	0.113029	0.10287	1.645	4.025	FALSE	0.29	FALSE	-0.932755	0.152832	1.04018e-09	5.09012e-08
BAD	ENSG00000002330	ENST00000309032	-2.43976	-2.7324	0.144716	0.171403	11.665	11.4875	FALSE	0.29	FALSE	-0.292639	0.224325	0.192052	0.485008
BAD	ENSG00000002330	ENST00000394532	-2.32062	-2.04438	0.29467	0.225622	1.465	1.935	FALSE	0.29	FALSE	0.276243	0.371128	0.456674	0.741056
BAD	ENSG00000002330	ENST00000544271	-1.54521	-1.63151	0.283184	0.327358	1.575	1.5125	FALSE	0.29	FALSE	-0.0863052	0.432847	0.841958	0.939931
LAP3	ENSG00000002549	ENST00000606142	-3.16454	-2.65358	0.133524	0.126092	11.18	11.5775	FALSE	0.2	FALSE	0.510958	0.183652	0.00539891	0.0420918
LAP3	ENSG00000002549	ENST00000618908	-2.65962	-2.53141	0.143438	0.231623	4.485	3.575	FALSE	0.2		0.128212	0.272441	0.637923	0.849996
CD99	ENSG00000002586	ENST00000381177	-1.86654	-1.78564	0.249831	0.265955	1.5375	1.845	TRUE	0.25	TRUE	0.0809001	0.364894	0.824541	0.932649
CD99	ENSG00000002586	ENST00000381187	-2.42818	-2.59564	0.189355	0.289688	4.805	3.7875	FALSE	0.25	FALSE	-0.167457	0.346085	0.628484	0.845231
CD99	ENSG00000002586	ENST00000381192	-3.5292	-3.65075	0.0982838	0.111934	79.4625	76.7125	FALSE	0.25	FALSE	-0.12155	0.148959	0.414505	0.708849
CD99	ENSG00000002586	ENST00000449611	-2.24599	-2.37488	0.326676	0.35686	1.625	1.8125		0.25	FALSE	-0.128891	0.483804	0.789922	0.919424
CD99	ENSG00000002586	ENST00000497752	-0.00145414	0.0124027	0.143926	0.161915	1.3	1.34		0.25	FALSE	0.0138568	0.216636	0.948999	0.981263
CD99	ENSG00000002586	ENST00000611428	-3.36317	-3.21865	0.157928	0.215332	12.92	11.7275	TRUE	0.25	TRUE	0.144519	0.267038	0.588375	0.822598
CD99	ENSG00000002586	ENST00000624481	-3.14993	-3.39317	0.178166	0.220292	8.965	8.825	FALSE	0.25	FALSE	-0.243234	0.283322	0.390612	0.690634
CD99	ENSG00000002586	ENST00000645950	-2.51644	-2.76178	0.246297	0.317012	6.805	6.295		0.25	FALSE	-0.245332	0.401446	0.541119	0.795886
CD99	ENSG00000002586	ENST00000646103	-0.309646	-0.368342	0.140142	0.151861	1.9475	2.1725	FALSE	0.25	FALSE	-0.0586965	0.206644	0.776375	0.91392
LASP1	ENSG00000002834	ENST00000318008	-2.05573	-1.85949	0.0727098	0.0570228	28.4775	28.2825	FALSE	0.36	FALSE	0.196246	0.092403	0.0336862	0.163229
SNX11	ENSG00000002919	ENST00000359238	-0.263027	-0.856707	0.0787373	0.0840293	2.625	4.7975	FALSE	0.33	FALSE	-0.59368	0.115154	2.52921e-07	7.93117e-06
SNX11	ENSG00000002919	ENST00000393405	-0.508635	-1.01362	0.109722	0.0889238	2.81	4.7775	FALSE	0.33	TRUE	-0.504981	0.141231	0.00034948	0.0046786
SNX11	ENSG00000002919	ENST00000582104	-0.597061	-1.20476	0.117924	0.154699	2.4375	2.9175	FALSE	0.33	FALSE	-0.607696	0.194519	0.00178354	0.0177407
M6PR	ENSG00000003056	ENST00000000412	-1.97259	-1.79197	0.0578439	0.0595229	36.98	39.985	FALSE	0.14	TRUE	0.180615	0.0829993	0.0295472	0.149871
M6PR	ENSG00000003056	ENST00000537621	-0.13666	-0.712754	0.158538	0.225317	2.25	2.3275	FALSE	0.14	FALSE	-0.576095	0.275503	0.0365223	0.17263
M6PR	ENSG00000003056	ENST00000540837	-0.849085	-0.711009	0.18095	0.204001	2.245	2.4275	FALSE	0.14	FALSE	0.138076	0.272689	0.612612	0.836788
M6PR	ENSG00000003056	ENST00000543159	0.19512	0.0544737	0.141324	0.165039	1.5775	1.7875	FALSE	0.14	TRUE	-0.140647	0.21728	0.517433	0.780668
M6PR	ENSG00000003056	ENST00000544245	-1.93571	-1.8456	0.277022	0.293313	1.7475	2.095	FALSE	0.14	FALSE	0.0901143	0.403452	0.823257	0.931912
KLHL13	ENSG00000003096	ENST00000469946	-2.0861	-1.52264	0.260645	0.234036	1.225	1.2475	FALSE	0.34	TRUE	0.563456	0.350298	0.107725	0.348169
DBNDD1	ENSG00000003249	ENST00000002501	-2.26425	-2.20513	0.104776	0.108431	8.9925	10.6775	FALSE	0.18	FALSE	0.0591227	0.150782	0.694979	0.875273
DBNDD1	ENSG00000003249	ENST00000568838	-2.17532	-1.96308	0.189022	0.216779	2.155	1.7725	FALSE	0.18	TRUE	0.212236	0.287615	0.460565	0.743527
DBNDD1	ENSG00000003249	ENST00000623401	-0.264397	-0.455429	0.120456	0.143027	1.255	1.4025		0.18	FALSE	-0.191032	0.186993	0.306969	0.619457
ALS2	ENSG00000003393	ENST00000681152	-1.32435	-0.798585	0.106342	0.118388	1.17	1.305	FALSE	0.22	FALSE	0.525768	0.159136	0.000953561	0.0106945
CFLAR	ENSG00000003402	ENST00000309955	-0.553197	-0.77496	0.0645182	0.0642632	1.0975	1.865	FALSE	0.27	FALSE	-0.221762	0.0910624	0.0148804	0.0910567
CFLAR	ENSG00000003402	ENST00000395148	-0.280808	-0.746227	0.0722922	0.0805025	1.9825	3.0275	FALSE	0.27	FALSE	-0.465419	0.108198	1.69608e-05	0.000347571
TFPI	ENSG00000003436	ENST00000233156	-2.12343	-1.92382	0.228622	0.156332	2.63	2.68	FALSE		FALSE	0.199608	0.276962	0.471091	0.751167
NDUFAF7	ENSG00000003509	ENST00000002125	-1.82255	-2.30939	0.130199	0.130607	2.96	6.165	FALSE	0.21	FALSE	-0.486838	0.184418	0.00829389	0.0584525
NDUFAF7	ENSG00000003509	ENST00000474154	-0.178566	-0.0967304	0.0915371	0.0994363	1.3225	1.6425	TRUE	0.21	FALSE	0.0818357	0.135154	0.544847	0.797811
RBM5	ENSG00000003756	ENST00000347869	-1.02222	-1.39629	0.0661792	0.0619001	7.6125	18.1275	FALSE	0.32	FALSE	-0.374067	0.0906163	3.65874e-05	0.00068463
RBM5	ENSG00000003756	ENST00000464087	0.474082	0.357707	0.0471457	0.0590375	3.015	3.52	TRUE	0.32	FALSE	-0.116375	0.0755522	0.123482	0.377188
RBM5	ENSG00000003756	ENST00000464988	0.186663	-0.634769	0.123106	0.150822	1.81	2.6425	TRUE	0.32	FALSE	-0.821433	0.194685	2.4508e-05	0.000483758
RBM5	ENSG00000003756	ENST00000469838	0.43436	0.280851	0.063084	0.0853796	2.88	3.59	FALSE	0.32	FALSE	-0.153508	0.106157	0.148162	0.418463
RBM5	ENSG00000003756	ENST00000471995	0.353321	0.213123	0.125402	0.143165	1.96	2.12		0.32	FALSE	-0.140198	0.19032	0.461341	0.744205
RBM5	ENSG00000003756	ENST00000475128	0.310587	0.350295	0.0688607	0.0760177	5.7225	5.3225		0.32	FALSE	0.0397075	0.102569	0.698661	0.87699
RBM5	ENSG00000003756	ENST00000475590	0.0680805	-0.653645	0.140746	0.138254	3.165	5.4675	FALSE	0.32	FALSE	-0.721726	0.197291	0.000254013	0.00359353
RBM5	ENSG00000003756	ENST00000479275	0.469683	0.461601	0.0971213	0.106464	1.245	1.2525	FALSE	0.32	FALSE	-0.00808183	0.144108	0.955277	0.983478
RBM5	ENSG00000003756	ENST00000489437	-0.0365508	-0.35037	0.160028	0.173223	1.8475	2.675		0.32	FALSE	-0.313819	0.235829	0.183286	0.472046
RBM5	ENSG00000003756	ENST00000493993	-0.0516647	-0.174177	0.214825	0.250986	1.0775	1.34	FALSE	0.32	FALSE	-0.122512	0.330369	0.71076	0.882761
RBM5	ENSG00000003756	ENST00000494360	0.124945	-0.132985	0.160902	0.195234	1.47	1.935		0.32	FALSE	-0.25793	0.252994	0.307961	0.62045
RBM5	ENSG00000003756	ENST00000496179	0.201144	-0.027125	0.124345	0.117313	2.3675	2.8825		0.32	FALSE	-0.228269	0.170951	0.181781	0.469758
MTMR7	ENSG00000003987	ENST00000180173	-1.1124	-1.6481	0.172896	0.201156	1.9625	3.37	FALSE		FALSE	-0.535702	0.265248	0.0434226	0.193661
SLC7A2	ENSG00000003989	ENST00000494857	-1.22288	-1.1035	0.0525562	0.0594332	7.435	6.2975	FALSE	0.2	FALSE	0.119388	0.0793376	0.132374	0.393337
ARF5	ENSG00000004059	ENST00000000233	-3.26761	-3.14629	0.0979436	0.104936	70.1825	66.7475	FALSE	0.28	FALSE	0.121321	0.143543	0.398005	0.696123
ARF5	ENSG00000004059	ENST00000463733	-0.782496	-0.742663	0.0959303	0.103561	4.52	4.9175	TRUE	0.28	FALSE	0.0398323	0.141165	0.777815	0.914426
ARF5	ENSG00000004059	ENST00000489673	-2.49924	-2.57955	0.338902	0.353448	3.575	3.4225		0.28	FALSE	-0.0803178	0.489673	0.869713	0.951606
SARM1	ENSG00000004139	ENST00000585453	-2.91956	-2.48247	0.21312	0.145406	1.82	3.505	FALSE	0.31	FALSE	0.437095	0.257998	0.0902311	0.312698
SARM1	ENSG00000004139	ENST00000585482	-1.06804	-1.33353	0.0620107	0.0680929	2.745	3.605	FALSE	0.31	FALSE	-0.26549	0.0920976	0.00394278	0.0329113
POLDIP2	ENSG00000004142	ENST00000540200	-2.3858	-2.19544	0.0592367	0.0614829	45.905	46.9375	FALSE	0.16	FALSE	0.190362	0.0853765	0.0257688	0.136205
POLDIP2	ENSG00000004142	ENST00000618887	-2.98175	-3.0098	0.215811	0.181281	10.4475	12.5775	FALSE	0.16	FALSE	-0.0280537	0.281846	0.920713	0.97055
PLXND1	ENSG00000004399	ENST00000324093	-2.22304	-2.4224	0.16386	0.107066	2.4925	3.58	FALSE	0.18	FALSE	-0.199355	0.195737	0.308448	0.620956
AK2	ENSG00000004455	ENST00000354858	-1.9548	-1.97646	0.165419	0.207719	2.4675	1.365	FALSE	0.26	FALSE	-0.0216599	0.265539	0.934989	0.976481
AK2	ENSG00000004455	ENST00000373449	-3.51578	-3.89783	0.231394	0.227552	7.6775	5.6675	FALSE	0.26	FALSE	-0.382048	0.324535	0.239109	0.546469
AK2	ENSG00000004455	ENST00000467905	-3.17191	-3.42301	0.114325	0.151225	54.4375	46.91	FALSE	0.26	FALSE	-0.251096	0.189576	0.185332	0.474533
AK2	ENSG00000004455	ENST00000480134	-2.34075	-2.49525	0.176096	0.157437	11.835	16.1975	FALSE	0.26	FALSE	-0.154504	0.236213	0.513053	0.77781
AK2	ENSG00000004455	ENST00000548033	-3.41132	-2.88267	0.241406	0.213306	7.1975	7.8325	FALSE	0.26	FALSE	0.528657	0.322143	0.100785	0.333886
AK2	ENSG00000004455	ENST00000550338	-4.89107	-4.88806	0.226954	0.203134	6.04	13.315	TRUE	0.26	FALSE	0.00300968	0.304584	0.992116	0.996681
AK2	ENSG00000004455	ENST00000551979	-0.567007	-0.492656	0.197297	0.221614	1.6575	1.55	FALSE	0.26	FALSE	0.074351	0.296714	0.802138	0.923609
AK2	ENSG00000004455	ENST00000672715	0.609745	-0.226288	0.0596368	0.0539033	3.7375	7.325	FALSE	0.26	FALSE	-0.836033	0.0803873	2.47774e-25	6.32642e-23
AK2	ENSG00000004455	ENST00000695599	0.755445	0.683468	0.0543619	0.0576398	1.3775	1.505	TRUE	0.26	FALSE	-0.071977	0.0792311	0.363643	0.669145
AK2	ENSG00000004455	ENST00000695605	0.654152	0.383259	0.0628134	0.0704834	1.61	2.005	TRUE	0.26	FALSE	-0.270892	0.094411	0.004114	0.0339821
AK2	ENSG00000004455	ENST00000695606	0.68768	0.550178	0.0784272	0.0898176	1.345	1.3875	FALSE	0.26	FALSE	-0.137502	0.119239	0.248845	0.557613
FKBP4	ENSG00000004478	ENST00000001008	-2.45202	-2.27374	0.0454261	0.0466942	78.1	82.5975	FALSE	0.13	TRUE	0.178279	0.0651451	0.00620674	0.0467774
FKBP4	ENSG00000004478	ENST00000538622	-0.605638	-0.851963	0.184861	0.254012	2.05	2.4875	FALSE	0.13	FALSE	-0.246325	0.314159	0.432994	0.724424
FKBP4	ENSG00000004478	ENST00000540260	0.0687493	-0.251305	0.135744	0.178248	3.0975	3.56	TRUE	0.13	FALSE	-0.320055	0.224051	0.153151	0.426427
FKBP4	ENSG00000004478	ENST00000543037	-0.514278	-0.162128	0.127117	0.122838	4.5875	4.84		0.13	FALSE	0.35215	0.176771	0.0463567	0.202402
KDM1A	ENSG00000004487	ENST00000356634	-4.70127	-3.43043	0.197668	0.0989237	29.2	28.2725	FALSE	0.28	FALSE	1.27083	0.221039	8.95863e-09	3.7718e-07
KDM1A	ENSG00000004487	ENST00000685102	-4.47204	-3.85357	0.21341	0.204169	6.8825	5.3175	FALSE	0.28	FALSE	0.618464	0.295345	0.0362564	0.171792
KDM1A	ENSG00000004487	ENST00000686793	-0.857382	-0.256368	0.162459	0.105955	1.8075	1.94	FALSE	0.28	FALSE	0.601014	0.193957	0.00194373	0.0189647
KDM1A	ENSG00000004487	ENST00000688122	0.614973	0.429795	0.0605941	0.0770153	1.365	1.355	TRUE	0.28	TRUE	-0.185178	0.0979949	0.0588021	0.237127
KDM1A	ENSG00000004487	ENST00000689366	0.597184	0.500344	0.063302	0.0620193	1.705	1.84	TRUE	0.28	TRUE	-0.0968403	0.0886202	0.2745	0.585921
KDM1A	ENSG00000004487	ENST00000689677	0.314632	0.308903	0.114212	0.0891879	1.2	1.2975	FALSE	0.28	TRUE	-0.00572917	0.14491	0.968463	0.988501
KDM1A	ENSG00000004487	ENST00000690907	0.621523	0.54623	0.0675008	0.0768633	1.3875	1.43	TRUE	0.28	TRUE	-0.0752922	0.102295	0.461714	0.744579
KDM1A	ENSG00000004487	ENST00000691682	-1.64133	-1.72046	0.149891	0.233032	2.005	1.75	FALSE	0.28	FALSE	-0.0791272	0.277076	0.7752	0.913597
KDM1A	ENSG00000004487	ENST00000692214	-0.106296	0.0640285	0.0788056	0.0868123	1.32	1.24	TRUE	0.28	TRUE	0.170325	0.117246	0.146305	0.415589
RBM6	ENSG00000004534	ENST00000266022	-3.08992	-3.33672	0.186709	0.256184	5.6925	6.0025	FALSE	0.23	FALSE	-0.246803	0.317002	0.436244	0.727044
RBM6	ENSG00000004534	ENST00000422955	-0.931046	-1.67646	0.132936	0.118602	1.92	4.8025	FALSE	0.23	FALSE	-0.745416	0.178153	2.86247e-05	0.000554982
RBM6	ENSG00000004534	ENST00000425608	-0.555778	-1.03055	0.11034	0.119612	2.5	4.675	TRUE	0.23	FALSE	-0.474773	0.162733	0.00352847	0.0300923
RBM6	ENSG00000004534	ENST00000442092	-1.78675	-1.81924	0.138222	0.130009	2.5425	3.925	FALSE	0.23	FALSE	-0.0324938	0.189757	0.864035	0.948851
RBM6	ENSG00000004534	ENST00000454079	-0.404634	-0.404224	0.0603839	0.0718501	4.045	4.2325	TRUE	0.23	FALSE	0.00041075	0.0938544	0.996508	0.998344
RBM6	ENSG00000004534	ENST00000483350	0.147795	-0.124008	0.129825	0.147	1.225	1.5925	FALSE	0.23	FALSE	-0.271804	0.196121	0.165779	0.446433
RBM6	ENSG00000004534	ENST00000493652	-0.0806189	-0.0756497	0.158623	0.171921	2.2525	2.675	FALSE	0.23	FALSE	0.00496921	0.233919	0.983052	0.993216
CAMKK1	ENSG00000004660	ENST00000348335	-0.519847	-1.04325	0.10024	0.105801	4.1225	7.88	FALSE		TRUE	-0.523401	0.145746	0.000329179	0.00444906
RECQL	ENSG00000004700	ENST00000314748	-2.08419	-1.67163	0.248274	0.219983	1.2725	1.81	FALSE	0.18	FALSE	0.412561	0.331711	0.213597	0.513103
RECQL	ENSG00000004700	ENST00000421138	-3.00018	-2.25267	0.216636	0.171988	4.02	4.27	FALSE	0.18	FALSE	0.747502	0.276606	0.00688397	0.0506044
RECQL	ENSG00000004700	ENST00000444129	-2.01327	-1.76965	0.0783252	0.0776455	9.615	10.56	FALSE	0.18	FALSE	0.243622	0.110289	0.0271787	0.141189
RECQL	ENSG00000004700	ENST00000536964	-2.04203	-1.651	0.330614	0.365571	1.58	1.26	FALSE	0.18	FALSE	0.391032	0.492897	0.427584	0.719977
VPS50	ENSG00000004766	ENST00000305866	-1.37653	-1.47103	0.108371	0.108255	1.205	1.835	FALSE	0.26	FALSE	-0.0944971	0.153178	0.537293	0.792945
VPS50	ENSG00000004766	ENST00000441602	-2.02452	-2.02309	0.118194	0.111271	2.805	4.6025	TRUE	0.26	TRUE	0.00142433	0.162331	0.992999	0.996884
VPS50	ENSG00000004766	ENST00000485994	-1.41618	-1.58577	0.293119	0.253771	2.475	3.125	FALSE	0.26	FALSE	-0.16959	0.387709	0.661811	0.860246
HSPB6	ENSG00000004776	ENST00000004982	-1.59369	-1.80278	0.314904	0.273959	1.3225	1.97	FALSE		TRUE	-0.209091	0.417394	0.616412	0.839048
ARHGAP33	ENSG00000004777	ENST00000007510	-1.50292	-1.96077	0.120542	0.0853528	4.425	7.7575	FALSE	0.23	FALSE	-0.45785	0.1477	0.00193613	0.0189022
NDUFAB1	ENSG00000004779	ENST00000007516	-2.47693	-2.29678	0.145568	0.142721	48.895	39.18	FALSE		FALSE	0.180146	0.203861	0.376874	0.680211
SLC25A13	ENSG00000004864	ENST00000265631	-2.73009	-2.26989	0.100022	0.0793359	15.24	18.68	FALSE	0.25	FALSE	0.460195	0.127666	0.000312523	0.00427606
ST7	ENSG00000004866	ENST00000265437	-1.47559	-1.37594	0.108408	0.111866	2.65	3.1675	FALSE	0.33	FALSE	0.0996531	0.155776	0.522355	0.784
ST7	ENSG00000004866	ENST00000393451	-1.90276	-1.73483	0.131192	0.121491	3.0375	4.4225	FALSE	0.33	FALSE	0.167931	0.178806	0.347637	0.656251
CDC27	ENSG00000004897	ENST00000066544	-1.35381	-1.09164	0.0472718	0.0452351	16.0275	19.75	FALSE	0.21	FALSE	0.26217	0.0654281	6.14961e-05	0.0010763
CDC27	ENSG00000004897	ENST00000527547	-1.86564	-1.41992	0.0748158	0.0692896	13.7925	16.915	FALSE	0.21	FALSE	0.445715	0.101973	1.23722e-05	0.000264674
CDC27	ENSG00000004897	ENST00000528147	0.0615192	-0.0203226	0.188999	0.215368	1.7425	1.79	FALSE	0.21	FALSE	-0.0818418	0.286538	0.775167	0.913597
CDC27	ENSG00000004897	ENST00000531206	-1.82172	-1.72445	0.110339	0.160548	2.9925	3.1675	FALSE	0.21	FALSE	0.0972695	0.194808	0.617562	0.839614
CDC27	ENSG00000004897	ENST00000532893	-1.17316	-1.54022	0.259613	0.379575	1.5225	2.1525	TRUE	0.21	FALSE	-0.367057	0.459865	0.424763	0.71725
CDC27	ENSG00000004897	ENST00000533415	-1.82445	-1.87378	0.139488	0.132288	1.88	3.6525	TRUE	0.21	FALSE	-0.0493263	0.192242	0.7975	0.922159
CDC27	ENSG00000004897	ENST00000570740	-1.1383	-1.00662	0.17411	0.159852	5.4975	6.4725	TRUE	0.21	FALSE	0.131676	0.236362	0.577462	0.816533
CDC27	ENSG00000004897	ENST00000571643	-1.09112	-1.05691	0.212812	0.230705	1.265	1.5325	FALSE	0.21	FALSE	0.0342079	0.313869	0.913212	0.967473
CDC27	ENSG00000004897	ENST00000575483	-2.13375	-2.01776	0.163759	0.20891	8.26	8.7675	FALSE	0.21	FALSE	0.115984	0.265444	0.662152	0.860246
CDC27	ENSG00000004897	ENST00000576484	0.0366476	-0.417701	0.173997	0.168723	1.4175	3.7175	TRUE	0.21	FALSE	-0.454348	0.242368	0.0608446	0.24262
HCCS	ENSG00000004961	ENST00000380762	-1.19189	-0.966384	0.117497	0.154611	1.9775	1.765	FALSE	0.17	FALSE	0.225505	0.194191	0.245538	0.553465
HCCS	ENSG00000004961	ENST00000380763	-1.89569	-1.84597	0.212462	0.240724	1.8475	1.535	FALSE	0.17	FALSE	0.0497232	0.321073	0.876927	0.954644
DVL2	ENSG00000004975	ENST00000005340	-1.52118	-1.59935	0.0613113	0.0644615	16.0675	20.6125	FALSE	0.38	FALSE	-0.0781723	0.0889627	0.379559	0.681695
DVL2	ENSG00000004975	ENST00000571745	0.0154131	-0.187899	0.165118	0.214687	1.64	1.41	FALSE	0.38	TRUE	-0.203312	0.27084	0.452851	0.738726
DVL2	ENSG00000004975	ENST00000572285	0.354854	0.165678	0.0816505	0.0977286	3.1725	3.2925	FALSE	0.38	FALSE	-0.189176	0.127349	0.137412	0.401466
DVL2	ENSG00000004975	ENST00000574591	0.244859	-0.01333	0.13672	0.176728	2.27	1.9325	FALSE	0.38	FALSE	-0.25819	0.223439	0.247876	0.556359
DVL2	ENSG00000004975	ENST00000575756	-1.9935	-2.00821	0.158822	0.169115	3.7925	4.785	FALSE	0.38	FALSE	-0.0147168	0.232001	0.949421	0.981394
DVL2	ENSG00000004975	ENST00000576285	0.231772	0.170884	0.134368	0.153179	1.7325	1.9275		0.38	FALSE	-0.0608877	0.203761	0.765077	0.908287
DVL2	ENSG00000004975	ENST00000576840	0.110174	-0.0742131	0.119854	0.123736	4.0075	4.57	FALSE	0.38	FALSE	-0.184387	0.172266	0.284457	0.596911
DVL2	ENSG00000004975	ENST00000576949	0.195203	-0.0586645	0.138977	0.136117	1.815	1.86	TRUE	0.38	TRUE	-0.253868	0.194531	0.191884	0.48474
DVL2	ENSG00000004975	ENST00000577154	-0.446587	-0.333022	0.214905	0.232659	1.125	1.3175	FALSE	0.38	TRUE	0.113564	0.316724	0.719925	0.886564
UPF1	ENSG00000005007	ENST00000262803	-1.06229	-2.16707	0.0621496	0.0637299	9.8975	26.485	FALSE	0.22	FALSE	-1.10478	0.0890173	2.28238e-35	1.18463e-32
UPF1	ENSG00000005007	ENST00000594243	0.206665	-0.185031	0.147074	0.193331	1.475	1.335		0.22	FALSE	-0.391696	0.242915	0.106857	0.346364
UPF1	ENSG00000005007	ENST00000596842	0.471379	0.0405654	0.0601457	0.0937589	2.205	2.3425	FALSE	0.22	FALSE	-0.430814	0.111392	0.000109939	0.00176959
UPF1	ENSG00000005007	ENST00000599848	-0.867951	-1.71366	0.0968957	0.0644407	4.4975	12.27	FALSE	0.22	FALSE	-0.845713	0.116367	3.65907e-13	2.97815e-11
UPF1	ENSG00000005007	ENST00000601689	-0.229209	-1.38653	0.175146	0.227698	1.955	6.7175		0.22	FALSE	-1.15732	0.287267	5.60764e-05	0.000994084
UPF1	ENSG00000005007	ENST00000704679	-1.28919	-2.05784	0.0762342	0.064331	6.2825	19.835	TRUE	0.22	TRUE	-0.768655	0.0997504	1.30036e-14	1.2668e-12
SKAP2	ENSG00000005020	ENST00000345317	-2.17604	-1.97782	0.0698129	0.0748417	15.025	13.9375	FALSE	0.18	FALSE	0.19822	0.102348	0.0527793	0.220782
SKAP2	ENSG00000005020	ENST00000495802	-2.70515	-2.96124	0.274104	0.340497	6.4675	6.5425		0.18	TRUE	-0.256088	0.437117	0.557971	0.805773
SLC25A5	ENSG00000005022	ENST00000317881	-3.06213	-3.01154	0.0580514	0.064277	217.845	205.16	FALSE	0.27	FALSE	0.0505989	0.0866112	0.559081	0.806463
SLC25A5	ENSG00000005022	ENST00000463551	-1.74518	-1.57126	0.233959	0.262505	5.6125	5.8325	FALSE	0.27	FALSE	0.173919	0.351633	0.620879	0.841091
SLC25A5	ENSG00000005022	ENST00000475354	-2.3888	-2.35897	0.318234	0.398597	2.81	2.1825		0.27	FALSE	0.0298384	0.510051	0.95335	0.98285
MCUB	ENSG00000005059	ENST00000394650	-2.33565	-2.12687	0.118096	0.128085	6.0325	5.505	FALSE	0.3	FALSE	0.20878	0.17422	0.230772	0.535336
MCUB	ENSG00000005059	ENST00000515114	-2.51672	-1.90012	0.359265	0.378235	3.0275	1.935		0.3	FALSE	0.616597	0.521664	0.237213	0.544153
HOXA11	ENSG00000005073	ENST00000006015	0.278291	0.184972	0.0459627	0.0901201	8.415	7.165	FALSE	0	FALSE	-0.0933196	0.101164	0.356291	0.663418
HOXA11	ENSG00000005073	ENST00000517402	-0.0623347	-0.121667	0.122295	0.119331	2.6275	2.84	FALSE	0	FALSE	-0.0593319	0.170868	0.728412	0.890483
POLR2J	ENSG00000005075	ENST00000292614	-2.47178	-2.24255	0.0969754	0.106343	38.3075	32.9425	FALSE		FALSE	0.229227	0.143921	0.11122	0.354688
DHX33	ENSG00000005100	ENST00000225296	-1.73322	-1.58315	0.0592101	0.0530918	13.3925	19.18	FALSE	0.17	FALSE	0.150068	0.0795272	0.0591604	0.238093
DHX33	ENSG00000005100	ENST00000574023	-1.72055	-1.95291	0.115083	0.120933	5.835	11.235	TRUE	0.17	FALSE	-0.232366	0.16694	0.163948	0.443845
DHX33	ENSG00000005100	ENST00000575153	0.0827714	-0.267808	0.0941765	0.10958	3.23	4.295	FALSE	0.17	FALSE	-0.350579	0.144489	0.0152517	0.0925242
LIG3	ENSG00000005156	ENST00000262327	-3.62149	-2.76394	0.151325	0.0982292	14.1625	15.8975	FALSE	0.16	FALSE	0.857555	0.180411	2.00093e-06	5.19699e-05
LIG3	ENSG00000005156	ENST00000378526	-1.66708	-1.57603	0.0532327	0.0549098	9.4575	11	FALSE	0.16	FALSE	0.0910556	0.0764774	0.233803	0.539575
LIG3	ENSG00000005156	ENST00000586058	-0.885913	-1.14651	0.23016	0.273916	1.3825	1.32		0.16	FALSE	-0.260601	0.357776	0.466375	0.748019
LIG3	ENSG00000005156	ENST00000586119	-1.40629	-1.27011	0.219433	0.266671	2.6725	3.04		0.16	FALSE	0.136181	0.345346	0.693336	0.874465
LIG3	ENSG00000005156	ENST00000588713	-0.0483063	-0.235883	0.185792	0.246795	1.7825	1.65	FALSE	0.16	FALSE	-0.187577	0.308912	0.543705	0.797104
LIG3	ENSG00000005156	ENST00000590181	0.141071	0.0173568	0.0891718	0.105861	3.1675	3.14	FALSE	0.16	FALSE	-0.123715	0.138413	0.371424	0.675882
LIG3	ENSG00000005156	ENST00000592690	-1.64057	-1.17764	0.201997	0.215465	2.6075	2.835	FALSE	0.16	FALSE	0.462935	0.295344	0.117011	0.365174
LIG3	ENSG00000005156	ENST00000593099	-0.0776317	-0.32231	0.0609786	0.0705457	2.6175	2.895	TRUE	0.16	TRUE	-0.244678	0.0932474	0.00869121	0.0606374
RPAP3	ENSG00000005175	ENST00000005386	-1.23128	-1.17533	0.0745226	0.0787391	4.595	5.1	FALSE	0.21	FALSE	0.0559518	0.108413	0.605787	0.833388
RPAP3	ENSG00000005175	ENST00000380650	-1.71104	-1.47468	0.0921632	0.0918575	7.89	8.8225	FALSE	0.21	FALSE	0.236367	0.130122	0.0692947	0.264234
RPAP3	ENSG00000005175	ENST00000432584	-2.80267	-2.09204	0.181568	0.146625	6.49	6.865	FALSE	0.21	FALSE	0.710631	0.233379	0.00232708	0.0217595
RPAP3	ENSG00000005175	ENST00000547706	-1.81541	-1.82951	0.341381	0.401612	2.285	2.07	FALSE	0.21	FALSE	-0.0140992	0.527099	0.97866	0.99193
RPAP3	ENSG00000005175	ENST00000551293	-0.784137	-0.334275	0.183854	0.182725	2.2475	2.3825	FALSE	0.21	FALSE	0.449862	0.259212	0.0826522	0.295589
REXO5	ENSG00000005189	ENST00000348433	-1.70372	-2.12466	0.154067	0.12666	1.275	4.58	FALSE	0.25	FALSE	-0.42094	0.199448	0.0348127	0.167153
REXO5	ENSG00000005189	ENST00000563068	-0.401561	-0.772678	0.191356	0.211512	1.6775	2.5925	FALSE	0.25	FALSE	-0.371117	0.285227	0.193215	0.48645
CIAPIN1	ENSG00000005194	ENST00000394391	-1.80443	-1.88657	0.0742817	0.0791796	18.2925	21.995	FALSE	0.17	FALSE	-0.082133	0.108569	0.449346	0.736005
CIAPIN1	ENSG00000005194	ENST00000566284	0.147878	0.0223177	0.127602	0.13281	1.705	1.625	FALSE	0.17	FALSE	-0.125561	0.184176	0.495401	0.766753
CIAPIN1	ENSG00000005194	ENST00000567518	-1.47467	-1.86965	0.116577	0.18003	3.825	3.5325	FALSE	0.17	FALSE	-0.394988	0.214478	0.0655301	0.254914
CIAPIN1	ENSG00000005194	ENST00000569370	-1.74572	-1.61801	0.175659	0.179155	1.9125	2.2	FALSE	0.17	FALSE	0.127706	0.250903	0.610761	0.835732
SPPL2B	ENSG00000005206	ENST00000589515	-1.59202	-2.26594	0.119556	0.131526	4.1575	7.5175	FALSE	0.3	FALSE	-0.673921	0.177744	0.00014972	0.00229776
SPPL2B	ENSG00000005206	ENST00000613503	-1.72276	-2.31598	0.103996	0.113767	2.8925	5.0725	FALSE	0.3	FALSE	-0.593218	0.154136	0.000118768	0.00189531
SPPL2B	ENSG00000005206	ENST00000614784	-1.33227	-1.77457	0.228732	0.217846	1.5925	2.1925	FALSE	0.3	FALSE	-0.442307	0.315872	0.161432	0.439966
SPPL2B	ENSG00000005206	ENST00000618220	-1.05421	-1.7724	0.0873471	0.100482	4.245	7.4475	FALSE	0.3	FALSE	-0.718195	0.13314	6.87903e-08	2.48627e-06
PRKAR2B	ENSG00000005249	ENST00000265717	-2.1382	-1.80048	0.180864	0.197475	6.0275	4.11	FALSE		FALSE	0.337727	0.267784	0.20724	0.505135
MSL3	ENSG00000005302	ENST00000312196	-1.92951	-1.81453	0.249929	0.267369	2.2925	2.13	FALSE		FALSE	0.114978	0.365992	0.753403	0.903302
CREBBP	ENSG00000005339	ENST00000262367	-0.669233	-0.495679	0.042922	0.0448988	5.9	6.4925	FALSE	0.29	FALSE	0.173554	0.0621144	0.00520441	0.040872
CREBBP	ENSG00000005339	ENST00000382070	-0.89291	-0.733556	0.0399021	0.0406622	12.7325	14.63	FALSE	0.29	FALSE	0.159354	0.0569701	0.00515547	0.0405954
CREBBP	ENSG00000005339	ENST00000572134	-0.389301	-0.596633	0.1077	0.127145	4.365	4.405	FALSE	0.29	FALSE	-0.207332	0.166628	0.213397	0.512883
CREBBP	ENSG00000005339	ENST00000573672	0.260938	0.142014	0.124265	0.143562	1.515	1.5925	FALSE	0.29	FALSE	-0.118924	0.189873	0.531097	0.790152
CREBBP	ENSG00000005339	ENST00000576720	0.685986	0.497166	0.0818261	0.0826352	1.035	1.0975		0.29	FALSE	-0.188821	0.116293	0.104448	0.341343
CREBBP	ENSG00000005339	ENST00000634839	-0.495045	-0.733384	0.274519	0.325006	2.29	2.7625		0.29	FALSE	-0.238339	0.425428	0.575321	0.815383
GCFC2	ENSG00000005436	ENST00000321027	-1.70704	-1.75856	0.0800569	0.0879289	5.5875	6.9275	FALSE	0.2	FALSE	-0.0515226	0.118914	0.664815	0.861557
GCFC2	ENSG00000005436	ENST00000470503	-0.723707	-0.706454	0.139236	0.197093	2.2325	2.35	FALSE	0.2	FALSE	0.0172526	0.241314	0.943004	0.979029
WDR54	ENSG00000005448	ENST00000348227	-2.89854	-2.64872	0.246451	0.164913	8.1575	9.0625	FALSE	0.26	FALSE	0.249824	0.296537	0.399524	0.697548
CROT	ENSG00000005469	ENST00000331536	-1.86621	-1.50477	0.103138	0.108399	4.195	3.515	FALSE	0.16	FALSE	0.361447	0.149626	0.015706	0.0946096
CROT	ENSG00000005469	ENST00000412227	-0.523798	-0.552478	0.134775	0.161363	1.5275	1.3425	FALSE	0.16	FALSE	-0.0286802	0.210243	0.891494	0.960063
KMT2E	ENSG00000005483	ENST00000257745	-0.362628	-0.432987	0.0932508	0.0685426	1.465	3.09	TRUE	0.34	FALSE	-0.0703597	0.115732	0.543217	0.796904
KMT2E	ENSG00000005483	ENST00000311117	-0.00475981	-0.0779546	0.0656411	0.0459638	3.6075	5.325	FALSE	0.34	FALSE	-0.0731948	0.0801338	0.361028	0.667589
KMT2E	ENSG00000005483	ENST00000468607	0.119594	-0.0642474	0.171539	0.216951	1.7225	1.5075	FALSE	0.34	FALSE	-0.183842	0.276574	0.506235	0.773772
KMT2E	ENSG00000005483	ENST00000473063	-0.0237962	-0.233383	0.0680584	0.0518469	3.615	5.7275	FALSE	0.34	FALSE	-0.209587	0.0855573	0.0142989	0.0883353
RHBDD2	ENSG00000005486	ENST00000006777	-2.11481	-2.27652	0.0895675	0.097895	16.1025	18.605	FALSE	0.27	FALSE	-0.161711	0.132687	0.22294	0.525461
RHBDD2	ENSG00000005486	ENST00000454791	-1.40167	-2.46127	0.1092	0.172606	3.965	25.2675	TRUE	0.27	FALSE	-1.0596	0.204249	2.12796e-07	6.75762e-06
IBTK	ENSG00000005700	ENST00000306270	-1.316	-1.30626	0.0777313	0.0637454	4.835	7.9025	FALSE	0.24	FALSE	0.00974262	0.100527	0.922793	0.971454
IBTK	ENSG00000005700	ENST00000369751	0.0146415	-0.0945545	0.106031	0.0875841	1.445	1.7575	FALSE	0.24	FALSE	-0.109196	0.137526	0.427195	0.719476
IBTK	ENSG00000005700	ENST00000445419	0.413932	0.15821	0.081885	0.0774603	1.3375	1.8275	FALSE	0.24	FALSE	-0.255722	0.112718	0.0232867	0.125988
IBTK	ENSG00000005700	ENST00000510291	-2.03329	-1.40666	0.140827	0.0870141	2.1875	4.7475	FALSE	0.24	FALSE	0.62663	0.165541	0.000153487	0.00234308
ZNF195	ENSG00000005801	ENST00000005082	-0.436886	-0.750249	0.0961143	0.152993	2.3725	3.5025	FALSE	0.38	FALSE	-0.313363	0.180678	0.0828529	0.296006
ZNF195	ENSG00000005801	ENST00000354599	-0.295947	-0.586365	0.0791589	0.0948919	2.38	2.6525	FALSE	0.38	FALSE	-0.290419	0.123574	0.0187656	0.1083
ZNF195	ENSG00000005801	ENST00000429541	-0.282419	-0.708502	0.0962696	0.113065	1.365	2.385	FALSE	0.38	FALSE	-0.426082	0.148497	0.00411392	0.0339821
ZNF195	ENSG00000005801	ENST00000649622	0.442423	0.425901	0.0592007	0.0593755	1.46	1.5425	TRUE	0.38	TRUE	-0.0165218	0.0838461	0.843789	0.940676
MYCBP2	ENSG00000005810	ENST00000544440	-1.58068	-1.91987	0.0654338	0.0603911	3.3275	6.3125	FALSE	0.23	FALSE	-0.339187	0.0890431	0.000139388	0.00217184
FBXL3	ENSG00000005812	ENST00000355619	-0.0198902	0.108431	0.0903736	0.1009	6.8025	6.775	FALSE		FALSE	0.128321	0.135455	0.34347	0.652776
PDK2	ENSG00000005882	ENST00000503176	-1.58389	-1.71572	0.0956279	0.103098	3.5925	4.585	FALSE	0.19	FALSE	-0.131828	0.14062	0.348514	0.656916
PDK2	ENSG00000005882	ENST00000505897	-2.03057	-2.1384	0.18975	0.231418	3.5675	2.8075	FALSE	0.19	FALSE	-0.107838	0.299264	0.718589	0.885662
PDK2	ENSG00000005882	ENST00000614357	-3.34871	-3.40725	0.176687	0.281662	6.35	4.9925	FALSE	0.19	TRUE	-0.0585403	0.332493	0.860243	0.94725
ITGA3	ENSG00000005884	ENST00000320031	-1.91643	-2.06959	0.186774	0.0943148	2.2125	5.52	FALSE	0.23	FALSE	-0.153156	0.209237	0.464183	0.746281
ZFX	ENSG00000005889	ENST00000304543	-0.109578	-0.187106	0.0646361	0.0821284	3.6175	3.2725	FALSE	0.29	FALSE	-0.0775282	0.104513	0.458204	0.742165
ZFX	ENSG00000005889	ENST00000338565	-0.211253	-0.194246	0.0615052	0.0786067	7.8725	6.5425	FALSE	0.29	FALSE	0.0170065	0.0998093	0.864703	0.949197
ZFX	ENSG00000005889	ENST00000379177	-0.273908	-0.0497066	0.0711674	0.0623899	3.7475	3.76	FALSE	0.29	FALSE	0.224201	0.0946431	0.0178406	0.10412
ZFX	ENSG00000005889	ENST00000379188	-0.138592	-0.178993	0.0698792	0.0967155	2.5825	2.0825	FALSE	0.29	FALSE	-0.0404009	0.119319	0.734914	0.893073
ZFX	ENSG00000005889	ENST00000428571	-0.339517	-0.184466	0.159525	0.161636	3.9525	3.115	FALSE	0.29	FALSE	0.155051	0.2271	0.494771	0.766112
LAMP2	ENSG00000005893	ENST00000200639	-2.14042	-1.79478	0.0992898	0.0974565	2.6825	2.915	FALSE	0.24	FALSE	0.345647	0.139127	0.0129769	0.0822455
LAMP2	ENSG00000005893	ENST00000371335	-2.44704	-2.23152	0.0698167	0.0751661	17.9	16.2825	FALSE	0.24	FALSE	0.215521	0.102588	0.035655	0.170062
LAMP2	ENSG00000005893	ENST00000434600	-3.59688	-3.66895	0.27857	0.282033	1.895	1.7675	FALSE	0.24	FALSE	-0.072071	0.396414	0.855734	0.945925
LAMP2	ENSG00000005893	ENST00000486593	-3.95772	-3.5839	0.335938	0.289324	2.515	4.2225	TRUE	0.24	FALSE	0.373822	0.443353	0.399134	0.697176
LAMP2	ENSG00000005893	ENST00000706600	-1.22354	-0.949928	0.117038	0.148923	1.6175	1.8975	FALSE	0.24	FALSE	0.273613	0.189409	0.148581	0.418897
GDE1	ENSG00000006007	ENST00000353258	-1.97864	-2.06506	0.0713678	0.0755923	15.7325	21.07	FALSE	0.11	FALSE	-0.086427	0.103959	0.405774	0.702445
GDE1	ENSG00000006007	ENST00000563645	-2.13758	-2.08895	0.125342	0.131356	16.6025	20	FALSE	0.11	FALSE	0.0486225	0.181563	0.788853	0.91902
GDE1	ENSG00000006007	ENST00000564172	-1.97561	-2.2078	0.100996	0.0961519	7.9075	14.15	TRUE	0.11	FALSE	-0.23219	0.139447	0.0958968	0.323641
REX1BD	ENSG00000006015	ENST00000358607	-3.87774	-3.46458	0.282554	0.278354	7.0525	6.6875	FALSE	0.21	FALSE	0.413157	0.396633	0.297569	0.609558
REX1BD	ENSG00000006015	ENST00000450195	-3.20398	-2.83185	0.348517	0.37863	2.3975	1.62	FALSE	0.21	FALSE	0.372125	0.514611	0.469607	0.750323
REX1BD	ENSG00000006015	ENST00000595077	0.254427	0.187306	0.0798037	0.088675	1.8175	1.89	FALSE	0.21	TRUE	-0.0671215	0.119298	0.57368	0.814315
REX1BD	ENSG00000006015	ENST00000597371	-1.96211	-1.96135	0.153235	0.161586	4.905	5.565	FALSE	0.21	FALSE	0.000756934	0.222691	0.997288	0.99876
REX1BD	ENSG00000006015	ENST00000600997	-0.960719	-1.0258	0.118051	0.131975	1.815	1.6975	TRUE	0.21	TRUE	-0.0650796	0.177069	0.713217	0.883803
OSBPL7	ENSG00000006025	ENST00000007414	-0.879384	-1.34956	0.123394	0.132458	1.56	2.615	FALSE		FALSE	-0.470173	0.181028	0.0093978	0.0642227
TMEM98	ENSG00000006042	ENST00000394642	-2.77372	-2.67883	0.112633	0.126812	14.6875	12.7725	FALSE	0.37	FALSE	0.0948929	0.16961	0.575837	0.815523
TMEM98	ENSG00000006042	ENST00000395149	-2.31068	-2.23528	0.210851	0.238984	3.685	3.44	FALSE	0.37	FALSE	0.0754038	0.318703	0.81297	0.927018
TMEM98	ENSG00000006042	ENST00000439138	-3.69181	-3.27758	0.293009	0.290291	5.64	4.5725	FALSE	0.37	TRUE	0.414236	0.41246	0.315231	0.626877
TMEM98	ENSG00000006042	ENST00000578289	-4.17944	-3.63752	0.374074	0.353303	3.405	3.66	FALSE	0.37	TRUE	0.541918	0.514543	0.292249	0.605278
TMEM98	ENSG00000006042	ENST00000579849	-1.02084	-0.982029	0.0950548	0.108147	1.7125	1.5825	FALSE	0.37	FALSE	0.0388072	0.143984	0.787526	0.918577
MAP3K14	ENSG00000006062	ENST00000344686	0.0431233	-0.36686	0.100957	0.10234	1.8775	2.9425	FALSE		FALSE	-0.409984	0.143756	0.00434529	0.0355311
TMEM132A	ENSG00000006118	ENST00000005286	-3.17343	-3.20693	0.175971	0.163886	3.78	3.9225	FALSE	0.29	FALSE	-0.0334931	0.240467	0.889226	0.959184
TMEM132A	ENSG00000006118	ENST00000453848	-2.70675	-3.61055	0.149038	0.216729	2.4225	2.83	FALSE	0.29	FALSE	-0.9038	0.263028	0.000590077	0.00725532
TMEM132A	ENSG00000006118	ENST00000540112	-0.796881	-0.850552	0.129766	0.140869	1.55	1.445	FALSE	0.29	FALSE	-0.0536713	0.191529	0.779305	0.915108
AP2B1	ENSG00000006125	ENST00000610402	-2.26703	-2.21649	0.148628	0.157458	4.5025	5.6575	FALSE	0.25	FALSE	0.0505421	0.216525	0.815432	0.928272
AP2B1	ENSG00000006125	ENST00000612116	-3.00041	-2.57333	0.175734	0.164863	4.2075	4.4575	TRUE	0.25	FALSE	0.427077	0.240961	0.0763302	0.281141
AP2B1	ENSG00000006125	ENST00000614600	-3.06105	-2.48701	0.121646	0.111096	11.0925	11.68	FALSE	0.25	FALSE	0.574039	0.164742	0.00049312	0.00629029
AP2B1	ENSG00000006125	ENST00000618940	-3.15949	-3.15479	0.210331	0.225257	3.1	3.985	FALSE	0.25	FALSE	0.00469151	0.308187	0.987854	0.994862
AP2B1	ENSG00000006125	ENST00000621914	-2.62652	-2.4359	0.0470757	0.0502392	51.62	61.125	FALSE	0.25	FALSE	0.190624	0.0688484	0.00562712	0.0434431
ZNF263	ENSG00000006194	ENST00000219069	-0.0628198	-0.220992	0.100855	0.107449	3.0325	3.8425	FALSE	0.24	FALSE	-0.158172	0.147367	0.283127	0.595294
ZNF263	ENSG00000006194	ENST00000572748	-0.0269461	-0.564393	0.115848	0.129951	3.35	3.3175	FALSE	0.24	FALSE	-0.537446	0.174092	0.00202094	0.019519
SPATA20	ENSG00000006282	ENST00000006658	-3.33868	-3.58907	0.226095	0.237945	1.625	2.1975	FALSE	0.29	FALSE	-0.250395	0.328233	0.445548	0.733377
SPATA20	ENSG00000006282	ENST00000503063	-1.22552	-1.69518	0.0919696	0.116489	3.0925	3.15	TRUE	0.29	FALSE	-0.469667	0.148418	0.00155361	0.0158981
SPATA20	ENSG00000006282	ENST00000503127	-3.36181	-3.70241	0.183572	0.188915	3.065	5.2525	TRUE	0.29	FALSE	-0.340594	0.263415	0.196014	0.490245
TNFRSF12A	ENSG00000006327	ENST00000326577	-0.924643	-1.2577	0.173457	0.107647	4.43	12.6075	FALSE	0.24	FALSE	-0.33306	0.204145	0.102788	0.33787
DLX6	ENSG00000006377	ENST00000518156	-0.0873489	0.00490547	0.0904815	0.110508	2.565	1.9875	FALSE		FALSE	0.0922544	0.142825	0.518327	0.781
MAP3K9	ENSG00000006432	ENST00000554752	-0.10459	-0.1391	0.0676451	0.0433735	2.56	4.5475	FALSE	0.3	FALSE	-0.0345094	0.0803562	0.667592	0.863178
RALA	ENSG00000006451	ENST00000005257	-1.37891	-1.13874	0.104009	0.11725	10.8225	9.9375	FALSE		FALSE	0.240167	0.156734	0.125442	0.380934
BAIAP2L1	ENSG00000006453	ENST00000005260	-1.25248	-1.40412	0.0630701	0.066984	9.275	12.35	FALSE	0.35	FALSE	-0.151643	0.0920038	0.0993053	0.331028
BAIAP2L1	ENSG00000006453	ENST00000462558	-2.23649	-1.48877	0.217184	0.190144	2.715	2.48	FALSE	0.35	TRUE	0.747718	0.288658	0.00958845	0.0651739
KDM7A	ENSG00000006459	ENST00000397560	-0.248264	-0.209607	0.0529979	0.0483063	2.4875	4.46	FALSE	0.2	FALSE	0.0386574	0.0717096	0.58983	0.823162
KDM7A	ENSG00000006459	ENST00000478996	-0.13311	-0.699858	0.16153	0.243132	1.7575	2.95	FALSE	0.2	FALSE	-0.566747	0.291899	0.0521873	0.218964
AGK	ENSG00000006530	ENST00000496784	0.421499	0.219102	0.0966374	0.137892	2.9025	2.9825	FALSE	0.16	FALSE	-0.202398	0.168383	0.229361	0.533455
AGK	ENSG00000006530	ENST00000648068	-2.63601	-2.20366	0.140046	0.139342	8.0825	11.26	FALSE	0.16	TRUE	0.432345	0.197558	0.0286372	0.146712
AGK	ENSG00000006530	ENST00000649014	0.39229	0.0244852	0.0785129	0.0834907	1.265	1.53	TRUE	0.16	TRUE	-0.367805	0.114608	0.00133084	0.0139939
AGK	ENSG00000006530	ENST00000649286	-1.46088	-1.29383	0.105929	0.142222	2.845	3.2775	FALSE	0.16	FALSE	0.167052	0.177336	0.34619	0.655059
AGK	ENSG00000006530	ENST00000649538	-2.29686	-1.72566	0.354151	0.293849	1.3625	2.6125		0.16	TRUE	0.571202	0.460185	0.214516	0.51436
PHTF2	ENSG00000006576	ENST00000307305	-1.6619	-1.5363	0.0695792	0.0700104	7.56	9.2325	FALSE	0.26	FALSE	0.125598	0.0987052	0.20321	0.499971
PHTF2	ENSG00000006576	ENST00000424760	-1.84009	-2.00196	0.132041	0.132755	3.9175	4.88	FALSE	0.26	FALSE	-0.161862	0.187239	0.387331	0.687867
FARP2	ENSG00000006607	ENST00000413432	-1.27351	-1.35044	0.0578486	0.0605219	7.225	9.255	FALSE	0.39	FALSE	-0.076928	0.0837219	0.358173	0.665227
FARP2	ENSG00000006607	ENST00000479427	-0.893066	-1.25274	0.194108	0.23481	1.1375	1.3475	FALSE	0.39	FALSE	-0.359678	0.304653	0.237756	0.544635
FARP2	ENSG00000006607	ENST00000627550	-1.71527	-1.60404	0.104107	0.106981	5.48	6.3025	FALSE	0.39	FALSE	0.11123	0.149276	0.456193	0.740821
GGCT	ENSG00000006625	ENST00000275428	-2.01917	-2.25639	0.114116	0.144093	23.45	28.235	FALSE	0.3	FALSE	-0.237224	0.183808	0.196838	0.491528
GGCT	ENSG00000006625	ENST00000440082	-1.90961	-1.62161	0.190539	0.141844	9.0025	12.085	TRUE	0.3	FALSE	0.287998	0.237539	0.225351	0.528201
DBF4	ENSG00000006634	ENST00000265728	-0.15192	-0.217236	0.0982774	0.104192	1.235	1.66	FALSE	0.25	FALSE	-0.0653165	0.143229	0.648369	0.854705
DBF4	ENSG00000006634	ENST00000413643	-0.37924	-0.3289	0.0749458	0.0811855	3.4425	3.735	TRUE	0.25	FALSE	0.0503406	0.11049	0.648668	0.854894
DBF4	ENSG00000006634	ENST00000431138	-0.317035	-0.298895	0.0650055	0.0695883	6.35	6.7875	TRUE	0.25	FALSE	0.0181399	0.0952273	0.848924	0.943081
DBF4	ENSG00000006634	ENST00000486925	-0.464739	-0.576576	0.16373	0.205515	2.845	2.4575	FALSE	0.25	FALSE	-0.111837	0.262762	0.670383	0.864172
DBF4	ENSG00000006634	ENST00000495067	0.0863894	-0.0334936	0.128939	0.154618	1.9	1.9875	FALSE	0.25	FALSE	-0.119883	0.201325	0.55153	0.802529
IFRD1	ENSG00000006652	ENST00000005558	-1.27082	-1.00988	0.265959	0.19161	3.1075	15.1325	FALSE	0.31	TRUE	0.260946	0.327794	0.425993	0.718431
COX10	ENSG00000006695	ENST00000261643	-0.806664	-0.763734	0.0671075	0.0711198	6.4975	7.36	FALSE	0.26	FALSE	0.0429303	0.0977826	0.660634	0.859757
COX10	ENSG00000006695	ENST00000429152	-0.491078	-0.587592	0.142125	0.152442	2.99	2.815	FALSE	0.26	FALSE	-0.0965137	0.208418	0.643309	0.852857
GTF2IRD1	ENSG00000006704	ENST00000265755	-0.872396	-1.30207	0.124826	0.106407	2.2175	3.465	FALSE	0.23	FALSE	-0.429677	0.164024	0.00880356	0.0612457
GTF2IRD1	ENSG00000006704	ENST00000424337	-2.08619	-2.07521	0.233946	0.207369	2.19	2.6625	FALSE	0.23	FALSE	0.0109819	0.312622	0.971978	0.989776
GTF2IRD1	ENSG00000006704	ENST00000476977	0.111669	-0.048692	0.0788964	0.0841573	1.3125	1.3625	FALSE	0.23	TRUE	-0.160361	0.115356	0.164489	0.44451
PAF1	ENSG00000006712	ENST00000221265	-2.06145	-1.9007	0.0496003	0.0537828	73.7775	68.39	FALSE	0.21	FALSE	0.160749	0.0731627	0.02801	0.14434
PAF1	ENSG00000006712	ENST00000595564	-1.58537	-1.34879	0.134721	0.146894	2.46	2.1425	FALSE	0.21	FALSE	0.236581	0.199318	0.235246	0.54163
PAF1	ENSG00000006712	ENST00000595797	-0.220226	-0.84412	0.15235	0.161906	1.5775	3.3425	TRUE	0.21	FALSE	-0.623894	0.222315	0.00501066	0.0396904
PAF1	ENSG00000006712	ENST00000597365	-1.08287	-1.16178	0.235957	0.247802	2.4075	1.67	FALSE	0.21	FALSE	-0.0789131	0.342171	0.817606	0.929195
VPS41	ENSG00000006715	ENST00000310301	-2.04749	-1.94099	0.0783625	0.0761486	6.0075	7.965	FALSE	0.16	FALSE	0.106496	0.109267	0.329738	0.64057
VPS41	ENSG00000006715	ENST00000395969	-3.97019	-3.54953	0.23	0.185129	4.7925	5.9625	FALSE	0.16	FALSE	0.420654	0.29525	0.154233	0.428274
VPS41	ENSG00000006715	ENST00000414632	-2.64084	-2.44361	0.251684	0.27334	5.6475	5.685	FALSE	0.16	FALSE	0.197235	0.371564	0.595542	0.826486
VPS41	ENSG00000006715	ENST00000482217	0.00308623	-0.131473	0.126544	0.148675	1.7625	1.7375		0.16	FALSE	-0.134559	0.195237	0.490692	0.762906
ARHGAP44	ENSG00000006740	ENST00000340825	-1.56709	-1.65722	0.0918378	0.0951566	3.29	4.46	FALSE	0.23	FALSE	-0.0901287	0.132246	0.49554	0.766753
ARHGAP44	ENSG00000006740	ENST00000584974	0.219888	-0.0085231	0.0727686	0.0833428	1.1575	1.375	FALSE	0.23	TRUE	-0.228411	0.11064	0.0389752	0.180504
ELAC2	ENSG00000006744	ENST00000338034	-1.69563	-1.56478	0.0681171	0.0683475	10.5975	12.5475	FALSE	0.17	FALSE	0.130842	0.0964952	0.175117	0.460236
ELAC2	ENSG00000006744	ENST00000395962	-4.38486	-3.15665	0.168802	0.179733	21.7825	23.9175	FALSE	0.17	FALSE	1.22821	0.246573	6.3215e-07	1.82953e-05
ELAC2	ENSG00000006744	ENST00000426905	-3.07363	-2.55858	0.128744	0.13166	11.725	12.04	FALSE	0.17	FALSE	0.51505	0.184145	0.00515825	0.0405954
ELAC2	ENSG00000006744	ENST00000446899	-1.34234	-1.22396	0.212181	0.229178	1.3875	2.0375	FALSE	0.17	FALSE	0.118387	0.312319	0.704644	0.880208
ELAC2	ENSG00000006744	ENST00000465825	0.316283	0.306672	0.0676552	0.0837608	2.3425	2.3425	TRUE	0.17	TRUE	-0.00961113	0.107671	0.928872	0.974164
ELAC2	ENSG00000006744	ENST00000480891	0.18007	0.188024	0.107689	0.0866025	1.7875	1.8	FALSE	0.17	FALSE	0.00795349	0.138192	0.954104	0.983068
ELAC2	ENSG00000006744	ENST00000484122	-0.715025	-0.781199	0.122956	0.116386	1.235	1.3275	TRUE	0.17	TRUE	-0.0661741	0.169305	0.695902	0.875548
ELAC2	ENSG00000006744	ENST00000487229	0.151065	-0.291827	0.0789509	0.0861428	2.7675	3.045	TRUE	0.17	FALSE	-0.442892	0.11685	0.000150479	0.00230495
ELAC2	ENSG00000006744	ENST00000491478	-0.903	-0.991684	0.16932	0.192743	2.16	2.3775		0.17	FALSE	-0.0886841	0.256552	0.729586	0.891145
ELAC2	ENSG00000006744	ENST00000492559	-2.01022	-1.73081	0.326715	0.325109	1.145	1.245		0.17	FALSE	0.279409	0.460911	0.544375	0.797606
SCIN	ENSG00000006747	ENST00000341757	-2.09807	-2.50181	0.124424	0.147791	3.625	4.105	TRUE	0.21	FALSE	-0.403738	0.193193	0.0366338	0.172839
SCIN	ENSG00000006747	ENST00000519209	-2.29229	-2.34001	0.137127	0.140971	2.985	3.8575	FALSE	0.21	TRUE	-0.0477181	0.196664	0.808286	0.925471
ADIPOR2	ENSG00000006831	ENST00000357103	-1.04708	-1.13852	0.0729278	0.0903128	20.1425	26.9425	FALSE		FALSE	-0.09144	0.116081	0.430858	0.722546
MARK4	ENSG00000007047	ENST00000262891	-1.58441	-1.48151	0.0653636	0.0710204	7.7275	7.6	FALSE	0.16	FALSE	0.1029	0.0965209	0.286383	0.599064
MARK4	ENSG00000007047	ENST00000588533	-2.16367	-2.32514	0.296036	0.314034	3.0825	2.0875		0.16	FALSE	-0.161469	0.431573	0.7083	0.88192
MARK4	ENSG00000007047	ENST00000588621	0.131721	-0.222724	0.0856902	0.107169	1.875	1.9775	FALSE	0.16	FALSE	-0.354445	0.137215	0.00979064	0.0662637
MARK4	ENSG00000007047	ENST00000590909	-1.14835	-1.19206	0.18587	0.252493	3.545	3.2325	FALSE	0.16	FALSE	-0.043709	0.313529	0.889126	0.959184
CCDC124	ENSG00000007080	ENST00000445755	-2.73457	-2.69071	0.0874262	0.0985036	64.1475	58.01	FALSE	0.25	FALSE	0.0438624	0.131705	0.739109	0.895525
CCDC124	ENSG00000007080	ENST00000596123	-1.95194	-1.86239	0.200866	0.227718	5.485	5.12	FALSE	0.25	FALSE	0.0895526	0.303648	0.768053	0.910012
PAFAH1B1	ENSG00000007168	ENST00000397195	-1.2746	-0.947036	0.0461312	0.0472075	17.155	16.525	FALSE	0.35	FALSE	0.327569	0.0660048	6.9483e-07	1.99266e-05
PAFAH1B1	ENSG00000007168	ENST00000571289	0.331275	0.242054	0.143637	0.151388	1.7975	2.5925	FALSE	0.35	FALSE	-0.0892213	0.208686	0.668988	0.863705
PAFAH1B1	ENSG00000007168	ENST00000609078	-0.82301	-0.544684	0.185221	0.229721	3.3325	3.5375	FALSE	0.35	FALSE	0.278326	0.295091	0.345585	0.654722
PAFAH1B1	ENSG00000007168	ENST00000610190	0.436484	0.394007	0.0671526	0.0773429	1.345	1.64	FALSE	0.35	FALSE	-0.0424768	0.102427	0.678361	0.866739
PAFAH1B1	ENSG00000007168	ENST00000675084	0.382785	0.237841	0.0996129	0.117319	3.34	3.3375	FALSE	0.35	FALSE	-0.144944	0.153904	0.346305	0.655059
PAFAH1B1	ENSG00000007168	ENST00000675574	0.739697	0.696612	0.045974	0.0507961	1.6875	1.7875	TRUE	0.35	TRUE	-0.043085	0.0685116	0.529433	0.788875
PAFAH1B1	ENSG00000007168	ENST00000676456	0.607668	0.489097	0.0770992	0.0876367	1.8575	1.85	TRUE	0.35	TRUE	-0.118571	0.116724	0.309714	0.62208
PAFAH1B1	ENSG00000007168	ENST00000713986	-1.53217	-1.24376	0.0723065	0.0737758	18.6025	19.6575	FALSE	0.35	TRUE	0.288413	0.103301	0.00523892	0.0410467
BLTP2	ENSG00000007202	ENST00000389003	-1.45695	-1.99331	0.144378	0.146349	3.0675	6.3025	FALSE	0.2	TRUE	-0.536363	0.205579	0.00907992	0.062659
BLTP2	ENSG00000007202	ENST00000528896	-2.43228	-2.66485	0.0395926	0.0417087	56.265	80.1125	FALSE	0.2	FALSE	-0.232577	0.0575082	5.24922e-05	0.000938428
BLTP2	ENSG00000007202	ENST00000577417	0.302572	-0.156578	0.0734618	0.0841881	3.8875	4.1525	TRUE	0.2	TRUE	-0.45915	0.111733	3.96783e-05	0.000735942
BLTP2	ENSG00000007202	ENST00000577580	-1.6251	-2.41334	0.186688	0.254818	5.005	5.9325		0.2	FALSE	-0.788235	0.315886	0.0125846	0.0803473
BLTP2	ENSG00000007202	ENST00000579253	-0.738246	-0.616359	0.207698	0.202614	3.065	4.4725	FALSE	0.2	FALSE	0.121887	0.290157	0.674432	0.865597
BLTP2	ENSG00000007202	ENST00000580395	-1.0316	-1.21831	0.208701	0.205892	4.1475	3.84	FALSE	0.2	FALSE	-0.186711	0.293169	0.524208	0.785097
BLTP2	ENSG00000007202	ENST00000580882	-0.323382	-0.718142	0.151448	0.150509	1.7025	2.075	FALSE	0.2	FALSE	-0.39476	0.213517	0.0644801	0.252255
BLTP2	ENSG00000007202	ENST00000581064	0.0575285	-0.384902	0.129763	0.139028	6.995	7.025	FALSE	0.2	FALSE	-0.44243	0.190177	0.0199966	0.11336
BLTP2	ENSG00000007202	ENST00000582417	-0.37748	-0.241854	0.185382	0.15758	4.015	3.7225		0.2	FALSE	0.135626	0.243306	0.577235	0.816468
TRAPPC6A	ENSG00000007255	ENST00000006275	-3.82764	-3.11131	0.286702	0.259952	5.7425	6.09	FALSE	0.3	FALSE	0.716332	0.387005	0.064175	0.251559
TRAPPC6A	ENSG00000007255	ENST00000585934	-3.75908	-3.27905	0.321061	0.290827	4.1375	4.91	FALSE	0.3	FALSE	0.480024	0.433198	0.267821	0.577582
TRAPPC6A	ENSG00000007255	ENST00000588062	-3.12137	-3.19783	0.344924	0.376228	1.9525	2.2475	FALSE	0.3	FALSE	-0.0764544	0.510412	0.880931	0.956471
TRAPPC6A	ENSG00000007255	ENST00000592647	-2.84801	-2.88477	0.370943	0.402829	2.6125	2.535	FALSE	0.3	FALSE	-0.0367531	0.547604	0.946489	0.980353
ST7L	ENSG00000007341	ENST00000467335	-0.90841	-1.02985	0.163684	0.179847	1.4575	1.85	FALSE	0.3	TRUE	-0.121442	0.243182	0.617508	0.839599
ST7L	ENSG00000007341	ENST00000470519	-0.738356	-1.08691	0.186372	0.175658	1.9725	3.81		0.3	TRUE	-0.34855	0.256106	0.173526	0.45814
RPUSD1	ENSG00000007376	ENST00000007264	-1.2386	-1.25766	0.0775683	0.0984889	9.1925	7.805	FALSE	0.098	FALSE	-0.0190523	0.125367	0.879209	0.955994
RPUSD1	ENSG00000007376	ENST00000562070	-0.448388	-0.92392	0.13632	0.181219	2.0125	1.8775	FALSE	0.098	FALSE	-0.475532	0.226767	0.0359933	0.171124
RHBDF1	ENSG00000007384	ENST00000262316	-1.76447	-1.89734	0.237393	0.230929	2.1425	3.5325	FALSE		TRUE	-0.13287	0.331185	0.688277	0.871383
LUC7L	ENSG00000007392	ENST00000337351	-0.0956427	-0.802908	0.0835207	0.10574	2.65	3.195	FALSE	0.22	TRUE	-0.707265	0.134747	1.53048e-07	5.06337e-06
LUC7L	ENSG00000007392	ENST00000397783	-0.887027	-1.83596	0.123456	0.120202	3.3225	8.015	FALSE	0.22	FALSE	-0.948932	0.172308	3.64604e-08	1.39249e-06
LUC7L	ENSG00000007392	ENST00000426094	0.17917	-0.0237834	0.0694283	0.0838589	2.63	3.185	TRUE	0.22	FALSE	-0.202954	0.10887	0.062295	0.2466
LUC7L	ENSG00000007392	ENST00000464711	0.483407	0.358966	0.0859917	0.0891184	1.5725	1.8075	FALSE	0.22	FALSE	-0.124441	0.123841	0.314971	0.626559
LUC7L	ENSG00000007392	ENST00000469109	0.387911	0.350787	0.119376	0.125457	1.525	1.7775	FALSE	0.22	FALSE	-0.0371239	0.173176	0.830258	0.935307
LUC7L	ENSG00000007392	ENST00000490762	0.0690192	0.0269498	0.0675388	0.0773945	3.245	3.9275	TRUE	0.22	TRUE	-0.0420693	0.10272	0.682134	0.868991
LUC7L	ENSG00000007392	ENST00000495349	0.327964	0.208011	0.105687	0.109003	2.15	3.115		0.22	FALSE	-0.119953	0.151827	0.429488	0.721447
TSR3	ENSG00000007520	ENST00000007390	-2.35158	-2.30328	0.0948439	0.10935	27.605	21.66	FALSE	0.16	FALSE	0.0483045	0.144751	0.7386	0.895199
TSR3	ENSG00000007520	ENST00000566296	-1.74888	-2.44964	0.247811	0.359265	2.0025	1.8075	TRUE	0.16	FALSE	-0.700762	0.436442	0.108356	0.349249
PIGQ	ENSG00000007541	ENST00000026218	-2.08136	-2.37825	0.133035	0.155419	2.7925	3.5025	FALSE	0.22	FALSE	-0.296895	0.204581	0.146714	0.416059
PIGQ	ENSG00000007541	ENST00000321878	-3.49123	-3.35164	0.15477	0.128628	7.975	11.33	FALSE	0.22	FALSE	0.139587	0.201244	0.487919	0.761548
PIGQ	ENSG00000007541	ENST00000470411	-0.252301	-0.675399	0.0932679	0.092275	3.2	4.275	FALSE	0.22	FALSE	-0.423098	0.131201	0.00126053	0.013415
PIGQ	ENSG00000007541	ENST00000476438	-0.655933	-0.86703	0.101038	0.146726	2.6575	3.2325	FALSE	0.22	FALSE	-0.211098	0.17815	0.236039	0.542562
PIGQ	ENSG00000007541	ENST00000480424	-0.646187	-1.1012	0.110746	0.102738	3.3925	4.2075	FALSE	0.22	FALSE	-0.45501	0.151062	0.00259478	0.0236276
PIGQ	ENSG00000007541	ENST00000537901	-0.441571	-0.480566	0.18271	0.20529	3.225	3.63		0.22	FALSE	-0.0389954	0.274822	0.887164	0.958568
PIGQ	ENSG00000007541	ENST00000635935	-0.0356318	-0.179669	0.100647	0.116971	1.395	1.3525	TRUE	0.22	TRUE	-0.144038	0.154311	0.350602	0.658778
CRAMP1	ENSG00000007545	ENST00000293925	-0.406107	-0.734506	0.069293	0.107497	6.0125	7.1625	FALSE	0.23	FALSE	-0.328398	0.127895	0.0102371	0.0685528
CRAMP1	ENSG00000007545	ENST00000397412	-0.584608	-0.48066	0.0903011	0.12255	2.25	2.4525	FALSE	0.23	TRUE	0.103949	0.152226	0.494697	0.766112
TEAD3	ENSG00000007866	ENST00000338863	-1.0113	-1.08697	0.0774935	0.0816446	4.705	6.1025	FALSE		FALSE	-0.0756769	0.112566	0.501399	0.770861
DNAJC11	ENSG00000007923	ENST00000377577	-3.30186	-3.1873	0.144497	0.121599	15.675	20.215	FALSE	0.27	FALSE	0.114565	0.188853	0.544094	0.797415
DNAJC11	ENSG00000007923	ENST00000685485	0.210747	-0.0850382	0.0632254	0.0722592	2.9275	3.4625	TRUE	0.27	FALSE	-0.295785	0.0960148	0.00206571	0.019831
DNAJC11	ENSG00000007923	ENST00000688162	0.319507	0.325182	0.0924168	0.108012	1.31	1.1425	FALSE	0.27	FALSE	0.00567513	0.142153	0.968155	0.988479
DNAJC11	ENSG00000007923	ENST00000691481	0.213407	-0.059172	0.0515914	0.0611883	4.6375	4.7625	FALSE	0.27	FALSE	-0.272579	0.0800355	0.000659891	0.00795916
DNAJC11	ENSG00000007923	ENST00000693337	0.269235	0.137234	0.108211	0.12403	1.1175	1.1775	FALSE	0.27	FALSE	-0.132001	0.164599	0.42258	0.715471
MYLIP	ENSG00000007944	ENST00000356840	0.440487	0.559014	0.0562022	0.0696151	3.19	2.8975	FALSE	0.26	FALSE	0.118527	0.0894704	0.185249	0.474451
MYLIP	ENSG00000007944	ENST00000718320	-0.141581	-0.8084	0.0985668	0.107731	2.2225	3.535	FALSE	0.26	FALSE	-0.66682	0.146018	4.95493e-06	0.000116934
MYLIP	ENSG00000007944	ENST00000718321	0.701156	0.593426	0.0584429	0.0733265	1.135	1.315	FALSE	0.26	FALSE	-0.107731	0.0937675	0.250592	0.559639
E2F2	ENSG00000007968	ENST00000361729	-0.228089	-0.379428	0.0707987	0.0647106	5.4225	6.7	FALSE		FALSE	-0.151339	0.0959162	0.114607	0.360859
PSMB1	ENSG00000008018	ENST00000262193	-3.11898	-2.89462	0.0810321	0.0835783	138.565	139.025	FALSE	0.28	FALSE	0.224359	0.116411	0.053942	0.224128
PSMB1	ENSG00000008018	ENST00000462957	0.6248	0.529829	0.0700268	0.0903203	4.7375	5.6725		0.28	FALSE	-0.0949712	0.114287	0.40598	0.702543
JARID2	ENSG00000008083	ENST00000341776	-0.411455	-0.269376	0.0564929	0.0694209	10.08	8.2475	FALSE		FALSE	0.142079	0.0895026	0.112415	0.35706
CDK11A	ENSG00000008128	ENST00000404249	-1.34463	-1.79625	0.0937251	0.109144	3.9575	7.78	FALSE	0.18	TRUE	-0.451618	0.143864	0.00169408	0.0170328
NADK	ENSG00000008130	ENST00000341426	-1.98285	-2.03144	0.0736265	0.0868581	12.9075	18.77	FALSE	0.3	FALSE	-0.0485893	0.113865	0.669578	0.86391
NADK	ENSG00000008130	ENST00000341991	-0.642299	-1.85019	0.141022	0.123957	2.41	9.45	FALSE	0.3	TRUE	-1.2079	0.187756	1.24854e-10	7.09698e-09
NADK	ENSG00000008130	ENST00000460602	-0.069863	-0.282291	0.146982	0.184315	1.6975	1.7525	FALSE	0.3	TRUE	-0.212428	0.235745	0.367538	0.672442
NADK	ENSG00000008130	ENST00000464373	0.00278278	-0.311884	0.152742	0.175771	2.625	3.32	FALSE	0.3	FALSE	-0.314667	0.232864	0.176603	0.462263
NADK	ENSG00000008130	ENST00000477235	0.0469094	-0.751197	0.112616	0.143739	2.475	2.985		0.3	FALSE	-0.798107	0.182601	1.23811e-05	0.000264685
NADK	ENSG00000008130	ENST00000492768	-0.697654	-2.00967	0.175564	0.176717	1.3675	6.1975	FALSE	0.3	FALSE	-1.31201	0.249101	1.38681e-07	4.63161e-06
NADK	ENSG00000008130	ENST00000492845	-0.239277	-0.337972	0.156624	0.18149	1.9575	2.045	FALSE	0.3	TRUE	-0.0986945	0.239729	0.680565	0.868285
NADK	ENSG00000008130	ENST00000497615	-0.0279214	-0.34551	0.14822	0.17199	3.015	3.92	FALSE	0.3	FALSE	-0.317588	0.227045	0.161877	0.440468
NADK	ENSG00000008130	ENST00000497747	-1.04217	-1.13579	0.228522	0.256952	4.0575	3.3725		0.3	FALSE	-0.0936193	0.343871	0.785429	0.917788
CYTH3	ENSG00000008256	ENST00000350796	-0.870146	-1.29476	0.132618	0.151971	5.03	8.055	FALSE		TRUE	-0.424618	0.201699	0.0352734	0.168776
ADAM22	ENSG00000008277	ENST00000398204	-1.46223	-1.82166	0.0859464	0.118605	1.53	2.325	FALSE		FALSE	-0.359438	0.146471	0.0141284	0.0875383
SYPL1	ENSG00000008282	ENST00000455385	-1.61205	-1.30192	0.126059	0.136613	17.6425	13.99	FALSE		FALSE	0.310129	0.185887	0.0952416	0.322266
CYB561	ENSG00000008283	ENST00000360793	-1.49581	-1.90655	0.198795	0.0990431	3.9925	7.0675	FALSE	0.14	FALSE	-0.410732	0.222101	0.0644142	0.252159
SPAG9	ENSG00000008294	ENST00000262013	-1.52673	-1.44024	0.0539721	0.0518456	9.095	12.025	FALSE	0.2	FALSE	0.0864889	0.0748395	0.247821	0.556354
SPAG9	ENSG00000008294	ENST00000357122	-2.52601	-2.09572	0.0735163	0.0612305	17.175	22.6875	FALSE	0.2	FALSE	0.430285	0.0956756	6.88129e-06	0.000156402
SPAG9	ENSG00000008294	ENST00000506483	-0.0244669	0.158379	0.122643	0.116931	2.3	3.2625		0.2	FALSE	0.182845	0.169452	0.28057	0.592723
SPAG9	ENSG00000008294	ENST00000506500	0.183433	0.215967	0.120606	0.129802	2.1375	2.3775		0.2	FALSE	0.0325343	0.177185	0.854313	0.945226
SPAG9	ENSG00000008294	ENST00000510283	-2.66533	-2.77254	0.121796	0.140893	3.0325	3.2975	FALSE	0.2	TRUE	-0.107204	0.186239	0.564866	0.809749
SPAG9	ENSG00000008294	ENST00000511312	-0.394026	-0.285777	0.123607	0.127643	2.6775	3.2025	FALSE	0.2	FALSE	0.108249	0.177684	0.542377	0.796267
SPAG9	ENSG00000008294	ENST00000513827	-0.793486	-0.781195	0.153787	0.155105	2.91	4.25	FALSE	0.2	FALSE	0.012291	0.218422	0.955125	0.983437
SPAG9	ENSG00000008294	ENST00000513906	-1.42585	-1.52201	0.17246	0.189892	3.22	4.2225	FALSE	0.2	FALSE	-0.0961604	0.256517	0.707758	0.881899
SPAG9	ENSG00000008294	ENST00000514613	-1.3857	-1.66437	0.114235	0.145907	3.3175	5.69	FALSE	0.2	FALSE	-0.278666	0.185307	0.13263	0.393774
AASS	ENSG00000008311	ENST00000417368	-4.28335	-3.89561	0.188298	0.155019	5.4775	7.0325	FALSE	0.19	FALSE	0.387741	0.243899	0.11189	0.355999
AASS	ENSG00000008311	ENST00000681708	-0.154416	-0.207893	0.0493785	0.0546037	3.045	3.2775	TRUE	0.19	TRUE	-0.0534776	0.0736193	0.467589	0.749058
SS18L2	ENSG00000008324	ENST00000447630	-0.259687	-0.160321	0.121451	0.133132	5.2025	4.9525	FALSE		TRUE	0.0993664	0.180207	0.581358	0.818574
MPND	ENSG00000008382	ENST00000599840	-2.77997	-3.01241	0.232806	0.196113	4.7625	4.7	FALSE	0.24	FALSE	-0.232439	0.304399	0.445106	0.733015
MGST1	ENSG00000008394	ENST00000396210	-2.41346	-2.22104	0.307018	0.283594	4.3175	3.555	FALSE	0.15	FALSE	0.192422	0.417954	0.645236	0.853655
CRY1	ENSG00000008405	ENST00000008527	-1.47681	-1.34346	0.0855891	0.0995665	5.675	6.81	FALSE	0.25	FALSE	0.133347	0.131297	0.309815	0.622194
NFIX	ENSG00000008441	ENST00000360105	-1.61763	-1.47207	0.0870798	0.100952	2.99	2.2075	FALSE	0.25	TRUE	0.14556	0.13332	0.274915	0.586569
NFIX	ENSG00000008441	ENST00000397661	-1.72377	-1.58878	0.135033	0.119098	3.36	2.7725	FALSE	0.25	TRUE	0.134992	0.180051	0.453409	0.739054
PKD1	ENSG00000008710	ENST00000262304	-1.30257	-1.80415	0.0702497	0.0642633	4.305	6.625	FALSE	0.22	TRUE	-0.501575	0.0952092	1.37816e-07	4.60761e-06
PKD1	ENSG00000008710	ENST00000423118	-1.04348	-1.50047	0.123589	0.106009	1.61	2.5425	FALSE	0.22	TRUE	-0.456989	0.162826	0.00500657	0.0396798
PKD1	ENSG00000008710	ENST00000472577	-0.574695	-1.0532	0.189532	0.17132	2.185	2.375	FALSE	0.22	FALSE	-0.478505	0.255486	0.0610791	0.243249
PKD1	ENSG00000008710	ENST00000486339	-0.502888	-1.07871	0.090379	0.142724	1.18	1.6525		0.22	TRUE	-0.575819	0.168933	0.000653076	0.00789501
PKD1	ENSG00000008710	ENST00000564865	-1.10565	-2.30987	0.28708	0.374302	1.1825	2.4475		0.22	FALSE	-1.20423	0.471717	0.0106843	0.0709176
PKD1	ENSG00000008710	ENST00000567355	-0.336935	-0.375449	0.149754	0.206819	3.295	3.1625		0.22	FALSE	-0.0385141	0.255344	0.880108	0.956235
PKD1	ENSG00000008710	ENST00000568796	-0.206605	-0.46989	0.167355	0.195254	3.6175	4.535		0.22	FALSE	-0.263285	0.257161	0.305923	0.618227
MAPK8IP2	ENSG00000008735	ENST00000329492	-2.10465	-1.92567	0.0884279	0.0827928	4.3475	6.0825	FALSE		FALSE	0.178985	0.121137	0.139529	0.404693
MED24	ENSG00000008838	ENST00000394126	-1.0245	-1.27811	0.0756171	0.0864979	3.8125	4.4325	FALSE	0.21	FALSE	-0.253608	0.114891	0.0272869	0.141606
MED24	ENSG00000008838	ENST00000394127	-2.46553	-2.51786	0.210126	0.154778	2.0775	3.4025	FALSE	0.21	FALSE	-0.0523266	0.260977	0.841087	0.939442
MED24	ENSG00000008838	ENST00000394128	-3.41243	-3.11686	0.0954605	0.093604	19.3675	21.145	FALSE	0.21	FALSE	0.295571	0.133695	0.027051	0.140696
MED24	ENSG00000008838	ENST00000422942	-2.39902	-2.28314	0.233563	0.216539	2.8125	3.825	FALSE	0.21	FALSE	0.115887	0.318498	0.715965	0.884771
MED24	ENSG00000008838	ENST00000479829	-1.04448	-2.03055	0.256452	0.2109	2.2925	4.285	FALSE	0.21	FALSE	-0.986066	0.332033	0.00298013	0.0262971
MED24	ENSG00000008838	ENST00000491466	-0.829121	-1.68244	0.202744	0.1906	1.5925	3.3425	TRUE	0.21	FALSE	-0.853319	0.278269	0.00216559	0.0205592
MED24	ENSG00000008838	ENST00000492176	-0.028092	-0.352211	0.117207	0.143692	3.05	3.0475		0.21	FALSE	-0.324119	0.185432	0.0804792	0.290343
MED24	ENSG00000008838	ENST00000495586	-0.216889	-0.381552	0.203229	0.242909	1.4425	1.5175	TRUE	0.21	TRUE	-0.164663	0.316713	0.603124	0.831491
MED24	ENSG00000008838	ENST00000501516	-3.99244	-3.43062	0.161192	0.13501	9.275	10.36	FALSE	0.21	FALSE	0.56182	0.210263	0.00754024	0.0542449
MED24	ENSG00000008838	ENST00000577488	-0.335734	-0.334419	0.137857	0.144091	4.53	5.98		0.21	FALSE	0.00131476	0.199417	0.99474	0.997449
MED24	ENSG00000008838	ENST00000578161	-2.0769	-2.20268	0.303775	0.309694	1.705	2.525	FALSE	0.21	FALSE	-0.125777	0.433808	0.771865	0.911845
MED24	ENSG00000008838	ENST00000579364	-1.11433	-1.0166	0.182399	0.191149	2.2275	2.23	FALSE	0.21	TRUE	0.0977302	0.264211	0.711461	0.883107
MED24	ENSG00000008838	ENST00000580008	-0.689465	-1.23261	0.146668	0.159174	2.095	3.45	TRUE	0.21	FALSE	-0.54314	0.216444	0.0120943	0.0780665
MED24	ENSG00000008838	ENST00000580720	-1.89325	-1.83381	0.265355	0.316095	2.4325	2.085		0.21	FALSE	0.0594481	0.412709	0.885466	0.958223
MED24	ENSG00000008838	ENST00000580885	-2.84263	-2.4336	0.216298	0.210994	1.6475	1.665	FALSE	0.21	FALSE	0.409024	0.302164	0.175848	0.461285
MED24	ENSG00000008838	ENST00000580921	-2.09247	-1.99272	0.276871	0.287134	2.415	3.1425		0.21	FALSE	0.0997415	0.398878	0.802545	0.923742
MED24	ENSG00000008838	ENST00000581054	-1.98633	-1.84821	0.222642	0.256421	4	3.97	FALSE	0.21	FALSE	0.13812	0.33959	0.68421	0.869641
RHOBTB2	ENSG00000008853	ENST00000251822	-0.980303	-0.912189	0.12061	0.107737	1.295	1.185	FALSE	0.26	FALSE	0.0681137	0.161722	0.673626	0.865475
RHOBTB2	ENSG00000008853	ENST00000522948	-1.0868	-0.981042	0.115519	0.111943	1.495	1.5325	FALSE	0.26	TRUE	0.105761	0.16086	0.510876	0.776626
HEATR5B	ENSG00000008869	ENST00000233099	-1.57382	-1.72012	0.108723	0.0994092	7.705	14.6	FALSE		FALSE	-0.146297	0.147319	0.320677	0.632228
SEC62	ENSG00000008952	ENST00000337002	-1.68334	-1.44529	0.0689948	0.0720013	5.505	5.55	FALSE	0.4	FALSE	0.238048	0.099722	0.0169811	0.100287
SEC62	ENSG00000008952	ENST00000480708	-2.00123	-1.66998	0.0944063	0.0979772	16.215	14.7375	FALSE	0.4	FALSE	0.331258	0.136059	0.0149056	0.0911932
RPS20	ENSG00000008988	ENST00000009589	-3.44867	-3.46795	0.0791836	0.0912259	567.283	507.858	FALSE	0.24	FALSE	-0.0192803	0.120798	0.87319	0.953443
RPS20	ENSG00000008988	ENST00000518875	-0.48057	-0.537676	0.205302	0.1896	2.045	1.9675	FALSE	0.24	FALSE	-0.0571068	0.279459	0.838082	0.938606
RPS20	ENSG00000008988	ENST00000519807	-1.20944	-1.22769	0.15369	0.174114	1.0975	1.11	FALSE	0.24	TRUE	-0.0182519	0.232242	0.937359	0.977185
RPS20	ENSG00000008988	ENST00000521289	-2.49362	-2.20245	0.27731	0.357475	2.2075	1.68	TRUE	0.24	TRUE	0.29117	0.452426	0.519852	0.782273
RPS20	ENSG00000008988	ENST00000523936	-0.813489	-0.597411	0.133363	0.141872	3.415	3.1775	FALSE	0.24	TRUE	0.216078	0.194714	0.267119	0.577091
RPS20	ENSG00000008988	ENST00000524349	-1.93107	-1.82182	0.191418	0.218228	4.0775	3.365	FALSE	0.24	TRUE	0.109243	0.290284	0.706671	0.881418
RPS20	ENSG00000008988	ENST00000678039	-1.01951	-1.07825	0.0917524	0.102829	1.9325	2.1425	TRUE	0.24	TRUE	-0.0587391	0.137813	0.669945	0.86405
CSDE1	ENSG00000009307	ENST00000261443	-1.90902	-2.04091	0.0634768	0.0695027	17.82	22.9625	FALSE	0.26	FALSE	-0.131888	0.0941272	0.161163	0.43948
CSDE1	ENSG00000009307	ENST00000339438	-4.27668	-3.81667	0.0933197	0.117698	72.9375	59.06	FALSE	0.26	FALSE	0.460013	0.150205	0.00219445	0.0207957
CSDE1	ENSG00000009307	ENST00000358528	-2.26143	-2.72518	0.139328	0.257745	2.405	2.275	FALSE	0.26	FALSE	-0.463747	0.292993	0.113469	0.359003
CSDE1	ENSG00000009307	ENST00000524652	-0.116503	0.0181376	0.0799855	0.0822047	2.895	2.515	FALSE	0.26	FALSE	0.13464	0.114697	0.240441	0.548111
CSDE1	ENSG00000009307	ENST00000530784	-0.203185	-0.122089	0.190916	0.21221	1.49	1.5025		0.26	FALSE	0.0810964	0.285451	0.776334	0.91392
CSDE1	ENSG00000009307	ENST00000530886	-2.25245	-1.99437	0.144775	0.156362	3.1	3.0425	FALSE	0.26	FALSE	0.258087	0.213094	0.225841	0.529108
CSDE1	ENSG00000009307	ENST00000534699	-2.78835	-2.41263	0.109801	0.0963709	18.4825	13.43	FALSE	0.26	FALSE	0.375711	0.146094	0.0101199	0.0679837
CSDE1	ENSG00000009307	ENST00000685676	-1.48542	-1.48989	0.09224	0.0964582	2.9475	3.93	TRUE	0.26	FALSE	-0.00447313	0.133463	0.973263	0.990181
CSDE1	ENSG00000009307	ENST00000686581	-0.104226	-0.0350463	0.0759544	0.081236	2.62	2.8	TRUE	0.26	TRUE	0.0691796	0.111213	0.533912	0.791788
CSDE1	ENSG00000009307	ENST00000689573	-0.131752	-0.152813	0.0851752	0.138469	1.885	1.9725	TRUE	0.26	TRUE	-0.021061	0.162569	0.896921	0.961924
CSDE1	ENSG00000009307	ENST00000692950	-1.58236	-1.3109	0.115846	0.108062	2.09	2.05	TRUE	0.26	TRUE	0.271459	0.158422	0.0866183	0.304876
CSDE1	ENSG00000009307	ENST00000693311	-2.28315	-2.31824	0.106568	0.126505	4.6875	5.18	TRUE	0.26	FALSE	-0.035092	0.16541	0.831988	0.936057
CSDE1	ENSG00000009307	ENST00000693644	-0.96543	-0.606886	0.104587	0.13493	1.235	1.17	TRUE	0.26	TRUE	0.358544	0.170717	0.0357093	0.170167
UBE3C	ENSG00000009335	ENST00000348165	-1.74236	-1.60114	0.0495687	0.0482238	21.475	28.3875	FALSE	0.3	FALSE	0.141219	0.0691563	0.0411489	0.186998
UBE3C	ENSG00000009335	ENST00000469336	0.0692667	0.01491	0.142752	0.160773	1.935	2.495	FALSE	0.3	FALSE	-0.0543568	0.215003	0.800408	0.923345
UBE3C	ENSG00000009335	ENST00000470408	0.813031	0.721807	0.0463501	0.0510689	2.525	2.86	TRUE	0.3	TRUE	-0.0912242	0.0689664	0.185924	0.47541
UBE3C	ENSG00000009335	ENST00000474153	-0.00661324	-0.10261	0.197717	0.243046	1.76	1.655		0.3	FALSE	-0.0959964	0.31331	0.759305	0.906123
UBE3C	ENSG00000009335	ENST00000494532	-1.01799	-1.15305	0.284032	0.298881	2.745	2.635		0.3	FALSE	-0.135066	0.412316	0.743231	0.897539
UBE3C	ENSG00000009335	ENST00000497368	0.122782	0.0419175	0.112364	0.133489	2.9225	2.9875	FALSE	0.3	FALSE	-0.0808644	0.174485	0.643045	0.852839
REV3L	ENSG00000009413	ENST00000368802	-0.509386	-0.433919	0.0369831	0.0405604	8.5225	12.435	FALSE	0.22	FALSE	0.075467	0.0548898	0.169168	0.451674
REV3L	ENSG00000009413	ENST00000435970	-0.646177	-1.28965	0.0644542	0.0683485	2.7625	5.2975	FALSE	0.22	TRUE	-0.643475	0.0939461	7.41572e-12	4.97435e-10
PAX7	ENSG00000009709	ENST00000420770	-1.09994	-1.07815	0.140947	0.146912	1.15	1.285	FALSE	0.39	TRUE	0.0217883	0.203591	0.914773	0.967727
MASP2	ENSG00000009724	ENST00000699927	-1.14044	-1.25405	0.290059	0.278081	2.4375	2.545	FALSE	0.82	TRUE	-0.113603	0.401825	0.777393	0.914303
FAM76A	ENSG00000009780	ENST00000373954	-0.572241	-0.504209	0.0943452	0.106952	1.4025	1.7125	FALSE	0.33	FALSE	0.0680324	0.142617	0.633342	0.847871
FAM76A	ENSG00000009780	ENST00000530324	-1.19321	-1.22836	0.177659	0.173594	2.54	2.5575	FALSE	0.33	FALSE	-0.0351408	0.24839	0.887495	0.958583
POMT2	ENSG00000009830	ENST00000261534	-1.83844	-2.43841	0.139815	0.14632	3.8475	8.035	FALSE	0.24	FALSE	-0.599969	0.20238	0.00303115	0.0266581
POMT2	ENSG00000009830	ENST00000682895	-3.90309	-4.02161	0.289766	0.26743	1.3375	3.115	FALSE	0.24	FALSE	-0.118519	0.394313	0.763742	0.907653
POMT2	ENSG00000009830	ENST00000684528	0.197974	0.0848999	0.154735	0.178955	1.1575	1.1975	TRUE	0.24	FALSE	-0.113074	0.236575	0.632677	0.847707
POMT2	ENSG00000009830	ENST00000684538	0.148327	-0.30766	0.10179	0.138609	1.2625	1.315	TRUE	0.24	FALSE	-0.455987	0.17197	0.00801231	0.0570191
VTA1	ENSG00000009844	ENST00000367621	-1.84328	-1.62449	0.0856256	0.0901502	20.8825	20.2775	FALSE	0.46	FALSE	0.21879	0.124333	0.0784586	0.286085
VTA1	ENSG00000009844	ENST00000620996	-1.79504	-1.6177	0.0783053	0.0860222	8.895	7.8575	FALSE	0.46	FALSE	0.177338	0.116325	0.127382	0.38465
BAZ1B	ENSG00000009954	ENST00000339594	-1.19783	-1.18828	0.0391704	0.0393277	23.165	30.945	FALSE	0.1	FALSE	0.00955076	0.0555067	0.863386	0.94857
BAZ1B	ENSG00000009954	ENST00000404251	-1.30741	-1.30244	0.0437888	0.0446066	20.88	26.15	FALSE	0.1	FALSE	0.00496603	0.0625077	0.936677	0.976913
BAZ1B	ENSG00000009954	ENST00000466844	0.0123703	-0.0897108	0.119228	0.128955	2.6275	3.0625		0.1	FALSE	-0.102081	0.175626	0.561079	0.807687
RANBP9	ENSG00000010017	ENST00000011619	-1.61264	-1.38808	0.0628447	0.062145	14.315	16.815	FALSE		FALSE	0.224561	0.0883825	0.0110603	0.0727573
SPRTN	ENSG00000010072	ENST00000295050	-0.203481	-0.235677	0.0515285	0.0575785	7.725	8.0125	FALSE	0.25	FALSE	-0.0321967	0.0772688	0.67691	0.86617
SPRTN	ENSG00000010072	ENST00000391858	-0.15604	-0.207879	0.0650271	0.0729904	3.25	3.0875	FALSE	0.25	TRUE	-0.0518388	0.0977555	0.59591	0.826596
METTL13	ENSG00000010165	ENST00000361735	-1.0839	-0.838235	0.0667016	0.074412	11.7525	10.96	FALSE		FALSE	0.245662	0.0999312	0.0139592	0.0867271
ZNF207	ENSG00000010244	ENST00000321233	-1.12538	-0.931615	0.0636765	0.0689648	12.7475	11.255	FALSE	0.11	FALSE	0.19376	0.0938661	0.0389968	0.180561
ZNF207	ENSG00000010244	ENST00000394670	0.128872	0.307169	0.0302585	0.0310826	6.86	7.525	FALSE	0.11	FALSE	0.178297	0.0433787	3.95243e-05	0.000733516
ZNF207	ENSG00000010244	ENST00000394673	-1.38989	-1.17289	0.0432599	0.0460254	63.9975	60.2175	FALSE	0.11	FALSE	0.217003	0.0631646	0.000591421	0.00726688
ZNF207	ENSG00000010244	ENST00000577324	0.562142	0.447285	0.0729172	0.0857034	5.6525	5.33	FALSE	0.11	FALSE	-0.114857	0.112526	0.307386	0.619612
ZNF207	ENSG00000010244	ENST00000579416	0.387425	0.076724	0.129707	0.162625	6.2375	6.9		0.11	FALSE	-0.310701	0.208017	0.135271	0.398056
ZNF207	ENSG00000010244	ENST00000579810	0.540187	0.52181	0.0790149	0.0829747	4.7525	5.67	TRUE	0.11	FALSE	-0.0183767	0.114578	0.872577	0.952972
ZNF207	ENSG00000010244	ENST00000582705	-0.0572317	-0.22148	0.19612	0.228049	4.56	5.155	FALSE	0.11	FALSE	-0.164249	0.300782	0.585016	0.820437
ZNF207	ENSG00000010244	ENST00000584696	0.575596	0.491606	0.0865112	0.0934004	5.455	6.2175		0.11	FALSE	-0.0839899	0.12731	0.509429	0.775322
UQCRC1	ENSG00000010256	ENST00000203407	-3.46439	-3.49456	0.0984268	0.110761	46.555	43.935	FALSE	0.23	FALSE	-0.0301681	0.148175	0.838667	0.938606
UQCRC1	ENSG00000010256	ENST00000460105	-1.95668	-2.20456	0.206312	0.308742	4.205	3.84		0.23	FALSE	-0.247882	0.37133	0.50442	0.772526
UQCRC1	ENSG00000010256	ENST00000471189	-0.730919	-1.12175	0.132248	0.128285	1.315	2.78	TRUE	0.23	FALSE	-0.390831	0.184246	0.0339006	0.163967
UQCRC1	ENSG00000010256	ENST00000472438	-3.1513	-2.99364	0.18642	0.183629	44.7525	44.0275	TRUE	0.23	FALSE	0.157662	0.261671	0.546828	0.799256
UQCRC1	ENSG00000010256	ENST00000480561	-1.35379	-0.922056	0.179051	0.177103	1.7	1.895	FALSE	0.23	TRUE	0.431731	0.251842	0.086475	0.304548
STARD3NL	ENSG00000010270	ENST00000009041	-2.24088	-1.92029	0.120334	0.125128	7.2975	6.9175	FALSE	0.27	FALSE	0.320588	0.173601	0.0647915	0.252911
STARD3NL	ENSG00000010270	ENST00000396013	-2.32543	-1.85128	0.153675	0.148617	4.68	4.8925	FALSE	0.27	FALSE	0.474143	0.213782	0.0265633	0.139269
STARD3NL	ENSG00000010270	ENST00000434197	-1.33271	-1.43762	0.145053	0.175702	2.3125	1.7975	FALSE	0.27	FALSE	-0.104909	0.227841	0.645194	0.853641
CD9	ENSG00000010278	ENST00000009180	-2.60311	-2.68868	0.120247	0.14289	15.5775	13.12	FALSE	0.19	FALSE	-0.0855657	0.186753	0.646826	0.854047
CD9	ENSG00000010278	ENST00000538834	-3.47627	-2.33137	0.256444	0.17413	5.4825	4.795	FALSE	0.19	TRUE	1.1449	0.309976	0.000221163	0.00320615
NCAPD2	ENSG00000010292	ENST00000315579	-2.3065	-1.95072	0.0460952	0.0436036	49.38	57.4025	FALSE	0.2	FALSE	0.355777	0.063451	2.0574e-08	8.13226e-07
NCAPD2	ENSG00000010292	ENST00000535804	-0.561135	-0.455119	0.197562	0.229408	1.8475	1.965	FALSE	0.2	FALSE	0.106016	0.302752	0.726208	0.889767
NCAPD2	ENSG00000010292	ENST00000536538	-1.59183	-1.34625	0.145355	0.141566	6.745	8.0225		0.2	FALSE	0.245586	0.202901	0.226136	0.52947
NCAPD2	ENSG00000010292	ENST00000539885	-0.121074	-0.424748	0.171594	0.217946	1.9075	1.6975		0.2	FALSE	-0.303675	0.27739	0.273622	0.584479
NCAPD2	ENSG00000010292	ENST00000542472	-1.14392	-1.17511	0.299609	0.295202	1.29	2.36	FALSE	0.2	TRUE	-0.031194	0.420606	0.94088	0.978024
NCAPD2	ENSG00000010292	ENST00000545732	0.0738133	-0.26864	0.144672	0.183909	2.7675	2.725	TRUE	0.2	FALSE	-0.342453	0.233992	0.143324	0.411192
IFFO1	ENSG00000010295	ENST00000356896	-1.3147	-2.02513	0.123459	0.15418	1.7125	2.17	FALSE	0.22	FALSE	-0.710427	0.197519	0.000322205	0.00437638
IFFO1	ENSG00000010295	ENST00000396830	-0.515313	-1.30667	0.111897	0.117278	2.6975	4.475	FALSE	0.22	FALSE	-0.791362	0.162096	1.04987e-06	2.89799e-05
IFFO1	ENSG00000010295	ENST00000472558	-0.173942	-0.631546	0.0999673	0.141257	1.14	1.365	FALSE	0.22	FALSE	-0.457603	0.173052	0.00818563	0.0578881
IFFO1	ENSG00000010295	ENST00000488007	-0.36903	-0.510293	0.0723914	0.0889564	3.34	3.1075	TRUE	0.22	FALSE	-0.141263	0.11469	0.218061	0.518984
PHF7	ENSG00000010318	ENST00000473145	-1.16237	-1.06826	0.251052	0.267915	1.09	1.1175	FALSE		TRUE	0.0941095	0.367159	0.797705	0.922193
NISCH	ENSG00000010322	ENST00000345716	-1.79839	-2.23942	0.0663408	0.0739898	9.0425	14.0125	FALSE	0.27	FALSE	-0.441036	0.099376	9.0776e-06	0.000200702
NISCH	ENSG00000010322	ENST00000420808	-1.64019	-2.6542	0.155035	0.109267	2.915	12.135	FALSE	0.27	FALSE	-1.01401	0.189671	8.98389e-08	3.15692e-06
NISCH	ENSG00000010322	ENST00000460759	-0.529314	-0.861364	0.143634	0.161314	4.36	6.1975		0.27	FALSE	-0.332049	0.215993	0.124216	0.378449
NISCH	ENSG00000010322	ENST00000467594	-0.0073452	-0.786459	0.109211	0.14128	2.365	3.03	FALSE	0.27	FALSE	-0.779114	0.178569	1.2824e-05	0.000271949
NISCH	ENSG00000010322	ENST00000474188	-0.770417	-1.59891	0.207814	0.233748	1.8275	3.7775		0.27	FALSE	-0.828493	0.31277	0.00807558	0.0574048
NISCH	ENSG00000010322	ENST00000488380	-0.348675	-0.643265	0.0607782	0.0703874	6.0525	6.1375	FALSE	0.27	FALSE	-0.29459	0.0929966	0.00153621	0.0157608
NISCH	ENSG00000010322	ENST00000489895	0.0525913	-1.1594	0.0682192	0.109416	1.445	2.585	TRUE	0.27	FALSE	-1.21199	0.12894	5.47542e-21	9.68477e-19
FUZ	ENSG00000010361	ENST00000313777	-3.12494	-2.89611	0.173946	0.171276	4.965	5.4275	FALSE	0.37	FALSE	0.228832	0.244116	0.348557	0.656923
FUZ	ENSG00000010361	ENST00000533418	-2.37807	-2.4178	0.224098	0.233059	1.785	2.085	FALSE	0.37	FALSE	-0.0397331	0.323321	0.902194	0.963612
PRSS3	ENSG00000010438	ENST00000361005	-2.91578	-2.37893	0.46438	0.400695	1.1475	2	FALSE		TRUE	0.53685	0.613356	0.381429	0.683207
ZNF200	ENSG00000010539	ENST00000396870	-0.0509244	-0.148347	0.0853973	0.0815061	3.43	3.3675	FALSE	0.18	FALSE	-0.0974224	0.118051	0.409224	0.704998
ZNF200	ENSG00000010539	ENST00000414144	0.186181	0.112372	0.0572286	0.0644962	4.3775	4.3025	FALSE	0.18	FALSE	-0.0738092	0.0862257	0.391998	0.691677
ZNF200	ENSG00000010539	ENST00000575630	0.328759	0.0753551	0.111594	0.144973	2.01	1.74		0.18	FALSE	-0.253404	0.182949	0.166019	0.446744
SCMH1	ENSG00000010803	ENST00000326197	-1.6518	-2.30881	0.0992369	0.124322	3.335	6.5075	FALSE	0.2	FALSE	-0.657011	0.159072	3.62336e-05	0.000680827
SCMH1	ENSG00000010803	ENST00000337495	-1.59118	-2.48537	0.175633	0.184627	2.035	5.6625	FALSE	0.2	FALSE	-0.894191	0.254821	0.000449642	0.00580433
SCMH1	ENSG00000010803	ENST00000372597	-1.22261	-1.53136	0.116227	0.133542	2.685	4.6025	FALSE	0.2	FALSE	-0.308755	0.177037	0.0811568	0.291854
SCMH1	ENSG00000010803	ENST00000488592	-0.00266802	-0.294783	0.209133	0.251691	2.51	3.0625	FALSE	0.2	FALSE	-0.292115	0.327238	0.372035	0.67637
SCMH1	ENSG00000010803	ENST00000695335	-2.43988	-2.38456	0.175908	0.222259	1.925	3.975	FALSE	0.2	FALSE	0.055317	0.283447	0.845269	0.941269
FYN	ENSG00000010810	ENST00000368667	-1.58702	-1.54792	0.0689653	0.0740045	14.83	16.5375	FALSE	0.3	TRUE	0.0390935	0.101158	0.699156	0.877297
FYN	ENSG00000010810	ENST00000368678	-1.79955	-1.45272	0.160322	0.12524	3.12	3.9175	FALSE	0.3	FALSE	0.346833	0.203441	0.0882259	0.30849
FYN	ENSG00000010810	ENST00000368682	-0.9477	-0.954068	0.083843	0.0886369	2.78	3.46	FALSE	0.3	FALSE	-0.00636866	0.122009	0.958371	0.984524
FYN	ENSG00000010810	ENST00000467921	-0.931195	-0.834017	0.144322	0.178443	3.395	4.1475		0.3	FALSE	0.0971778	0.229501	0.671981	0.864756
FYN	ENSG00000010810	ENST00000484067	-2.56377	-2.36183	0.313355	0.28545	3.26	2.8	FALSE	0.3	FALSE	0.201936	0.423878	0.633789	0.847946
FYN	ENSG00000010810	ENST00000495927	0.408524	0.242438	0.111802	0.125712	2.33	3.12	FALSE	0.3	FALSE	-0.166085	0.168235	0.323535	0.634074
FYN	ENSG00000010810	ENST00000495935	-0.232703	-0.119033	0.205127	0.213775	2.2075	2.675	FALSE	0.3	FALSE	0.113669	0.296272	0.701226	0.878206
FYN	ENSG00000010810	ENST00000496864	-1.98659	-1.65907	0.202351	0.193196	5.275	4.8525		0.3	FALSE	0.327514	0.279769	0.241737	0.549592
FYN	ENSG00000010810	ENST00000524310	-1.19674	-1.20439	0.24653	0.266308	3.37	3.4575	FALSE	0.3	TRUE	-0.00765855	0.362901	0.983163	0.993265
HIVEP2	ENSG00000010818	ENST00000367604	-0.21503	0.0684227	0.0640195	0.0995058	1.6175	1.695	FALSE	0.31	FALSE	0.283452	0.118321	0.0165925	0.0985617
HIVEP2	ENSG00000010818	ENST00000703918	-0.14175	-0.038455	0.0558411	0.0585401	3.6	4.23	FALSE	0.31	FALSE	0.103295	0.0809022	0.201675	0.498379
ELOA	ENSG00000011007	ENST00000613537	-0.883893	-0.61212	0.0396478	0.0525442	20.8925	19.025	FALSE		FALSE	0.271773	0.0658243	3.64715e-05	0.000684135
LYPLA2	ENSG00000011009	ENST00000374502	-0.817413	-0.987209	0.129044	0.135194	2.7625	3.8025	FALSE	0.15	FALSE	-0.169796	0.186895	0.363608	0.669119
LYPLA2	ENSG00000011009	ENST00000374514	-2.15851	-1.98517	0.083863	0.0857402	22.0975	24.0275	FALSE	0.15	FALSE	0.173344	0.119935	0.148369	0.41872
CLCN6	ENSG00000011021	ENST00000346436	-0.399693	-1.39659	0.102135	0.0572056	3.11	12.5625	FALSE	0.31	FALSE	-0.9969	0.117065	1.65435e-17	2.27732e-15
MRC2	ENSG00000011028	ENST00000303375	-2.47396	-2.77688	0.17648	0.118998	2.7325	4.6525	FALSE	0.34	FALSE	-0.302918	0.212851	0.154695	0.428992
NME1-NME2	ENSG00000011052	ENST00000393193	-2.06581	-2.00085	0.23152	0.237177	8.3025	7.85	FALSE		FALSE	0.0649585	0.331443	0.84462	0.941132
TSPAN9	ENSG00000011105	ENST00000011898	-1.90411	-2.07407	0.0986708	0.143903	3.405	4.015	FALSE	0.16	FALSE	-0.169962	0.174482	0.33001	0.64077
BTBD7	ENSG00000011114	ENST00000298896	-0.790333	-0.556714	0.102848	0.0957348	2.35	2.76	FALSE	0.19	FALSE	0.233618	0.140509	0.0963818	0.324491
BTBD7	ENSG00000011114	ENST00000334746	-0.462483	-0.166422	0.0486631	0.048379	4.2625	4.6575	FALSE	0.19	FALSE	0.296061	0.0686194	1.59935e-05	0.000331612
BTBD7	ENSG00000011114	ENST00000554565	-0.507373	-0.160921	0.0910033	0.127409	1.7625	1.99	FALSE	0.19	FALSE	0.346452	0.156572	0.0269159	0.140462
APBA3	ENSG00000011132	ENST00000316757	-1.71224	-1.56046	0.128815	0.122134	2.7325	3.69	FALSE	0.17	FALSE	0.151782	0.177511	0.39252	0.692189
APBA3	ENSG00000011132	ENST00000589934	-0.288377	-0.521818	0.137792	0.22692	2.4975	2.7275		0.17	FALSE	-0.233441	0.26548	0.37923	0.681695
MKS1	ENSG00000011143	ENST00000393119	-2.8181	-3.07096	0.158099	0.214015	3.48	4.3925	FALSE	0.2	FALSE	-0.252855	0.266078	0.341958	0.651488
MKS1	ENSG00000011143	ENST00000677416	-0.023298	-0.0872782	0.0838768	0.0890137	1.3275	1.555	TRUE	0.2	FALSE	-0.0639802	0.122306	0.600893	0.830273
ABHD5	ENSG00000011198	ENST00000458276	-1.04917	-1.10216	0.14234	0.172944	2.6175	1.775	FALSE	0.36	FALSE	-0.0529933	0.223988	0.812975	0.927018
ABHD5	ENSG00000011198	ENST00000644371	-0.466594	-0.282544	0.0821804	0.0835271	1.3375	1.48	FALSE	0.36	FALSE	0.18405	0.117177	0.116252	0.363558
ANOS1	ENSG00000011201	ENST00000262648	-1.7826	-1.70578	0.0623533	0.0660336	8.9125	9.4475	FALSE	0.26	FALSE	0.0768141	0.0908205	0.397676	0.69573
ANOS1	ENSG00000011201	ENST00000488294	-1.12179	-1.32572	0.209272	0.298181	1.465	1.29		0.26	FALSE	-0.203931	0.36429	0.575612	0.815412
AKAP8L	ENSG00000011243	ENST00000397410	-3.89043	-2.67502	0.303813	0.171882	8.7275	10.3325	FALSE	0.2	FALSE	1.21542	0.349064	0.000497818	0.00633429
AKAP8L	ENSG00000011243	ENST00000595879	0.602265	0.519081	0.0618052	0.0615465	2.485	2.6	TRUE	0.2	TRUE	-0.0831841	0.087223	0.340238	0.650069
AKAP8L	ENSG00000011243	ENST00000596213	0.140245	0.116462	0.0733554	0.0987512	2.48	2.2825	TRUE	0.2	FALSE	-0.0237832	0.123015	0.846697	0.941961
AKAP8L	ENSG00000011243	ENST00000600065	0.358354	0.363117	0.0699229	0.0971429	1.8525	2.1725	TRUE	0.2	FALSE	0.00476302	0.119691	0.968257	0.988501
AKAP8L	ENSG00000011243	ENST00000680323	0.430707	0.200839	0.0749514	0.0832378	1.215	1.1425	TRUE	0.2	TRUE	-0.229868	0.11201	0.0401493	0.183925
AKAP8L	ENSG00000011243	ENST00000680703	-0.13765	-0.226026	0.0835402	0.117451	1.655	1.2425	TRUE	0.2	FALSE	-0.0883758	0.144131	0.539769	0.794533
AKAP8L	ENSG00000011243	ENST00000681744	-0.0146747	-0.427636	0.0872735	0.108811	2.1175	2.035	TRUE	0.2	FALSE	-0.412962	0.139487	0.00307056	0.0269224
MBTD1	ENSG00000011258	ENST00000405860	0.221972	-0.60939	0.090523	0.0955723	1.33	2.2425	TRUE	0.24	TRUE	-0.831362	0.131638	2.69233e-10	1.44723e-08
MBTD1	ENSG00000011258	ENST00000415868	-0.365945	-0.907166	0.135825	0.0774232	1.5725	6.0725	FALSE	0.24	FALSE	-0.541221	0.156342	0.000536636	0.00673689
MBTD1	ENSG00000011258	ENST00000586178	-1.77519	-1.52992	0.145224	0.0857982	3.2125	6.25	FALSE	0.24	FALSE	0.24527	0.168675	0.14592	0.415165
MBTD1	ENSG00000011258	ENST00000593259	0.222912	0.113404	0.168689	0.186062	1.575	1.7125		0.24	FALSE	-0.109508	0.251147	0.662813	0.860651
UTP18	ENSG00000011260	ENST00000225298	-2.09284	-1.8298	0.0879732	0.0686523	36.9775	36.37	FALSE	0.2	FALSE	0.26304	0.11159	0.018414	0.106777
RNF216	ENSG00000011275	ENST00000389900	-1.93593	-1.73078	0.124023	0.150092	2.28	2.68	TRUE	0.15	FALSE	0.205153	0.194703	0.292033	0.605068
RNF216	ENSG00000011275	ENST00000389902	-1.02538	-0.837811	0.0599703	0.0647804	5.475	6.99	FALSE	0.15	FALSE	0.187565	0.0882776	0.0336102	0.163036
RNF216	ENSG00000011275	ENST00000425013	-0.544225	-0.702476	0.0706706	0.069894	5.0375	5.825	FALSE	0.15	FALSE	-0.158251	0.0993957	0.111355	0.354971
TTC19	ENSG00000011295	ENST00000261647	-1.9569	-1.7846	0.143183	0.102874	4.495	5.4775	FALSE	0.2	FALSE	0.172297	0.176308	0.328444	0.639215
TTC19	ENSG00000011295	ENST00000465567	0.481197	0.119599	0.0549517	0.0574891	5.4725	6.5925	FALSE	0.2	TRUE	-0.361598	0.0795279	5.44656e-06	0.000126983
TTC19	ENSG00000011295	ENST00000470649	-1.36636	-1.9376	0.283515	0.266837	1.17	1.9625	FALSE	0.2	TRUE	-0.571236	0.389336	0.14232	0.409449
TTC19	ENSG00000011295	ENST00000475723	-2.68562	-2.88493	0.167231	0.0872109	5.7	29.995	TRUE	0.2	FALSE	-0.19931	0.188606	0.290623	0.60345
TTC19	ENSG00000011295	ENST00000481107	0.534758	0.367376	0.0750091	0.0870378	2.4525	2.935	FALSE	0.2	TRUE	-0.167382	0.1149	0.145181	0.414105
TTC19	ENSG00000011295	ENST00000497842	-0.78845	-2.41589	0.149509	0.152406	1.2075	7.3825	TRUE	0.2	FALSE	-1.62744	0.213496	2.48206e-14	2.32499e-12
PTBP1	ENSG00000011304	ENST00000349038	-2.12083	-2.02509	0.0831754	0.0653866	30.7275	33.9525	FALSE	0.26	FALSE	0.0957319	0.1058	0.365549	0.671
PTBP1	ENSG00000011304	ENST00000350092	-1.12736	-1.20559	0.0948182	0.129921	5.7825	8.7125	FALSE	0.26	FALSE	-0.0782312	0.160842	0.626693	0.844312
PTBP1	ENSG00000011304	ENST00000356948	-2.98793	-2.65382	0.097518	0.0698268	51.565	60.57	FALSE	0.26	FALSE	0.334107	0.11994	0.00534255	0.0417038
PTBP1	ENSG00000011304	ENST00000394601	-2.24927	-2.23129	0.198882	0.159557	1.3775	2.0725	FALSE	0.26	FALSE	0.0179843	0.254975	0.943769	0.979213
PTBP1	ENSG00000011304	ENST00000585856	0.393628	0.204285	0.082922	0.114495	4.295	4.67	FALSE	0.26	TRUE	-0.189343	0.141369	0.180457	0.468151
PTBP1	ENSG00000011304	ENST00000585932	-0.647294	-1.85895	0.146325	0.0990402	3.2975	24.36	TRUE	0.26	FALSE	-1.21165	0.176692	7.0101e-12	4.71225e-10
PTBP1	ENSG00000011304	ENST00000586481	-1.68628	-1.90542	0.257898	0.281399	2.5025	2.1675	FALSE	0.26	FALSE	-0.219149	0.381703	0.565876	0.810152
PTBP1	ENSG00000011304	ENST00000586944	0.61349	0.46378	0.0382794	0.0523129	6.7375	6.9425	TRUE	0.26	TRUE	-0.14971	0.0648225	0.020914	0.116906
PTBP1	ENSG00000011304	ENST00000589575	-4.01331	-3.90173	0.269981	0.267566	10.69	13.9775	FALSE	0.26	FALSE	0.111576	0.380107	0.76911	0.910583
PTBP1	ENSG00000011304	ENST00000590887	-1.15659	-1.69345	0.118149	0.118936	11.5825	27.5875	TRUE	0.26	FALSE	-0.536862	0.167645	0.00136299	0.0142751
PTBP1	ENSG00000011304	ENST00000592113	-0.555569	-0.937751	0.136465	0.131522	1.095	2.5175	TRUE	0.26	FALSE	-0.382182	0.189528	0.0437478	0.194591
PTBP1	ENSG00000011304	ENST00000592804	-0.958742	-1.0753	0.090397	0.0924018	10.425	14.07	FALSE	0.26	FALSE	-0.116553	0.129266	0.36724	0.672175
PTBP1	ENSG00000011304	ENST00000635647	-1.95464	-2.09312	0.0998785	0.114489	4.0825	5.13	FALSE	0.26	FALSE	-0.138481	0.151932	0.36205	0.668155
PTBP1	ENSG00000011304	ENST00000677717	0.558291	0.407525	0.0874161	0.121643	5.285	4.9325	FALSE	0.26	FALSE	-0.150765	0.149795	0.314186	0.626135
PTBP1	ENSG00000011304	ENST00000679114	-1.20504	-2.00692	0.120799	0.142169	1.84	8.2325	FALSE	0.26	FALSE	-0.801882	0.186559	1.72137e-05	0.000351614
DPF1	ENSG00000011332	ENST00000355526	-0.689961	-0.966464	0.0930926	0.109325	2.89	3.07	FALSE	0.22		-0.276503	0.14359	0.054149	0.224535
DPF1	ENSG00000011332	ENST00000614244	-0.619533	-0.927801	0.119017	0.141189	1.23	1.7875	FALSE	0.22	FALSE	-0.308268	0.184661	0.0950422	0.322004
LARS2	ENSG00000011376	ENST00000642274	-2.7035	-2.57401	0.217168	0.21465	2.345	3.0025	FALSE	0.17	TRUE	0.129495	0.305347	0.6715	0.86472
LARS2	ENSG00000011376	ENST00000645846	-1.51119	-1.92013	0.08537	0.082399	4.245	7.6725	FALSE	0.17	FALSE	-0.408941	0.118649	0.000567609	0.00702544
PIK3C2A	ENSG00000011405	ENST00000533645	-0.258269	-0.65641	0.120248	0.107823	2.35	3.21	TRUE	0.17	FALSE	-0.398141	0.16151	0.0136967	0.0855589
PIK3C2A	ENSG00000011405	ENST00000691414	-1.93661	-1.68	0.059286	0.0550722	8.98	12.34	FALSE	0.17	FALSE	0.256612	0.0809184	0.00151789	0.0156134
PLAUR	ENSG00000011422	ENST00000340093	-0.668587	-0.646736	0.196298	0.145015	2.815	2.4825	FALSE	0.32	FALSE	0.0218516	0.244054	0.928656	0.974089
ANLN	ENSG00000011426	ENST00000265748	-1.75029	-1.42062	0.0639874	0.0523184	19.675	21.1875	FALSE	0.19	FALSE	0.329671	0.0826535	6.64663e-05	0.00115183
ANLN	ENSG00000011426	ENST00000396068	-1.37003	-0.960533	0.0924168	0.058234	7.6525	10.0275	FALSE	0.19	FALSE	0.409501	0.109234	0.000177651	0.00265768
ANLN	ENSG00000011426	ENST00000424865	-1.4499	-1.02404	0.25218	0.248615	3.065	4.3725	FALSE	0.19	TRUE	0.425867	0.354125	0.229135	0.533156
WIZ	ENSG00000011451	ENST00000389282	-1.36587	-1.3404	0.0848	0.145545	4.09	3.4425	FALSE	0.17	FALSE	0.0254728	0.168447	0.879801	0.956235
WIZ	ENSG00000011451	ENST00000545156	-1.93261	-1.72258	0.0872112	0.0919491	6.0225	6.32	FALSE	0.17	FALSE	0.210036	0.12673	0.0974473	0.326934
RABGAP1	ENSG00000011454	ENST00000373647	-1.48318	-1.49511	0.0586953	0.0588584	10.46	14.48	FALSE	0.19	FALSE	-0.0119349	0.0831231	0.885831	0.958389
RABGAP1	ENSG00000011454	ENST00000480054	-0.126646	-0.368406	0.249571	0.276	1.195	1.705		0.19	FALSE	-0.24176	0.372104	0.51588	0.779482
QPCTL	ENSG00000011478	ENST00000012049	-1.66431	-1.79003	0.185433	0.0982669	6.0375	9.6925	FALSE	0.33	FALSE	-0.125718	0.209862	0.549139	0.801202
PPP5C	ENSG00000011485	ENST00000012443	-2.56022	-2.50463	0.0682254	0.0717591	44.7975	49.235	FALSE	0.28	FALSE	0.0555915	0.0990156	0.574496	0.814914
PPP5C	ENSG00000011485	ENST00000467902	0.204741	-0.0727479	0.132082	0.160413	7.185	7.6275	FALSE	0.28	FALSE	-0.277489	0.207794	0.181743	0.469731
PPP5C	ENSG00000011485	ENST00000478046	-1.19559	-2.28017	0.121652	0.129465	2.27	7.0075	TRUE	0.28	FALSE	-1.08458	0.177652	1.02768e-09	5.03673e-08
PPP5C	ENSG00000011485	ENST00000487483	0.28265	0.285193	0.0590047	0.0652158	2.1875	2.18	TRUE	0.28	TRUE	0.00254321	0.0879468	0.97693	0.991284
PPP5C	ENSG00000011485	ENST00000491003	-1.48765	-1.55093	0.195842	0.191143	4.9625	5.51		0.28	FALSE	-0.0632832	0.27366	0.817122	0.928971
PPP5C	ENSG00000011485	ENST00000492109	0.234293	0.111592	0.101771	0.141983	3.1	2.8325		0.28	FALSE	-0.122701	0.17469	0.482435	0.758185
PPP5C	ENSG00000011485	ENST00000525507	-0.0019821	-0.0819017	0.167967	0.144219	2.04	1.8725	FALSE	0.28	FALSE	-0.0799196	0.221387	0.718103	0.885633
PPP5C	ENSG00000011485	ENST00000532058	0.789655	0.739351	0.070728	0.0734238	2.2875	2.585		0.28	FALSE	-0.0503033	0.101948	0.621717	0.841289
CEP68	ENSG00000011523	ENST00000377990	-0.724444	-0.662835	0.0729914	0.078912	2.2325	2.3875	FALSE	0.22	FALSE	0.061609	0.107493	0.566549	0.810451
CEP68	ENSG00000011523	ENST00000704419	0.182535	0.135107	0.0849715	0.0941191	1.165	1.395	FALSE	0.22	TRUE	-0.0474285	0.126801	0.708376	0.88192
CEP68	ENSG00000011523	ENST00000704454	0.181468	0.130138	0.0726314	0.079744	1.2625	1.4225	FALSE	0.22	TRUE	-0.0513302	0.107863	0.634158	0.847946
CEP68	ENSG00000011523	ENST00000706268	-0.853735	-0.905076	0.22258	0.235388	1.475	1.8675	FALSE	0.22	FALSE	-0.0513405	0.323959	0.87408	0.953737
MAP4K3	ENSG00000011566	ENST00000263881	-1.28304	-1.06614	0.0849328	0.0852406	3.34	3.6325	FALSE	0.24	FALSE	0.2169	0.120331	0.0714622	0.269193
MAP4K3	ENSG00000011566	ENST00000437545	-0.626475	-0.312797	0.0915407	0.129095	1.3575	2.265	FALSE	0.24	TRUE	0.313678	0.158257	0.0474707	0.205548
BRCA1	ENSG00000012048	ENST00000354071	0.242214	0.260218	0.0820194	0.0779962	1.52	1.7175	FALSE	0.26	FALSE	0.0180036	0.113184	0.873618	0.95358
BRCA1	ENSG00000012048	ENST00000461574	-2.0432	-2.23607	0.198318	0.152244	1.735	2.745	FALSE	0.26	FALSE	-0.192866	0.250016	0.440461	0.729701
BRCA1	ENSG00000012048	ENST00000472490	0.130318	0.0899457	0.155427	0.162905	2.2525	2.62	FALSE	0.26	FALSE	-0.0403722	0.225157	0.857697	0.946483
BRCA1	ENSG00000012048	ENST00000476777	-1.68112	-1.61116	0.111482	0.13149	1.4925	2.0375	FALSE	0.26	FALSE	0.0699648	0.172389	0.684849	0.870023
BRCA1	ENSG00000012048	ENST00000493795	-2.52375	-1.91078	0.206096	0.117462	1.635	3.3125	FALSE	0.26	FALSE	0.612969	0.237219	0.00976676	0.0661162
BRCA1	ENSG00000012048	ENST00000618469	-1.51368	-1.60863	0.0843284	0.0928264	3.575	5.175	FALSE	0.26	FALSE	-0.0949538	0.125411	0.448967	0.735791
BRCA1	ENSG00000012048	ENST00000700182	-0.700076	-0.504066	0.107596	0.106785	1.6375	2.04	FALSE	0.26	FALSE	0.19601	0.151592	0.196007	0.490245
BRCA1	ENSG00000012048	ENST00000700186	0.21407	0.338616	0.145053	0.140102	1.4675	2.16	FALSE	0.26	FALSE	0.124545	0.201666	0.53685	0.792595
ERCC1	ENSG00000012061	ENST00000013807	-2.48709	-2.47936	0.157484	0.173764	5.6375	5.6775	FALSE	0.19	FALSE	0.00772696	0.234511	0.973715	0.99035
ERCC1	ENSG00000012061	ENST00000300853	-1.94816	-1.95655	0.0928873	0.0991345	5.6675	6.195	FALSE	0.19	FALSE	-0.00838917	0.135852	0.95076	0.982008
ERCC1	ENSG00000012061	ENST00000340192	-2.87927	-2.75807	0.256335	0.284426	2.685	3.295	FALSE	0.19	FALSE	0.121195	0.382891	0.751603	0.902339
ERCC1	ENSG00000012061	ENST00000589165	-2.85607	-2.93935	0.246471	0.269022	1.8925	2.1	FALSE	0.19	FALSE	-0.0832722	0.364857	0.819466	0.929779
MBTPS2	ENSG00000012174	ENST00000379484	-1.97612	-1.94024	0.0845046	0.0895726	12.275	15.15	FALSE		FALSE	0.0358863	0.123143	0.770731	0.911683
PRICKLE3	ENSG00000012211	ENST00000599218	-0.631292	-0.896197	0.156738	0.116413	1.35	1.875	FALSE	0.33	TRUE	-0.264905	0.195241	0.17484	0.459884
EXTL3	ENSG00000012232	ENST00000696184	-1.1831	-1.19694	0.050526	0.0533141	9.825	11.655	FALSE	0.4	TRUE	-0.0138366	0.0734525	0.850582	0.943716
EXTL3	ENSG00000012232	ENST00000696185	-1.34274	-1.39783	0.114295	0.122034	1.85	2.1525	FALSE	0.4	TRUE	-0.0550913	0.167199	0.741782	0.896943
ELOVL5	ENSG00000012660	ENST00000304434	-2.00142	-1.83281	0.05589	0.0550786	36.82	46.1375	FALSE	0.22	FALSE	0.168609	0.0784688	0.0316554	0.156576
ELOVL5	ENSG00000012660	ENST00000370913	-1.1406	-1.38101	0.156485	0.168826	6.07	8.3625	FALSE	0.22	FALSE	-0.240415	0.230195	0.296303	0.608913
ELOVL5	ENSG00000012660	ENST00000542638	-1.76001	-1.69197	0.128765	0.15173	2.0425	2.0175	FALSE	0.22	FALSE	0.0680406	0.199004	0.732421	0.891823
CALCOCO1	ENSG00000012822	ENST00000548263	-1.86519	-1.72331	0.0978025	0.0935007	3.7475	5.3	FALSE	0.27	FALSE	0.141882	0.135306	0.29436	0.60707
CALCOCO1	ENSG00000012822	ENST00000549935	-1.74029	-1.55551	0.134382	0.136094	2.4575	3.3125	TRUE	0.27	FALSE	0.184783	0.191259	0.333975	0.644598
CALCOCO1	ENSG00000012822	ENST00000553154	-2.05024	-2.11811	0.259701	0.283152	2.7	3.2425		0.27	FALSE	-0.067861	0.384214	0.859804	0.947092
UBR7	ENSG00000012963	ENST00000013070	-1.39941	-1.22968	0.115519	0.0651623	15.47	17.455	FALSE	0.25	FALSE	0.169731	0.13263	0.200639	0.496983
MAP4K5	ENSG00000012983	ENST00000013125	-1.6917	-1.62738	0.138763	0.136485	2.9375	3.2175	FALSE	0.22	FALSE	0.0643231	0.194636	0.741038	0.896451
MAP4K5	ENSG00000012983	ENST00000554990	0.442355	0.484721	0.0782746	0.074719	1.07	1.11	FALSE	0.22	FALSE	0.0423659	0.108212	0.695421	0.875361
MAP4K5	ENSG00000012983	ENST00000557390	-1.97959	-1.6858	0.170517	0.102681	2.8225	4.75	TRUE	0.22	FALSE	0.293784	0.199046	0.139954	0.405635
MAP4K5	ENSG00000012983	ENST00000682126	-1.67178	-1.45948	0.101122	0.104959	4.54	4.6475	FALSE	0.22	FALSE	0.212294	0.145746	0.145226	0.414128
EHD3	ENSG00000013016	ENST00000322054	-1.56479	-1.33481	0.0877125	0.0976377	3.21	2.5875	FALSE		FALSE	0.229983	0.13125	0.0797312	0.288955
PSMC4	ENSG00000013275	ENST00000157812	-2.59829	-2.47994	0.0655893	0.0763451	64.685	69.495	FALSE	0.22	FALSE	0.118355	0.100651	0.239635	0.54721
PSMC4	ENSG00000013275	ENST00000455878	-3.5015	-3.03132	0.147924	0.162056	30.06	29.865	FALSE	0.22	FALSE	0.470186	0.219416	0.0321216	0.158233
PSMC4	ENSG00000013275	ENST00000593455	-0.567242	-0.631506	0.0724948	0.075335	8.845	11.6875	TRUE	0.22	FALSE	-0.0642644	0.104551	0.538772	0.793841
PSMC4	ENSG00000013275	ENST00000596386	-2.92135	-2.84566	0.104944	0.107283	62.85	64.24	FALSE	0.22	FALSE	0.0756931	0.150076	0.614005	0.837519
PSMC4	ENSG00000013275	ENST00000601194	0.0454535	0.254872	0.115093	0.1386	4.07	4.7875		0.22	FALSE	0.209419	0.180157	0.245062	0.552862
PSMC4	ENSG00000013275	ENST00000601697	-1.26503	-1.12318	0.106801	0.0990343	6.1425	7.195	TRUE	0.22	FALSE	0.141847	0.145651	0.330115	0.64086
MAN2B2	ENSG00000013288	ENST00000285599	-4.29657	-3.66995	0.229341	0.200754	1.7325	2.54	FALSE	0.21	FALSE	0.626619	0.304795	0.0397949	0.182837
MAN2B2	ENSG00000013288	ENST00000505907	-1.26935	-1.45417	0.096153	0.103172	1.095	1.43	FALSE	0.21	TRUE	-0.184823	0.141032	0.190025	0.482004
SLC25A39	ENSG00000013306	ENST00000225308	-5.27567	-5.03269	0.177618	0.198052	37.72	38.4075	FALSE	0.26	FALSE	0.24298	0.266032	0.361058	0.667589
SLC25A39	ENSG00000013306	ENST00000377095	-4.27963	-4.02057	0.180405	0.221224	14.715	15.4525	FALSE	0.26	FALSE	0.259062	0.285457	0.364125	0.669561
SLC25A39	ENSG00000013306	ENST00000537904	-3.00933	-2.61345	0.271884	0.273086	1.605	1.6425	FALSE	0.26	FALSE	0.395885	0.385353	0.304265	0.616432
SLC25A39	ENSG00000013306	ENST00000588315	-0.00218074	-0.0922478	0.123713	0.130528	2.6625	2.53	FALSE	0.26	TRUE	-0.0900671	0.179841	0.6165	0.839048
SLC25A39	ENSG00000013306	ENST00000588767	-2.98498	-2.9273	0.272142	0.284867	3.355	3.315	FALSE	0.26	FALSE	0.0576751	0.393967	0.883609	0.957705
SLC25A39	ENSG00000013306	ENST00000590194	-3.83434	-3.01683	0.244347	0.307103	3.97	3.545	FALSE	0.26	FALSE	0.817503	0.392451	0.0372448	0.174931
SLC25A39	ENSG00000013306	ENST00000591006	-0.845124	-1.20448	0.0723071	0.0847802	7.37	8.86	TRUE	0.26	TRUE	-0.359358	0.111427	0.00125951	0.0134086
SLC25A39	ENSG00000013306	ENST00000591151	-0.00894757	-0.487774	0.156133	0.237905	1.86	1.77		0.26	TRUE	-0.478827	0.284564	0.0924388	0.317052
SLC25A39	ENSG00000013306	ENST00000592372	-1.72003	-2.35244	0.130132	0.135145	8.8975	19.19	TRUE	0.26	FALSE	-0.632407	0.187612	0.000749446	0.0088078
SLC25A39	ENSG00000013306	ENST00000592857	-0.71719	-0.711177	0.151942	0.167531	2.4	2.3275	FALSE	0.26	TRUE	0.00601237	0.22617	0.978792	0.99193
MVP	ENSG00000013364	ENST00000357402	-2.38742	-2.21954	0.30096	0.29427	1.3475	1.965	FALSE		TRUE	0.167876	0.420917	0.690015	0.872323
NUB1	ENSG00000013374	ENST00000413040	-1.69438	-1.59332	0.0788587	0.0768252	8.3925	11.3475	FALSE	0.18	FALSE	0.101065	0.110095	0.358628	0.665576
NUB1	ENSG00000013374	ENST00000468404	-1.54841	-1.1082	0.0986992	0.113019	6.9075	4.295	TRUE	0.18	FALSE	0.440218	0.150049	0.0033481	0.0289234
NUB1	ENSG00000013374	ENST00000480714	0.000295403	-0.29624	0.157709	0.185341	1.84	2.285	FALSE	0.18	FALSE	-0.296536	0.243358	0.223029	0.52559
NUB1	ENSG00000013374	ENST00000480907	-1.14264	-1.50025	0.235823	0.272327	1.305	1.3125		0.18	FALSE	-0.357614	0.360242	0.320854	0.632299
NUB1	ENSG00000013374	ENST00000483358	-1.98805	-1.91953	0.140462	0.145331	10.8325	13.6875	FALSE	0.18	FALSE	0.0685143	0.202115	0.73462	0.892921
PGM3	ENSG00000013375	ENST00000512866	-4.09742	-3.71936	0.346832	0.337365	1.35	1.865	FALSE	0.15	FALSE	0.378065	0.483847	0.434584	0.725611
PGM3	ENSG00000013375	ENST00000513973	-2.58227	-2.26006	0.130629	0.137114	5.7	6.3075	FALSE	0.15	FALSE	0.322208	0.189378	0.0888676	0.309872
PGM3	ENSG00000013375	ENST00000698526	-0.72837	-0.286476	0.0976145	0.12231	1.8075	1.365	FALSE	0.15	TRUE	0.441895	0.156487	0.00474521	0.0381122
PGM3	ENSG00000013375	ENST00000698611	0.413509	0.461742	0.0603152	0.0616576	1.31	1.2725	TRUE	0.15	FALSE	0.0482331	0.086253	0.576022	0.815523
PGM3	ENSG00000013375	ENST00000698621	0.130053	0.263457	0.085467	0.0862535	1.7325	2.03	FALSE	0.15	FALSE	0.133404	0.121426	0.271924	0.58266
RWDD2A	ENSG00000013392	ENST00000369724	0.193002	0.167232	0.0627454	0.0677851	2.365	2.6825	FALSE		TRUE	-0.0257701	0.0923678	0.780249	0.915479
CLK1	ENSG00000013441	ENST00000321356	-0.0611442	0.0912991	0.0681849	0.0638459	5.255	8.19	FALSE	0.15	FALSE	0.152443	0.0934103	0.102684	0.337741
CLK1	ENSG00000013441	ENST00000461981	0.658085	0.608785	0.0722491	0.0775469	1.6725	1.815	TRUE	0.15	TRUE	-0.0492998	0.105988	0.641828	0.852331
CLK1	ENSG00000013441	ENST00000473565	0.732346	0.620361	0.052946	0.0568034	3.2075	4.0575	TRUE	0.15	FALSE	-0.111985	0.0776524	0.149267	0.420083
CLK1	ENSG00000013441	ENST00000482590	0.276214	0.291401	0.142519	0.144101	1.735	2.7225	FALSE	0.15	FALSE	0.0151867	0.202674	0.940269	0.977811
POLR3B	ENSG00000013503	ENST00000228347	-1.42246	-1.24084	0.104666	0.112148	6.63	7.34	FALSE		FALSE	0.181615	0.153402	0.236448	0.543067
ANGEL1	ENSG00000013523	ENST00000556072	-1.0599	-1.55356	0.0748423	0.0606896	5.1575	10.405	TRUE	0.22	FALSE	-0.49366	0.0963566	3.00292e-07	9.31201e-06
ANGEL1	ENSG00000013523	ENST00000557179	-0.0799823	-0.123242	0.131394	0.0987306	2.3575	3.6825	FALSE	0.22	FALSE	-0.04326	0.164354	0.792386	0.92045
RNF14	ENSG00000013561	ENST00000394514	-1.21265	-1.30916	0.0686195	0.0668048	9.1525	15.0375	FALSE	0.44	FALSE	-0.0965081	0.095768	0.313585	0.625451
RNF14	ENSG00000013561	ENST00000394520	-0.53753	-0.629585	0.0798812	0.105659	2.005	2.225	FALSE	0.44	FALSE	-0.0920542	0.132457	0.487071	0.761178
RNF14	ENSG00000013561	ENST00000506938	-1.22131	-1.29592	0.174782	0.196756	4.4825	4.945	FALSE	0.44	FALSE	-0.0746061	0.263176	0.776806	0.914054
RNF14	ENSG00000013561	ENST00000507163	-1.48054	-1.40274	0.1353	0.138109	6.165	8.745	FALSE	0.44	TRUE	0.0777949	0.19334	0.687408	0.871102
RNF14	ENSG00000013561	ENST00000511961	-1.44512	-1.10202	0.184747	0.163091	3.25	3.5975	FALSE	0.44	TRUE	0.343103	0.246435	0.163842	0.443747
DNASE1L1	ENSG00000013563	ENST00000014935	-1.85282	-2.41212	0.122249	0.12602	2.8325	5.7475	FALSE	0.11	FALSE	-0.5593	0.175572	0.00144463	0.0149729
DNASE1L1	ENSG00000013563	ENST00000424626	-3.0616	-2.46916	0.273985	0.25156	2.3625	2.58	FALSE	0.11	FALSE	0.592437	0.371955	0.111212	0.354688
DDX11	ENSG00000013573	ENST00000435753	-0.0221265	-0.964077	0.0743891	0.0899218	1.73	3.6975	TRUE	0.26	FALSE	-0.94195	0.116703	6.95422e-16	7.97745e-14
DDX11	ENSG00000013573	ENST00000535158	0.318267	0.24666	0.103361	0.100817	2.115	1.765	FALSE	0.26	FALSE	-0.0716068	0.144387	0.619938	0.840474
DDX11	ENSG00000013573	ENST00000535317	-0.701611	-1.22109	0.174385	0.168763	1.695	3.515	FALSE	0.26	TRUE	-0.519482	0.242675	0.032302	0.158708
DDX11	ENSG00000013573	ENST00000536265	-0.376449	-0.812519	0.0787935	0.0904349	2.205	2.895	TRUE	0.26	FALSE	-0.43607	0.119945	0.000277361	0.00388392
DDX11	ENSG00000013573	ENST00000537136	-0.0762527	-0.684086	0.20371	0.218211	2.545	3.32	FALSE	0.26	FALSE	-0.607833	0.298519	0.0417341	0.188528
DDX11	ENSG00000013573	ENST00000538740	0.171294	0.147577	0.127497	0.147752	1.9175	1.8475	FALSE	0.26	TRUE	-0.0237173	0.195157	0.903272	0.964109
DDX11	ENSG00000013573	ENST00000539699	0.045805	-0.36128	0.139311	0.20314	2.9575	3.37		0.26	FALSE	-0.407085	0.24632	0.0983975	0.329181
DDX11	ENSG00000013573	ENST00000542242	0.205221	0.000252423	0.112595	0.16684	2.5025	2.775	TRUE	0.26	FALSE	-0.204968	0.201279	0.30852	0.621062
DDX11	ENSG00000013573	ENST00000542777	0.0537612	-0.0121257	0.14513	0.169053	3.8225	3.6675		0.26	FALSE	-0.0658869	0.222805	0.767447	0.90974
DDX11	ENSG00000013573	ENST00000542838	-1.38091	-1.89561	0.0600999	0.0611205	11.285	23.5375	FALSE	0.26	FALSE	-0.514696	0.0857188	1.91957e-09	8.93757e-08
DDX11	ENSG00000013573	ENST00000543026	0.460476	0.155183	0.060626	0.0693654	4.175	4.9025	TRUE	0.26	FALSE	-0.305293	0.0921253	0.000920097	0.0103966
DDX11	ENSG00000013573	ENST00000545668	-0.966088	-1.74301	0.126683	0.145897	1.3425	2.73	FALSE	0.26	FALSE	-0.776921	0.193221	5.79778e-05	0.00102549
HEBP1	ENSG00000013583	ENST00000014930	-2.05973	-1.9962	0.161028	0.116328	12.2875	16.6325	FALSE	0.41	FALSE	0.0635336	0.198651	0.7491	0.900964
GPRC5A	ENSG00000013588	ENST00000014914	-0.582228	-1.1844	0.0459044	0.0519577	7.095	12.0175	FALSE	0.15	FALSE	-0.602176	0.0693312	3.7712e-18	5.47706e-16
GPRC5A	ENSG00000013588	ENST00000534831	-1.32643	-1.41546	0.196233	0.179652	2.565	3.6825	FALSE	0.15	TRUE	-0.0890279	0.26605	0.737905	0.894784
GPRC5A	ENSG00000013588	ENST00000713574	-2.45709	-1.80573	0.15228	0.142429	2.3225	2.8875	FALSE	0.15	FALSE	0.651359	0.208507	0.00178459	0.0177456
TACC3	ENSG00000013810	ENST00000313288	-2.07179	-1.90564	0.0583673	0.0642545	34.4275	29.56	FALSE	0.26	FALSE	0.16615	0.0868066	0.0556172	0.228714
TACC3	ENSG00000013810	ENST00000404054	0.433065	0.158879	0.0732151	0.0795362	2.285	2.315	FALSE	0.26	FALSE	-0.274187	0.108104	0.0112023	0.0734014
TACC3	ENSG00000013810	ENST00000466077	-0.389164	-0.635158	0.150206	0.178231	3.285	3.8075		0.26	FALSE	-0.245993	0.233085	0.29125	0.604436
TACC3	ENSG00000013810	ENST00000484264	-1.13939	-0.682012	0.181365	0.185855	4.0875	3.575	FALSE	0.26	FALSE	0.457377	0.259683	0.0781901	0.285468
TACC3	ENSG00000013810	ENST00000484651	0.235668	-0.0215336	0.0761265	0.0683272	3.795	4.4375	FALSE	0.26	FALSE	-0.257201	0.102293	0.0119249	0.0772723
TACC3	ENSG00000013810	ENST00000650779	-0.723246	-0.881422	0.138303	0.191237	1.5325	1.6025		0.26	FALSE	-0.158176	0.236007	0.502719	0.771516
TACC3	ENSG00000013810	ENST00000651817	0.525213	0.334214	0.068798	0.0961351	3.07	3.255	TRUE	0.26	FALSE	-0.191	0.118216	0.106164	0.344886
UFL1	ENSG00000014123	ENST00000369278	-1.63631	-1.44146	0.161267	0.089477	8.3	10.9925	FALSE		FALSE	0.194851	0.184427	0.29073	0.603632
ZC3H3	ENSG00000014164	ENST00000262577	-0.90937	-0.845989	0.0918229	0.0680573	7.5375	7.955	FALSE		FALSE	0.0633812	0.114295	0.579208	0.817504
CAPN1	ENSG00000014216	ENST00000279247	-3.15086	-3.04747	0.0999818	0.109788	15.475	14.505	FALSE	0.21	FALSE	0.103388	0.148492	0.48627	0.760767
CAPN1	ENSG00000014216	ENST00000529133	-1.83827	-1.60074	0.266763	0.365621	2.445	1.83	FALSE	0.21	TRUE	0.237529	0.452594	0.59971	0.829365
MDH1	ENSG00000014641	ENST00000233114	-3.09517	-2.86894	0.156973	0.161198	38.3025	37.8025	FALSE	0.26		0.226224	0.225001	0.314687	0.626387
MDH1	ENSG00000014641	ENST00000409476	-1.94652	-1.34127	0.286872	0.237613	1.3875	1.65	FALSE	0.26	FALSE	0.605246	0.372499	0.104199	0.340812
MDH1	ENSG00000014641	ENST00000462944	0.239418	0.140397	0.139691	0.156295	1.885	2.255	FALSE	0.26	TRUE	-0.0990208	0.209623	0.636659	0.849573
MDH1	ENSG00000014641	ENST00000485155	-0.305535	-0.116813	0.184856	0.20218	1.595	1.64	FALSE	0.26	FALSE	0.188722	0.27395	0.49089	0.763101
MDH1	ENSG00000014641	ENST00000495083	-2.22408	-1.82051	0.33839	0.334291	1.8075	1.82	FALSE	0.26	FALSE	0.403569	0.475666	0.396198	0.694524
MDH1	ENSG00000014641	ENST00000539945	-3.09517	-2.86894	0.156973	0.161198	38.3025	37.8025	FALSE	0.26		0.226224	0.225001	0.314687	0.626387
SLC30A9	ENSG00000014824	ENST00000264451	-2.21383	-1.9009	0.087789	0.0806347	4.62	6.2875	FALSE	0.33	FALSE	0.312923	0.119201	0.0086606	0.0605172
SLC30A9	ENSG00000014824	ENST00000509683	-1.06829	-1.08843	0.184612	0.184974	1.17	1.635	TRUE	0.33	FALSE	-0.0201396	0.261338	0.938573	0.97744
SLC30A9	ENSG00000014824	ENST00000510460	-1.20973	-1.30901	0.208446	0.277124	1.3875	1.39	FALSE	0.33	FALSE	-0.0992755	0.346767	0.774657	0.913563
SLC30A9	ENSG00000014824	ENST00000513699	-3.31205	-3.07272	0.146692	0.148745	7.5975	8.7625	TRUE	0.33	FALSE	0.239324	0.20891	0.251968	0.561049
CCDC88C	ENSG00000015133	ENST00000389857	-0.80591	-1.22276	0.0996474	0.0904563	3.7225	5.87	FALSE	0.23	FALSE	-0.416849	0.134581	0.00195231	0.019011
YAF2	ENSG00000015153	ENST00000380790	-0.989615	-1.23807	0.13125	0.129021	2.685	5.2575	FALSE	0.63	FALSE	-0.248456	0.184047	0.177029	0.462783
YAF2	ENSG00000015153	ENST00000534854	-0.875703	-1.0245	0.089297	0.0915238	1.94	2.9775	FALSE	0.63	FALSE	-0.148799	0.127869	0.244552	0.552463
YAF2	ENSG00000015153	ENST00000541702	0.498933	0.503145	0.0588626	0.0734205	1.8525	1.2475	FALSE	0.63		0.00421283	0.094103	0.964292	0.986891
ZMYND11	ENSG00000015171	ENST00000381591	-1.84042	-1.5085	0.159655	0.185148	1.6625	1.7275	FALSE	0.22	FALSE	0.331922	0.244478	0.174567	0.45947
ZMYND11	ENSG00000015171	ENST00000381604	-1.55728	-1.62265	0.077959	0.149814	5.84	4.3175	FALSE	0.22	FALSE	-0.0653701	0.168884	0.698704	0.877009
ZMYND11	ENSG00000015171	ENST00000403354	-1.44576	-1.58204	0.145723	0.192631	1.745	1.6425	FALSE	0.22	FALSE	-0.136281	0.241541	0.572608	0.814011
ZMYND11	ENSG00000015171	ENST00000558098	-1.66211	-1.60894	0.244645	0.191313	1.265	1.2425	FALSE	0.22	FALSE	0.0531691	0.310566	0.864066	0.948851
ZMYND11	ENSG00000015171	ENST00000704340	0.0547076	0.157223	0.0647381	0.0899887	3.0225	3.0875		0.22	FALSE	0.102515	0.110856	0.35509	0.66265
BID	ENSG00000015475	ENST00000399767	-2.45099	-2.48643	0.241302	0.248505	3.4125	3.3825	FALSE	0.24	FALSE	-0.0354395	0.346383	0.918508	0.96958
BID	ENSG00000015475	ENST00000551952	-2.77377	-2.4666	0.238176	0.30157	4.63	3.805	FALSE	0.24	TRUE	0.307177	0.384281	0.424085	0.716605
BID	ENSG00000015475	ENST00000622694	-1.97663	-2.3195	0.120087	0.133932	4.2225	5.56	FALSE	0.24	FALSE	-0.342868	0.179885	0.0566449	0.231828
XYLT2	ENSG00000015532	ENST00000017003	-1.38769	-1.35126	0.0712537	0.0793108	7.415	9.165	FALSE	0.21	FALSE	0.0364293	0.106618	0.73259	0.891958
XYLT2	ENSG00000015532	ENST00000507602	-0.928316	-1.25284	0.114308	0.183824	2.7075	2.8275	FALSE	0.21	TRUE	-0.324525	0.216466	0.133822	0.395791
XYLT2	ENSG00000015532	ENST00000571021	0.250112	0.0179213	0.0703842	0.13607	2.9975	2.8975	FALSE	0.21	FALSE	-0.232191	0.153196	0.129608	0.388886
XYLT2	ENSG00000015532	ENST00000574840	0.0613828	-0.0942332	0.147274	0.148405	1.57	1.735	FALSE	0.21	FALSE	-0.155616	0.209078	0.456697	0.741056
RGPD5	ENSG00000015568	ENST00000477523	-0.111403	-0.366141	0.0879675	0.1011	1.405	1.5025	FALSE		TRUE	-0.254738	0.134013	0.057322	0.233334
NUDCD3	ENSG00000015676	ENST00000355451	-1.04046	-1.26559	0.0634827	0.0672875	3.195	4.53	FALSE	0.72	FALSE	-0.225131	0.0925076	0.0149474	0.0913358
NUDCD3	ENSG00000015676	ENST00000460110	-1.38676	-1.51577	0.0660532	0.0620119	9.14	17.1675	FALSE	0.72	FALSE	-0.129006	0.0906008	0.154478	0.428614
NUDCD3	ENSG00000015676	ENST00000464812	-1.62119	-2.07605	0.136758	0.148964	7.83	12.125	TRUE	0.72	FALSE	-0.454863	0.20222	0.0244907	0.130825
NUDCD3	ENSG00000015676	ENST00000475952	-1.62058	-1.69159	0.135678	0.118541	5.93	13.27	FALSE	0.72	FALSE	-0.0710043	0.180167	0.693506	0.874575
ISL1	ENSG00000016082	ENST00000230658	0.234169	0.292807	0.0778241	0.104537	3.47	2.355	FALSE		FALSE	0.0586379	0.130325	0.652757	0.856858
CHDH	ENSG00000016391	ENST00000315251	-0.891862	-1.2954	0.105544	0.119927	1.575	2.4875	FALSE		FALSE	-0.403539	0.159756	0.011538	0.0752274
GLT8D1	ENSG00000016864	ENST00000266014	-2.45882	-2.67132	0.179969	0.214986	2.4725	3.1925	FALSE	0.24	FALSE	-0.2125	0.28037	0.448496	0.735552
GLT8D1	ENSG00000016864	ENST00000478968	-1.86303	-1.45402	0.158661	0.185904	2.155	2.105	FALSE	0.24	FALSE	0.409012	0.244404	0.0942279	0.320214
GLT8D1	ENSG00000016864	ENST00000480080	0.32142	-0.043274	0.112775	0.171206	1.7775	1.5775	FALSE	0.24	FALSE	-0.364694	0.205011	0.0752572	0.278453
GLT8D1	ENSG00000016864	ENST00000484163	-0.383999	-0.35371	0.119332	0.115612	1.335	1.8225	TRUE	0.24	FALSE	0.0302891	0.166152	0.855349	0.945879
ATP2C1	ENSG00000017260	ENST00000359644	-2.87959	-2.41767	0.156151	0.114487	4.565	6.2025	FALSE	0.26	FALSE	0.461922	0.193624	0.0170485	0.100572
ATP2C1	ENSG00000017260	ENST00000508532	-2.12967	-3.00612	0.222402	0.211428	1.1375	1.505	FALSE	0.26	FALSE	-0.876447	0.306862	0.00428802	0.0351445
RALBP1	ENSG00000017797	ENST00000019317	-1.65884	-1.38506	0.127807	0.145361	5.2575	4.7975	FALSE	0.22	TRUE	0.273786	0.193557	0.157216	0.433182
RALBP1	ENSG00000017797	ENST00000383432	-1.99907	-1.7272	0.065121	0.0801289	17.6375	16.5175	FALSE	0.22	FALSE	0.271864	0.103254	0.00846433	0.0593553
RALBP1	ENSG00000017797	ENST00000458039	-1.56288	-1.51219	0.201738	0.292238	3.1175	1.7825	FALSE	0.22	TRUE	0.0506954	0.355107	0.886479	0.958568
RALBP1	ENSG00000017797	ENST00000609094	-0.725555	-0.585376	0.0922819	0.104504	1.6825	1.38	FALSE	0.22	FALSE	0.14018	0.139417	0.31467	0.626387
RUFY3	ENSG00000018189	ENST00000226328	-0.221175	-0.296126	0.0650192	0.067103	2.7425	3.795	FALSE	0.21	FALSE	-0.0749507	0.0934361	0.422461	0.715411
RUFY3	ENSG00000018189	ENST00000381006	-1.10395	-1.53627	0.0827196	0.0843574	2.725	5.4125	FALSE	0.21	FALSE	-0.43232	0.118147	0.000253033	0.00358446
RUFY3	ENSG00000018189	ENST00000417478	-1.03479	-1.2598	0.105391	0.108153	2.8625	4.285	FALSE	0.21	FALSE	-0.225016	0.151011	0.136209	0.399898
RUFY3	ENSG00000018189	ENST00000515479	0.342886	0.193076	0.114435	0.130744	1.745	2.065	TRUE	0.21	FALSE	-0.14981	0.173751	0.388571	0.688756
WWTR1	ENSG00000018408	ENST00000360632	-1.26593	-1.12372	0.0732856	0.0784206	4.1625	4.125	FALSE	0.24	FALSE	0.142208	0.107334	0.1852	0.474437
WWTR1	ENSG00000018408	ENST00000467467	-1.43563	-1.27286	0.156189	0.1442	2.4825	2.9225	FALSE	0.24	FALSE	0.162765	0.212576	0.443869	0.732116
AGPS	ENSG00000018510	ENST00000264167	-1.8307	-1.45609	0.0749411	0.084064	4.1725	3.0475	FALSE	0.19	FALSE	0.374607	0.112618	0.000879942	0.0100396
AGPS	ENSG00000018510	ENST00000680770	0.249374	0.324736	0.11231	0.0896695	1.2625	1.1675	FALSE	0.19	FALSE	0.0753617	0.143716	0.600014	0.829534
AGPS	ENSG00000018510	ENST00000680910	-2.58848	-2.56014	0.16097	0.238261	5.2675	3.5525	FALSE	0.19	FALSE	0.0283356	0.287541	0.9215	0.971014
AGPS	ENSG00000018510	ENST00000681300	-2.15219	-1.71802	0.109976	0.111274	6.8925	5.9175	FALSE	0.19	TRUE	0.434172	0.15645	0.00551776	0.0427866
AGPS	ENSG00000018510	ENST00000681449	-3.45019	-2.42919	0.190121	0.132706	9.1775	8.2925	FALSE	0.19	TRUE	1.021	0.231855	1.06465e-05	0.000231352
STEEP1	ENSG00000018610	ENST00000644802	-1.84895	-1.67863	0.0879486	0.0941863	9.9675	8.895	FALSE		FALSE	0.170317	0.128864	0.186276	0.476004
TTC27	ENSG00000018699	ENST00000317907	-2.171	-1.98535	0.141808	0.151003	8.695	9.5575	FALSE		FALSE	0.185655	0.20715	0.370127	0.674685
ZNF582	ENSG00000018869	ENST00000586929	-0.169776	-0.628233	0.115666	0.150429	1.5975	2.1025	FALSE		FALSE	-0.458456	0.189757	0.0156911	0.0945377
PHLDB1	ENSG00000019144	ENST00000356063	-1.36271	-1.38061	0.0838634	0.0918372	2.7775	2.9425	FALSE	0.37	TRUE	-0.0179026	0.124367	0.88554	0.958238
PHLDB1	ENSG00000019144	ENST00000526374	-1.35353	-1.57075	0.268363	0.303727	1.27	1.4375		0.37	FALSE	-0.217221	0.405301	0.591993	0.824235
PHLDB1	ENSG00000019144	ENST00000612681	-0.215629	-0.503071	0.0951036	0.107382	1.055	1.37		0.37	FALSE	-0.287442	0.143442	0.0450824	0.198742
ZRANB1	ENSG00000019995	ENST00000359653	-0.445741	-0.330009	0.0601278	0.0695989	7.0025	7.9875	FALSE		FALSE	0.115732	0.0919747	0.208284	0.506178
NCDN	ENSG00000020129	ENST00000356090	-1.83768	-2.0663	0.0853205	0.0905456	6.5275	9.01	FALSE	0.17	FALSE	-0.228615	0.124411	0.0661243	0.256124
NCDN	ENSG00000020129	ENST00000373243	-1.323	-1.6057	0.0967654	0.105374	3.0725	3.4675	FALSE	0.17	TRUE	-0.282696	0.143064	0.0481533	0.207567
NCDN	ENSG00000020129	ENST00000459931	-1.14085	-1.24732	0.186112	0.217471	1.195	1.9325	TRUE	0.17	FALSE	-0.106474	0.286236	0.709908	0.882519
ADGRA2	ENSG00000020181	ENST00000412232	-1.7294	-2.2791	0.131172	0.15054	1.45	2.3525	FALSE		FALSE	-0.549698	0.19967	0.00590469	0.0449719
ZFP64	ENSG00000020256	ENST00000216923	-0.3844	-0.236037	0.080425	0.0887532	2.4525	2.2475	FALSE	0.16	FALSE	0.148362	0.119772	0.215454	0.515724
ZFP64	ENSG00000020256	ENST00000361387	-0.662458	-0.767271	0.0955614	0.104211	2.5625	2.6675	FALSE	0.16	FALSE	-0.104813	0.141393	0.45852	0.742416
ZFP64	ENSG00000020256	ENST00000371523	-0.320591	-0.424305	0.0861593	0.123211	2.75	2.52	FALSE	0.16	FALSE	-0.103715	0.150348	0.4903	0.762624
ZFP64	ENSG00000020256	ENST00000395989	-1.05994	-1.06906	0.180483	0.220451	1.9925	1.735	FALSE	0.16	FALSE	-0.00912481	0.284908	0.97445	0.990393
ZFP64	ENSG00000020256	ENST00000467811	-0.379221	-0.651438	0.199059	0.250686	1.8075	1.6625	FALSE	0.16	FALSE	-0.272216	0.320106	0.395106	0.693736
MNAT1	ENSG00000020426	ENST00000261245	-1.99943	-1.82799	0.117183	0.114307	3.88	4.8825	FALSE	0.2	FALSE	0.171433	0.163701	0.294991	0.607618
MNAT1	ENSG00000020426	ENST00000539616	-2.17295	-2.16575	0.165764	0.17846	8.2325	8.12	FALSE	0.2	FALSE	0.00719784	0.243569	0.976425	0.99112
MNAT1	ENSG00000020426	ENST00000554002	-1.86997	-1.80104	0.16069	0.179361	9.1	9.3025	FALSE	0.2	FALSE	0.0689284	0.240814	0.774701	0.913581
MNAT1	ENSG00000020426	ENST00000554641	-0.613105	-0.318944	0.181661	0.169616	3.48	4.2525	FALSE	0.2	FALSE	0.294161	0.248537	0.236582	0.543256
MNAT1	ENSG00000020426	ENST00000557134	-2.42398	-2.14077	0.25426	0.248813	6.2025	7.8825	TRUE	0.2	FALSE	0.283212	0.355747	0.425971	0.718431
SAMD4A	ENSG00000020577	ENST00000251091	-0.484235	-0.229408	0.0730758	0.0757657	1.55	1.52	FALSE	0.19	FALSE	0.254827	0.105264	0.0154849	0.0937054
SAMD4A	ENSG00000020577	ENST00000673751	-1.30285	-0.97065	0.233775	0.22834	1.9725	1.8775		0.19	TRUE	0.332204	0.326787	0.309355	0.621794
RUNX3	ENSG00000020633	ENST00000338888	-0.302504	-0.444987	0.108588	0.10101	2.11	2.1725	FALSE	0.33	TRUE	-0.142483	0.148305	0.336681	0.646718
MRE11	ENSG00000020922	ENST00000323929	-1.46965	-1.45066	0.0701344	0.0710988	4.25	5.4375	FALSE	0.15	FALSE	0.0189859	0.0998693	0.849225	0.943315
MRE11	ENSG00000020922	ENST00000323977	-2.53939	-2.64851	0.135299	0.193633	4.1225	4.3275	FALSE	0.15	FALSE	-0.109122	0.23622	0.644116	0.853207
MRE11	ENSG00000020922	ENST00000407439	-3.66702	-3.38425	0.264657	0.283363	1.31	1.9875	FALSE	0.15	TRUE	0.282772	0.387734	0.465822	0.747635
SERPINB1	ENSG00000021355	ENST00000380739	-2.00122	-1.9042	0.175943	0.195077	4.5275	4.755	FALSE		FALSE	0.0970228	0.2627	0.711882	0.883151
SPAST	ENSG00000021574	ENST00000315285	-1.54673	-1.37517	0.0810679	0.0838847	3.8875	4.1075	FALSE	0.22	FALSE	0.171564	0.116656	0.141377	0.407959
SPAST	ENSG00000021574	ENST00000621856	-2.41357	-2.06417	0.204238	0.191106	2.07	1.6625	FALSE	0.22	FALSE	0.349408	0.279704	0.21159	0.510062
NRXN3	ENSG00000021645	ENST00000428277	-1.39056	-1.27527	0.100009	0.126763	2.0475	1.2775	FALSE	0.45	FALSE	0.11529	0.161464	0.47521	0.753714
NRXN3	ENSG00000021645	ENST00000557594	-1.53743	-1.53654	0.088298	0.11317	4.3975	2.89	FALSE	0.45	FALSE	0.000882706	0.143541	0.995093	0.997614
AQR	ENSG00000021776	ENST00000156471	-1.76194	-1.71514	0.070922	0.0678308	3.6775	5.6	FALSE	0.2	FALSE	0.0467923	0.0981374	0.633502	0.847871
AQR	ENSG00000021776	ENST00000543879	-1.79668	-1.74165	0.103071	0.087498	3.8375	5.5175	TRUE	0.2	TRUE	0.0550331	0.135202	0.683976	0.869612
FHL1	ENSG00000022267	ENST00000394155	-1.91629	-1.8466	0.119042	0.117103	4.1775	5.39	FALSE	0.17	FALSE	0.0696838	0.166985	0.676455	0.865993
FHL1	ENSG00000022267	ENST00000449474	-2.83456	-2.44888	0.210444	0.250411	15.315	14.0525	FALSE	0.17	FALSE	0.385677	0.327097	0.238363	0.545486
FHL1	ENSG00000022267	ENST00000477080	-0.0206586	0.042152	0.130109	0.13985	1.8275	2.135	FALSE	0.17	TRUE	0.0628106	0.191014	0.742286	0.897347
FHL1	ENSG00000022267	ENST00000618438	-1.77673	-2.26381	0.124964	0.173968	4.075	3.2325	FALSE	0.17	FALSE	-0.487076	0.214198	0.0229689	0.124754
FHL1	ENSG00000022267	ENST00000630677	-0.738329	-0.788484	0.210791	0.168339	1.635	3.0275	FALSE	0.17	FALSE	-0.0501555	0.269761	0.852503	0.944504
FHL1	ENSG00000022267	ENST00000630684	-2.5868	-2.10636	0.339132	0.414932	2.375	1.7825	TRUE	0.17	TRUE	0.48044	0.535891	0.369972	0.674518
FHL1	ENSG00000022267	ENST00000651929	-2.50768	-2.42888	0.0601187	0.0645475	53.595	54.9475	FALSE	0.17	FALSE	0.0788006	0.088208	0.37167	0.675992
RTF2	ENSG00000022277	ENST00000023939	-2.61485	-2.38209	0.114737	0.115728	11.4225	12.455	FALSE	0.37	FALSE	0.232766	0.162964	0.153199	0.426482
RTF2	ENSG00000022277	ENST00000357348	-2.72259	-2.74129	0.210666	0.216281	3.8325	4.3975	FALSE	0.37	FALSE	-0.0186976	0.301923	0.95062	0.982005
RTF2	ENSG00000022277	ENST00000395881	-1.78953	-1.90488	0.123357	0.133062	5.975	5.46	FALSE	0.37	FALSE	-0.115348	0.181445	0.524959	0.785776
SLC45A4	ENSG00000022567	ENST00000521804	-1.21021	-1.55035	0.210319	0.285044	1.4875	1.38		0.25	TRUE	-0.340143	0.354237	0.336948	0.646945
RNF10	ENSG00000022840	ENST00000325954	-1.98911	-1.91568	0.0565037	0.0523656	24.805	39.8125	FALSE	0.28	FALSE	0.073429	0.0770378	0.340511	0.650375
RNF10	ENSG00000022840	ENST00000366112	0.27842	0.00131575	0.120441	0.144793	1.7925	1.77	FALSE	0.28	FALSE	-0.277104	0.188338	0.141206	0.407654
RNF10	ENSG00000022840	ENST00000413266	-2.51095	-2.46586	0.0935129	0.106847	12.76	20.8175	FALSE	0.28	FALSE	0.0450932	0.141989	0.750802	0.901754
RNF10	ENSG00000022840	ENST00000535395	-0.366848	-0.602855	0.226705	0.277149	2.22	2.5075		0.28	FALSE	-0.236007	0.35806	0.509815	0.775611
RNF10	ENSG00000022840	ENST00000535417	0.403451	0.282516	0.132398	0.130437	3.96	4.8325		0.28	FALSE	-0.120934	0.185858	0.515252	0.779146
RNF10	ENSG00000022840	ENST00000535470	-1.01239	-1.76227	0.156329	0.132163	2.91	15.22	FALSE	0.28	FALSE	-0.749878	0.204709	0.000249145	0.00353644
RNF10	ENSG00000022840	ENST00000544124	-0.304486	-0.667126	0.171855	0.261817	4.44	5.5375		0.28	FALSE	-0.362639	0.31318	0.246895	0.555219
RNF10	ENSG00000022840	ENST00000544805	-1.21652	-1.17494	0.245796	0.283067	1.54	1.9675	FALSE	0.28	FALSE	0.0415866	0.37489	0.911672	0.966951
ZNF839	ENSG00000022976	ENST00000442396	-1.03737	-1.16071	0.145167	0.145945	1.855	2.7	FALSE	0.36	TRUE	-0.123337	0.205848	0.549062	0.801202
ZNF839	ENSG00000022976	ENST00000558490	-1.22026	-1.57189	0.197127	0.208073	1.4375	2.2925	FALSE	0.36	FALSE	-0.351629	0.286624	0.219901	0.521441
ZNF839	ENSG00000022976	ENST00000558850	-0.586526	-0.48291	0.139574	0.141472	1.345	1.55	FALSE	0.36	TRUE	0.103616	0.198734	0.6021	0.831061
ZNF839	ENSG00000022976	ENST00000559185	-0.487325	-1.22216	0.136257	0.149338	2.1825	3.1325	FALSE	0.36	TRUE	-0.734833	0.202158	0.000278031	0.00389157
ZDHHC6	ENSG00000023041	ENST00000369405	-1.46455	-1.78943	0.152111	0.106168	5.4	7.7575	FALSE	0.26	FALSE	-0.324878	0.185498	0.0798799	0.289191
GRAMD1B	ENSG00000023171	ENST00000635736	-0.219509	-0.342966	0.12892	0.149046	1.1475	1.1275	FALSE		TRUE	-0.123456	0.197066	0.531005	0.790127
RNH1	ENSG00000023191	ENST00000354420	-2.71266	-2.41571	0.206086	0.191735	2.855	2.4075	FALSE	0.19	FALSE	0.296949	0.281485	0.291454	0.604587
RNH1	ENSG00000023191	ENST00000356187	-2.78299	-2.7687	0.151406	0.16548	5.3075	5.605	FALSE	0.19	FALSE	0.0142965	0.224293	0.949177	0.981278
RNH1	ENSG00000023191	ENST00000397604	-2.68183	-2.56615	0.187827	0.218948	2.6675	2.0675	FALSE	0.19	FALSE	0.115677	0.288474	0.688423	0.871435
RNH1	ENSG00000023191	ENST00000397615	-2.77286	-2.76095	0.116079	0.126092	10.87	11.5425	FALSE	0.19	FALSE	0.0119072	0.171387	0.944611	0.979399
RNH1	ENSG00000023191	ENST00000525522	-0.314807	-0.466748	0.0857335	0.109827	1.655	2.065	TRUE	0.19	TRUE	-0.151941	0.139328	0.275479	0.587272
RNH1	ENSG00000023191	ENST00000527485	-2.24183	-2.18937	0.212622	0.222662	2.715	3.4925	FALSE	0.19	FALSE	0.0524631	0.307874	0.864692	0.949197
RNH1	ENSG00000023191	ENST00000533410	-4.02123	-3.71774	0.260246	0.255065	3.5075	3.2875	FALSE	0.19	FALSE	0.303491	0.364399	0.404927	0.701949
NDUFS1	ENSG00000023228	ENST00000233190	-1.44656	-1.33332	0.0507472	0.0498981	6.7625	8.5575	FALSE	0.24	FALSE	0.113247	0.0711695	0.111558	0.355298
NDUFS1	ENSG00000023228	ENST00000423725	-2.2555	-2.31414	0.115445	0.104139	7.575	10.4525	FALSE	0.24	FALSE	-0.0586318	0.155475	0.706089	0.881004
NDUFS1	ENSG00000023228	ENST00000449699	-2.92424	-2.51876	0.0961131	0.100255	18.93	20.6075	FALSE	0.24	FALSE	0.405479	0.138884	0.00350534	0.0299468
RB1CC1	ENSG00000023287	ENST00000025008	-1.7636	-1.52181	0.0805588	0.0652334	6.1125	8.105	FALSE	0.19	FALSE	0.241796	0.103659	0.019668	0.111938
RB1CC1	ENSG00000023287	ENST00000435644	-1.70417	-1.47304	0.0716511	0.0642191	5.865	7.825	FALSE	0.19	FALSE	0.231136	0.0962184	0.0162966	0.097224
ERP44	ENSG00000023318	ENST00000262455	-1.92015	-1.60256	0.0929938	0.0909892	3.8	4.33	FALSE	0.13	FALSE	0.317592	0.130103	0.0146437	0.0899213
ERP44	ENSG00000023318	ENST00000688230	-2.2996	-1.83804	0.12325	0.107434	4.205	5.7925	FALSE	0.13	FALSE	0.461564	0.163501	0.00475752	0.038182
ALAS1	ENSG00000023330	ENST00000469224	-0.362431	-0.314899	0.0915018	0.0863346	5.1475	5.6825	FALSE	0.18	FALSE	0.0475318	0.125802	0.705558	0.880697
ALAS1	ENSG00000023330	ENST00000484952	-1.36481	-1.22765	0.104021	0.109322	3.525	3.4875	FALSE	0.18	FALSE	0.137159	0.150903	0.363391	0.669014
AKAP11	ENSG00000023516	ENST00000025301	-1.18228	-0.990491	0.0490407	0.0514485	6.75	6.7925	FALSE		FALSE	0.191788	0.0710769	0.00696926	0.051055
GLRX2	ENSG00000023572	ENST00000367439	-2.00628	-1.47878	0.174138	0.173689	6.8275	6.1475	FALSE	0.43	FALSE	0.527494	0.245951	0.0319758	0.157717
GLRX2	ENSG00000023572	ENST00000608166	-0.791316	-1.08486	0.0711978	0.0790263	2.5975	3.4525	TRUE	0.43	FALSE	-0.293546	0.106369	0.00578535	0.0443189
SNAPC1	ENSG00000023608	ENST00000216294	-0.38731	-0.198505	0.0752798	0.080971	3.6625	4.02	FALSE		FALSE	0.188805	0.110559	0.0876873	0.307279
DERA	ENSG00000023697	ENST00000428559	-2.34836	-2.04923	0.21494	0.139754	7.5625	8.3575	FALSE	0.15	FALSE	0.299129	0.256379	0.243314	0.5512
STRAP	ENSG00000023734	ENST00000419869	-2.4826	-2.27511	0.0659882	0.0685089	55.2275	54.6175	FALSE	0.12	FALSE	0.207486	0.0951205	0.0291613	0.148556
STRAP	ENSG00000023734	ENST00000541731	-1.69256	-1.8883	0.113501	0.115658	5.4675	8.0425	TRUE	0.12	FALSE	-0.195744	0.162047	0.227067	0.530459
PLEKHO1	ENSG00000023902	ENST00000369124	-1.10534	-1.19801	0.0920032	0.100187	4.6825	5.6075	FALSE	0.3	FALSE	-0.0926701	0.136022	0.495689	0.766897
PLEKHO1	ENSG00000023902	ENST00000441340	-0.853313	-1.03551	0.218211	0.288739	1.205	1.095		0.3	TRUE	-0.182193	0.36192	0.614678	0.837874
PLEKHO1	ENSG00000023902	ENST00000607609	0.586138	0.461293	0.078958	0.075524	1.485	1.61	FALSE	0.3	FALSE	-0.124845	0.109262	0.253197	0.562226
GCLM	ENSG00000023909	ENST00000370238	-0.979206	-0.693731	0.0700742	0.0680421	3.8	4.53	FALSE	0.31	FALSE	0.285475	0.0976735	0.00346959	0.0297445
GCLM	ENSG00000023909	ENST00000615724	-0.984333	-1.04615	0.141049	0.105545	2.1225	2.6225	FALSE	0.31	FALSE	-0.0618127	0.176167	0.725681	0.889615
UBR2	ENSG00000024048	ENST00000372899	-0.994134	-1.19595	0.102243	0.0716562	1.655	3.4	FALSE	0.18	FALSE	-0.201812	0.124853	0.106007	0.344552
UBR2	ENSG00000024048	ENST00000372901	-1.48629	-1.6614	0.055066	0.0488867	8.1825	18.7	FALSE	0.18	FALSE	-0.175108	0.0736354	0.0174047	0.102255
DEPDC1	ENSG00000024526	ENST00000370966	-1.93616	-1.61011	0.0793378	0.0797776	6.91	6.9875	FALSE	0.22	FALSE	0.326042	0.112512	0.00375741	0.0316561
DEPDC1	ENSG00000024526	ENST00000456315	-1.08039	-0.848329	0.055929	0.0579361	7.79	7.8475	FALSE	0.22	FALSE	0.23206	0.0805273	0.00395462	0.032984
DEPDC1	ENSG00000024526	ENST00000488146	0.234435	0.252313	0.0887573	0.108232	1.46	1.4475	FALSE	0.22	TRUE	0.0178775	0.139971	0.898368	0.962514
DEPDC1	ENSG00000024526	ENST00000525124	-1.38226	-1.4914	0.201445	0.197874	4.9675	5.51	FALSE	0.22	FALSE	-0.109138	0.282372	0.699124	0.877297
CCDC28A	ENSG00000024862	ENST00000617445	-1.50666	-1.51659	0.101136	0.104327	9.75	12.19	FALSE		FALSE	-0.00992234	0.145302	0.945556	0.979908
RRAGD	ENSG00000025039	ENST00000369415	-1.84105	-1.55403	0.0639425	0.0650135	11.2375	11.1525	FALSE	0.16	FALSE	0.28702	0.0911888	0.00164652	0.0166391
HSF2	ENSG00000025156	ENST00000368455	-0.272319	-0.0862865	0.094943	0.0807066	3.595	4.0225	FALSE	0.24	FALSE	0.186033	0.12461	0.135459	0.3984
HSF2	ENSG00000025156	ENST00000452194	0.00253382	-0.0545472	0.0580047	0.0593376	6.3825	7.64	FALSE	0.24	FALSE	-0.057081	0.0829789	0.491517	0.763663
PHF20	ENSG00000025293	ENST00000374012	-0.978797	-0.930979	0.0650831	0.0630336	4.0625	5.95	FALSE	0.27	FALSE	0.0478176	0.0906038	0.597662	0.827795
PHF20	ENSG00000025293	ENST00000617560	-0.472149	-0.379014	0.133908	0.163247	4.4575	3.2975		0.27	FALSE	0.0931344	0.211142	0.659141	0.859225
TYMP	ENSG00000025708	ENST00000487162	-0.831555	-0.967406	0.275394	0.261075	1.9825	1.885	FALSE		TRUE	-0.135851	0.379476	0.720347	0.886772
NCAPH2	ENSG00000025770	ENST00000299821	-3.76171	-3.31068	0.214047	0.216264	4.43	5.5625	FALSE	0.14	FALSE	0.451031	0.30428	0.138263	0.402828
NCAPH2	ENSG00000025770	ENST00000395698	-0.915294	-1.43521	0.0920822	0.0978429	6.49	11.9025	FALSE	0.14	FALSE	-0.519914	0.134359	0.000109022	0.0017584
NCAPH2	ENSG00000025770	ENST00000395701	-2.66881	-2.74844	0.173759	0.210295	4.915	3.915	FALSE	0.14	FALSE	-0.0796248	0.272794	0.770373	0.911464
NCAPH2	ENSG00000025770	ENST00000420993	-2.12988	-2.32999	0.0842336	0.0886047	8.985	12.8825	FALSE	0.14	FALSE	-0.200113	0.122254	0.10166	0.335577
NCAPH2	ENSG00000025770	ENST00000522048	0.033527	-0.705126	0.114225	0.134866	2.07	3.2175		0.14	FALSE	-0.738653	0.176738	2.9231e-05	0.000565698
TOMM34	ENSG00000025772	ENST00000372813	-2.33805	-1.96626	0.0925655	0.0790218	14.92	24.375	FALSE		FALSE	0.371783	0.121708	0.00225276	0.0211645
SEC63	ENSG00000025796	ENST00000369002	-2.17759	-1.87327	0.0558472	0.049229	17.5425	27.2075	FALSE	0.18	FALSE	0.304323	0.0744473	4.35553e-05	0.000798034
SEC63	ENSG00000025796	ENST00000466419	-0.509783	-0.512367	0.210877	0.216081	1.395	1.63	FALSE	0.18	FALSE	-0.00258371	0.301928	0.993172	0.996944
SEC63	ENSG00000025796	ENST00000473746	-0.720518	-0.205094	0.147808	0.169158	3.24	5.75		0.18	FALSE	0.515423	0.224637	0.0217632	0.120094
SEC63	ENSG00000025796	ENST00000484803	-1.02771	-1.14941	0.230414	0.218234	1.485	1.8425	FALSE	0.18	FALSE	-0.1217	0.317359	0.701367	0.878206
SEC63	ENSG00000025796	ENST00000489455	-0.566664	-0.723034	0.255786	0.247534	1.6775	3.0975		0.18	FALSE	-0.15637	0.355949	0.660441	0.859654
KPNA6	ENSG00000025800	ENST00000373625	-1.79435	-1.5107	0.0419093	0.0433785	26.1725	25.1075	FALSE	0.17	FALSE	0.283655	0.0603166	2.56656e-06	6.5112e-05
KPNA6	ENSG00000025800	ENST00000469790	-2.25789	-1.26571	0.252805	0.234823	4.1675	2.3975		0.17	TRUE	0.992171	0.34504	0.00403354	0.0335248
VIM	ENSG00000026025	ENST00000224237	-2.92069	-2.70702	0.0431534	0.0459676	314.575	281.408	FALSE	0.35	FALSE	0.21367	0.0630495	0.000701659	0.00836417
VIM	ENSG00000026025	ENST00000421459	-0.703386	-0.593755	0.169032	0.205651	2.06	2.1525	FALSE	0.35	FALSE	0.10963	0.266203	0.680464	0.868262
VIM	ENSG00000026025	ENST00000469543	-0.129108	-0.0739066	0.0672769	0.0745754	3.7375	3.6575	TRUE	0.35	TRUE	0.0552019	0.100437	0.582583	0.819097
VIM	ENSG00000026025	ENST00000485947	-1.40505	-1.42309	0.146478	0.168354	4.08	3.505	FALSE	0.35	FALSE	-0.0180457	0.223156	0.935549	0.976508
VIM	ENSG00000026025	ENST00000487938	-1.5152	-1.05517	0.113775	0.102659	3.44	3.8875	TRUE	0.35	TRUE	0.460026	0.153244	0.00268275	0.024282
RTEL1-TNFRSF6B	ENSG00000026036	ENST00000480273	-0.753207	-1.12711	0.170595	0.140864	1.915	2.635	FALSE	0.63	TRUE	-0.373902	0.221236	0.0910167	0.314285
RNASET2	ENSG00000026297	ENST00000028008	-2.31981	-2.35333	0.172577	0.281724	4.7075	3.5	TRUE	0.25	FALSE	-0.0335221	0.330381	0.919181	0.969955
CD44	ENSG00000026508	ENST00000263398	-2.17787	-1.91191	0.115944	0.151523	2.6175	2.825	FALSE	0.24	FALSE	0.26596	0.190794	0.163329	0.442977
AGPAT4	ENSG00000026652	ENST00000320285	-0.510717	-1.18639	0.0588741	0.0621807	2.53	5.53	FALSE	0.3	FALSE	-0.675674	0.0856306	3.00815e-15	3.19601e-13
AGPAT4	ENSG00000026652	ENST00000366905	-0.337652	-0.11028	0.152794	0.157528	1.3	1.7575	FALSE	0.3	FALSE	0.227372	0.219457	0.30017	0.612037
AGPAT4	ENSG00000026652	ENST00000624499	0.391643	0.20511	0.0649573	0.056702	1.7775	2.7975	FALSE	0.3	FALSE	-0.186533	0.086224	0.0305136	0.152887
MIPEP	ENSG00000027001	ENST00000382172	-2.69544	-2.33275	0.174489	0.126813	5.1	6.3175	FALSE	0.37	FALSE	0.362688	0.215703	0.0926807	0.317469
PRKCH	ENSG00000027075	ENST00000332981	-1.34776	-1.32527	0.190516	0.212199	2.9975	2.485	FALSE		FALSE	0.0224894	0.285174	0.937142	0.977059
IFNGR1	ENSG00000027697	ENST00000367739	-0.440073	-0.327579	0.098335	0.0822517	8.62	8.515	FALSE	0.28	FALSE	0.112495	0.1282	0.380218	0.682233
B4GALT7	ENSG00000027847	ENST00000029410	-2.28992	-2.45441	0.138097	0.148037	7.175	9.405	FALSE	0.12	FALSE	-0.164485	0.202449	0.41652	0.71011
B4GALT7	ENSG00000027847	ENST00000505145	-0.0525157	-0.207342	0.0840319	0.0944027	1.6625	1.985	FALSE	0.12	TRUE	-0.154826	0.126385	0.220563	0.522386
B4GALT7	ENSG00000027847	ENST00000505468	-0.496852	-0.64784	0.239282	0.233989	1.3775	1.72	FALSE	0.12	TRUE	-0.150988	0.334674	0.651882	0.856329
B4GALT7	ENSG00000027847	ENST00000515353	-0.011485	-0.0687832	0.0969156	0.105022	1.1825	1.3575	TRUE	0.12	TRUE	-0.0572983	0.142907	0.688458	0.871438
VRK2	ENSG00000028116	ENST00000340157	-1.97035	-1.8512	0.203136	0.11582	6.295	7.6975	FALSE	0.22	FALSE	0.119155	0.233834	0.610353	0.835613
VEZT	ENSG00000028203	ENST00000436874	-0.968485	-0.912199	0.0706314	0.0687649	3.7675	5.805	FALSE	0.19	FALSE	0.0562862	0.0985769	0.568008	0.811063
VEZT	ENSG00000028203	ENST00000547997	-1.95378	-2.0684	0.144031	0.15232	2.7675	3.6875	TRUE	0.19	FALSE	-0.114627	0.209634	0.584518	0.82013
VEZT	ENSG00000028203	ENST00000549192	0.205887	0.184947	0.0847189	0.0890637	1.4725	1.6675	TRUE	0.19	FALSE	-0.02094	0.122921	0.864733	0.949197
VEZT	ENSG00000028203	ENST00000551792	0.445372	0.327581	0.119453	0.13241	2.95	3.88	FALSE	0.19	FALSE	-0.117791	0.178329	0.508919	0.775216
VEZT	ENSG00000028203	ENST00000552306	-1.67577	-1.45216	0.205954	0.175922	2.4425	4.285		0.19	FALSE	0.223616	0.270861	0.409045	0.704856
VEZT	ENSG00000028203	ENST00000552660	-1.45133	-1.38532	0.0794444	0.0740071	7.2975	12.855	TRUE	0.19	FALSE	0.0660096	0.108575	0.543211	0.796904
BRD9	ENSG00000028310	ENST00000466684	-0.780373	-1.90141	0.187546	0.144082	1.41	4.98	TRUE	0.26	TRUE	-1.12104	0.236502	2.13614e-06	5.52551e-05
BRD9	ENSG00000028310	ENST00000467963	-2.69664	-3.26611	0.144765	0.116306	10.66	20.295	FALSE	0.26	FALSE	-0.569466	0.185699	0.00216499	0.0205592
BRD9	ENSG00000028310	ENST00000483234	0.37707	0.0699355	0.0743484	0.0784072	3.2	3.78	FALSE	0.26	FALSE	-0.307135	0.108053	0.00447673	0.0364645
BRD9	ENSG00000028310	ENST00000489816	-1.04385	-2.00025	0.111648	0.119469	1.4575	3.9175	TRUE	0.26	TRUE	-0.956394	0.163518	4.94991e-09	2.16463e-07
BRD9	ENSG00000028310	ENST00000490814	-1.1924	-2.21215	0.122401	0.132496	1.095	3.1075	TRUE	0.26	TRUE	-1.01975	0.180381	1.57364e-08	6.33076e-07
BRD9	ENSG00000028310	ENST00000493082	0.15376	0.157511	0.148706	0.157959	1.2675	1.58	FALSE	0.26	FALSE	0.00375139	0.216944	0.986204	0.994429
BRD9	ENSG00000028310	ENST00000495265	-1.15871	-2.27777	0.124458	0.180786	1.7025	5.72	TRUE	0.26	FALSE	-1.11906	0.219485	3.4225e-07	1.05306e-05
BRD9	ENSG00000028310	ENST00000495794	-0.221636	-0.287218	0.0524713	0.0573959	5.22	6.175	TRUE	0.26	FALSE	-0.0655814	0.0777659	0.39905	0.697176
BRD9	ENSG00000028310	ENST00000497410	0.0632545	0.167978	0.0914556	0.0976791	1.7175	2.14		0.26	FALSE	0.104724	0.133811	0.433847	0.724932
SNX1	ENSG00000028528	ENST00000261889	-3.67241	-2.88984	0.248199	0.191841	1.805	1.985	FALSE	0.33	FALSE	0.782575	0.313697	0.0126068	0.0804403
SNX1	ENSG00000028528	ENST00000559844	-0.847274	-0.738572	0.0600244	0.0619782	3.1125	3.5225	FALSE	0.33	TRUE	0.108701	0.0862799	0.207717	0.505592
SNX1	ENSG00000028528	ENST00000559961	0.307989	0.104452	0.139307	0.16805	1.3925	1.4325		0.33	FALSE	-0.203537	0.218282	0.351104	0.659145
SNX1	ENSG00000028528	ENST00000560829	-3.88925	-2.88789	0.23865	0.16738	5.7475	7	FALSE	0.33	TRUE	1.00136	0.291496	0.000592026	0.0072708
SNX1	ENSG00000028528	ENST00000561026	-2.74268	-2.58575	0.169472	0.199914	5.3025	4.2275	FALSE	0.33	FALSE	0.156931	0.26208	0.549314	0.801357
TBPL1	ENSG00000028839	ENST00000367871	-0.475962	-0.235547	0.0943264	0.102013	8.4725	8.14	FALSE	0.36	FALSE	0.240414	0.138939	0.0835664	0.297515
TBPL1	ENSG00000028839	ENST00000477527	-0.16292	-0.0716955	0.11133	0.134039	5.3475	4.9275		0.36	FALSE	0.0912249	0.174243	0.600592	0.830033
TBPL1	ENSG00000028839	ENST00000613034	-0.365393	-0.0946702	0.0865054	0.0909882	3.8425	3.64	FALSE	0.36	TRUE	0.270723	0.125547	0.0310563	0.154627
BMAL2	ENSG00000029153	ENST00000261178	-2.24592	-2.17137	0.133272	0.141074	4.855	5.24	FALSE	0.26	FALSE	0.0745521	0.19407	0.700867	0.878192
BMAL2	ENSG00000029153	ENST00000266503	-1.82993	-1.48181	0.134932	0.182099	1.7575	1.8725	FALSE	0.26	FALSE	0.348121	0.226642	0.12454	0.37903
BMAL2	ENSG00000029153	ENST00000544915	-1.47539	-1.47849	0.0882324	0.140338	3.1075	3.795	FALSE	0.26	FALSE	-0.00310524	0.16577	0.985055	0.993977
BCLAF1	ENSG00000029363	ENST00000392348	-2.26623	-2.35797	0.13868	0.145315	12.5425	15.795	FALSE	0.34	FALSE	-0.0917444	0.20087	0.647861	0.85447
BCLAF1	ENSG00000029363	ENST00000476194	0.565594	0.500504	0.097072	0.108295	4.665	5.5025	FALSE	0.34	FALSE	-0.06509	0.145433	0.654471	0.857375
BCLAF1	ENSG00000029363	ENST00000526228	-2.18732	-1.97931	0.144867	0.167091	21.74	16.8025		0.34	FALSE	0.208006	0.221147	0.346921	0.655519
BCLAF1	ENSG00000029363	ENST00000527536	-1.97245	-1.45626	0.0485351	0.0481336	27.58	25.1075	FALSE	0.34	FALSE	0.516191	0.0683557	4.3011e-14	3.90193e-12
BCLAF1	ENSG00000029363	ENST00000527613	0.116854	-1.6242	0.0851197	0.0605567	1.585	13.8075	TRUE	0.34	FALSE	-1.74105	0.104463	2.28934e-62	4.53017e-59
BCLAF1	ENSG00000029363	ENST00000527759	-2.96438	-2.1976	0.205077	0.138535	10.1525	8.97	FALSE	0.34	FALSE	0.766781	0.247484	0.0019463	0.0189781
BCLAF1	ENSG00000029363	ENST00000528229	0.294068	0.19768	0.138421	0.167205	2.25	1.99	FALSE	0.34	FALSE	-0.0963881	0.217067	0.657008	0.858165
BCLAF1	ENSG00000029363	ENST00000529522	-0.210011	0.250699	0.138188	0.115047	1.77	2.12	FALSE	0.34	FALSE	0.46071	0.17981	0.0104011	0.069445
BCLAF1	ENSG00000029363	ENST00000529917	-0.269599	-0.718912	0.0986905	0.146279	2.825	4.7475	FALSE	0.34	FALSE	-0.449314	0.176458	0.0108873	0.0720083
BCLAF1	ENSG00000029363	ENST00000530767	-2.7123	-2.8428	0.148699	0.154929	8.0925	8.2625	FALSE	0.34	FALSE	-0.130504	0.214742	0.543371	0.796961
BCLAF1	ENSG00000029363	ENST00000531224	-0.351357	-0.283837	0.0577342	0.0983604	2.45	2.105	FALSE	0.34	TRUE	0.0675197	0.114053	0.553847	0.803674
BCLAF1	ENSG00000029363	ENST00000628517	-2.09337	-1.663	0.0685427	0.0565387	32.535	39.305	FALSE	0.34	FALSE	0.430372	0.0888523	1.27455e-06	3.46679e-05
SLC39A9	ENSG00000029364	ENST00000031146	-1.27786	-1.54024	0.100765	0.11113	3.3625	4.1625	FALSE	0.2	FALSE	-0.262379	0.150011	0.0802807	0.290057
SLC39A9	ENSG00000029364	ENST00000336643	-2.01267	-1.72139	0.0745079	0.0721535	10.5425	11.11	FALSE	0.2	FALSE	0.291276	0.103719	0.0049799	0.0395418
SLC39A9	ENSG00000029364	ENST00000556605	-1.83368	-2.00457	0.179607	0.27464	2.0775	2.05	FALSE	0.2	FALSE	-0.170885	0.328155	0.602544	0.831317
SLC39A9	ENSG00000029364	ENST00000557046	-1.84648	-1.64931	0.263181	0.260557	1.2375	1.3775	FALSE	0.2	FALSE	0.197165	0.370344	0.594461	0.825808
TFB1M	ENSG00000029639	ENST00000367166	-1.0646	-1.13826	0.0891438	0.092009	3.5875	5.6375	FALSE	0.27	FALSE	-0.0736662	0.12811	0.565277	0.809762
TFB1M	ENSG00000029639	ENST00000495806	-0.0302218	-0.533919	0.19922	0.276099	1.9275	3.5925		0.27	FALSE	-0.503697	0.340469	0.139027	0.403866
RABEP1	ENSG00000029725	ENST00000341923	-2.32314	-2.26089	0.0814562	0.0919032	16.9225	26.0825	FALSE	0.28	FALSE	0.0622511	0.122806	0.612221	0.836579
RABEP1	ENSG00000029725	ENST00000537505	-1.81452	-1.71478	0.0548743	0.0544455	14.605	18.9225	FALSE	0.28	FALSE	0.0997406	0.0773014	0.196953	0.491621
RABEP1	ENSG00000029725	ENST00000570487	-1.5538	-1.65235	0.288759	0.302544	2.1175	3.055	FALSE	0.28	FALSE	-0.0985492	0.418228	0.813716	0.927399
RABEP1	ENSG00000029725	ENST00000572250	-0.605163	-0.5928	0.222136	0.236419	2.57	3.055	FALSE	0.28	FALSE	0.0123635	0.324405	0.969599	0.988654
RABEP1	ENSG00000029725	ENST00000575475	-0.402194	-0.620127	0.145786	0.0971953	1.9525	2.67	FALSE	0.28	FALSE	-0.217933	0.175215	0.213572	0.513103
HMGB3	ENSG00000029993	ENST00000325307	-1.76287	-1.66439	0.0603124	0.0665508	17.8325	16.6675	FALSE	0.43	FALSE	0.098479	0.0898142	0.272871	0.583544
HMGB3	ENSG00000029993	ENST00000419110	-1.9022	-1.70278	0.0883772	0.0984584	50.0025	41.985	FALSE	0.43	TRUE	0.19942	0.132305	0.131739	0.392638
HMGB3	ENSG00000029993	ENST00000430118	-1.80721	-1.94904	0.136901	0.15799	21.53	21.415	FALSE	0.43	FALSE	-0.14183	0.209052	0.497491	0.768494
HMGB3	ENSG00000029993	ENST00000455596	-2.15865	-2.16236	0.174857	0.172751	10.2475	8.99	FALSE	0.43	TRUE	-0.00370527	0.2458	0.987973	0.994897
NUP160	ENSG00000030066	ENST00000378460	-1.93656	-1.70607	0.0649167	0.0588899	11.49	16.5925	FALSE	0.28		0.230494	0.0876482	0.00854441	0.0598241
NUP160	ENSG00000030066	ENST00000527126	0.188393	-0.285705	0.163287	0.19792	1.8125	2.3175		0.28	FALSE	-0.474098	0.256583	0.0646402	0.252601
NUP160	ENSG00000030066	ENST00000528071	-0.14191	-0.0625001	0.0769305	0.117373	1.4525	1.625	FALSE	0.28	FALSE	0.0794104	0.140338	0.571495	0.813309
BAK1	ENSG00000030110	ENST00000374467	-1.12579	-1.74815	0.0587006	0.0662496	18.5825	30.8	FALSE		FALSE	-0.622353	0.0885143	2.04916e-12	1.4949e-10
GRN	ENSG00000030582	ENST00000053867	-3.51241	-3.32553	0.0855443	0.0865723	53.5875	56.98	FALSE	0.17	FALSE	0.186881	0.121707	0.124661	0.379218
GRN	ENSG00000030582	ENST00000586443	-1.85016	-2.04263	0.168275	0.207982	2.1275	2.5475	FALSE	0.17	TRUE	-0.192466	0.267531	0.471884	0.751278
GRN	ENSG00000030582	ENST00000587109	-2.7188	-1.91398	0.352468	0.326743	2.2025	1.9575	FALSE	0.17	FALSE	0.804816	0.480619	0.0940248	0.319996
GRN	ENSG00000030582	ENST00000587387	-2.88628	-2.5607	0.372535	0.369555	1.7625	1.825	FALSE	0.17	TRUE	0.325577	0.524741	0.534959	0.79202
GRN	ENSG00000030582	ENST00000588170	-2.31692	-1.95867	0.22028	0.225943	5.36	5.3075		0.17	FALSE	0.358255	0.315553	0.25624	0.565628
GRN	ENSG00000030582	ENST00000590984	-2.05745	-1.82095	0.312696	0.352923	1.655	1.58		0.17	FALSE	0.236504	0.471522	0.615966	0.83864
GRN	ENSG00000030582	ENST00000592323	-1.84777	-1.80885	0.332328	0.353748	1.27	1.3775	TRUE	0.17	FALSE	0.0389171	0.485365	0.936093	0.976702
GRN	ENSG00000030582	ENST00000592783	-2.35609	-2.06886	0.3357	0.333423	1.685	2.33	FALSE	0.17	FALSE	0.287233	0.473144	0.543802	0.797135
FAM13B	ENSG00000031003	ENST00000033079	-0.224529	-1.46286	0.082589	0.0767455	1.67	10.615	FALSE	0.17	FALSE	-1.23833	0.112742	4.57776e-28	1.36732e-25
FAM13B	ENSG00000031003	ENST00000425075	-0.240598	-1.8865	0.0877729	0.0862931	1.48	10.0025	FALSE	0.17	FALSE	-1.6459	0.123088	8.83884e-41	5.95418e-38
FAM13B	ENSG00000031003	ENST00000689681	-0.44668	-1.69501	0.0949771	0.0965913	2.085	8.0525	FALSE	0.17	FALSE	-1.24833	0.135464	3.10777e-20	5.20609e-18
ARHGAP31	ENSG00000031081	ENST00000264245	-0.881883	-0.701821	0.0834998	0.0933331	1.4375	1.6825	FALSE		FALSE	0.180062	0.125233	0.150485	0.421749
CENPQ	ENSG00000031691	ENST00000335783	-0.245143	0.0429089	0.0626007	0.0664758	8.93	7.9775	FALSE		FALSE	0.288052	0.091312	0.00160724	0.0163151
SARS1	ENSG00000031698	ENST00000234677	-2.37422	-2.03476	0.0683601	0.0577812	42.9275	71.88	FALSE	0.3	FALSE	0.339463	0.0895085	0.000149123	0.00229082
SARS1	ENSG00000031698	ENST00000468588	0.168687	0.312999	0.0969821	0.0914639	1.75	3.4025	TRUE	0.3	FALSE	0.144312	0.133309	0.279014	0.591289
SARS1	ENSG00000031698	ENST00000471705	0.0650042	0.262776	0.131003	0.108669	1.845	3.64		0.3	FALSE	0.197772	0.170208	0.24526	0.553075
SARS1	ENSG00000031698	ENST00000482384	-0.555939	-0.471477	0.103823	0.0940075	6.6975	12.4475	FALSE	0.3	FALSE	0.0844616	0.14006	0.546482	0.798954
RANBP3	ENSG00000031823	ENST00000034275	-2.1851	-2.10286	0.166057	0.161257	6.2675	9.3775	FALSE	0.17	FALSE	0.0822414	0.231471	0.722366	0.888202
RANBP3	ENSG00000031823	ENST00000340578	-1.35013	-1.16492	0.0985401	0.0801448	7.025	9.3275	FALSE	0.17	FALSE	0.185214	0.127017	0.14479	0.413325
RANBP3	ENSG00000031823	ENST00000439268	-1.40446	-1.83829	0.152205	0.160004	3.5025	4.6325	FALSE	0.17	FALSE	-0.433822	0.220834	0.0494749	0.21165
RANBP3	ENSG00000031823	ENST00000586344	0.325192	0.29572	0.061095	0.0898653	3.3575	3.8425	FALSE	0.17	TRUE	-0.0294717	0.108666	0.786227	0.918077
RANBP3	ENSG00000031823	ENST00000587159	-2.00518	-1.52755	0.174293	0.198539	10.34	6.47		0.17	TRUE	0.477636	0.264189	0.0706176	0.267055
RANBP3	ENSG00000031823	ENST00000587411	0.443816	0.209358	0.106958	0.102473	1.1075	1.03	TRUE	0.17	TRUE	-0.234458	0.148124	0.113456	0.359003
RANBP3	ENSG00000031823	ENST00000587799	-1.1131	-1.27268	0.291738	0.260905	2.145	4.5275		0.17	FALSE	-0.159581	0.391386	0.683469	0.869573
RANBP3	ENSG00000031823	ENST00000591092	-2.37388	-2.1855	0.140705	0.114797	7.81	10.815	FALSE	0.17	FALSE	0.188384	0.181594	0.299553	0.611328
ARID4A	ENSG00000032219	ENST00000355431	-0.148544	-0.282177	0.0668037	0.0665217	2.4625	4.575	FALSE	0.28	FALSE	-0.133633	0.0942755	0.156344	0.431858
ARID4A	ENSG00000032219	ENST00000395168	-0.597069	-0.733998	0.111587	0.0913118	1.8475	2.455	FALSE	0.28	FALSE	-0.136929	0.144186	0.342281	0.651705
EIPR1	ENSG00000032389	ENST00000382125	-2.08031	-2.14459	0.1034	0.103345	10.3925	15.485	FALSE	0.26	FALSE	-0.0642879	0.146191	0.660116	0.85954
EIPR1	ENSG00000032389	ENST00000496433	-1.0546	-1.3272	0.222512	0.233944	1.1375	1.565	FALSE	0.26	FALSE	-0.272603	0.322864	0.398486	0.696545
PNPLA6	ENSG00000032444	ENST00000600737	-2.51607	-2.59872	0.108418	0.160008	4.3375	5.1375	FALSE	0.24	FALSE	-0.0826474	0.19328	0.668939	0.863705
IFT88	ENSG00000032742	ENST00000351808	-2.18509	-2.05732	0.228068	0.223871	2.0525	2.3475	FALSE		FALSE	0.127771	0.319583	0.689301	0.871877
ALG1	ENSG00000033011	ENST00000262374	-1.17801	-1.15351	0.1188	0.110685	1.56	1.83	FALSE	0.21	FALSE	0.0244984	0.162372	0.880072	0.956235
ALG1	ENSG00000033011	ENST00000544428	-2.86598	-2.9385	0.225691	0.218245	3.4525	3.5625	FALSE	0.21	FALSE	-0.0725178	0.313955	0.817329	0.929106
ZCCHC8	ENSG00000033030	ENST00000536306	-0.196567	-0.841721	0.08497	0.0811887	1.895	5.2125	FALSE	0.27	FALSE	-0.645154	0.117522	4.02777e-08	1.51994e-06
ZCCHC8	ENSG00000033030	ENST00000538116	0.0850507	-0.415935	0.0847514	0.0825344	2.7075	5.735	FALSE	0.27	FALSE	-0.500985	0.118299	2.28658e-05	0.000455603
ZCCHC8	ENSG00000033030	ENST00000538493	0.399441	0.511372	0.125255	0.109627	1.4075	1.795		0.27	TRUE	0.111931	0.166454	0.501302	0.770846
ZCCHC8	ENSG00000033030	ENST00000544054	0.24913	0.0296096	0.0976274	0.105001	1.5275	2.79	FALSE	0.27	FALSE	-0.219521	0.143375	0.125746	0.381455
ZCCHC8	ENSG00000033030	ENST00000633063	-0.650204	-0.748818	0.0728051	0.0688953	3.165	5.505	FALSE	0.27	FALSE	-0.0986139	0.100235	0.325203	0.635845
CHPF2	ENSG00000033100	ENST00000035307	-1.10615	-0.95056	0.0575306	0.0594111	10.1825	10.7675	FALSE	0.37	FALSE	0.155588	0.082701	0.0599264	0.240004
CHPF2	ENSG00000033100	ENST00000690444	-0.222286	-0.291909	0.0863134	0.105748	3.2225	4.02	FALSE	0.37	FALSE	-0.0696229	0.136502	0.610015	0.835476
CHPF2	ENSG00000033100	ENST00000690577	0.181322	0.178331	0.0670713	0.0657862	4.5075	5.685	FALSE	0.37	FALSE	-0.00299125	0.0939488	0.9746	0.990493
FUT8	ENSG00000033170	ENST00000557164	-1.76253	-1.32694	0.14647	0.122485	2.4	2.93	FALSE	0.25	FALSE	0.435596	0.190934	0.0225252	0.123045
FUT8	ENSG00000033170	ENST00000673929	-1.46456	-1.34467	0.111877	0.126302	1.5775	1.4675	FALSE	0.25	FALSE	0.119896	0.168727	0.477337	0.754661
FUT8	ENSG00000033170	ENST00000674118	-1.96865	-1.74613	0.140664	0.11844	4.1075	3.54	FALSE	0.25	FALSE	0.222525	0.183887	0.226234	0.529508
UBA6	ENSG00000033178	ENST00000322244	-1.99885	-1.82999	0.0690959	0.0680917	5.0875	6.26	FALSE	0.21	FALSE	0.168867	0.0970089	0.0817295	0.293084
UBA6	ENSG00000033178	ENST00000420827	-2.94607	-2.68572	0.272895	0.226116	1.7225	1.995	FALSE	0.21	FALSE	0.260352	0.354401	0.462568	0.745235
UBA6	ENSG00000033178	ENST00000429659	0.398054	0.403739	0.0853531	0.0967334	1.235	1.56	FALSE	0.21	TRUE	0.00568512	0.129006	0.96485	0.987218
UBA6	ENSG00000033178	ENST00000505673	-3.01555	-2.50193	0.312472	0.325812	2.0125	2.84	FALSE	0.21	FALSE	0.513612	0.451433	0.25523	0.564553
UBA6	ENSG00000033178	ENST00000506571	-2.19555	-2.11876	0.256849	0.308829	9.22	12.42	FALSE	0.21	FALSE	0.0767911	0.40168	0.848389	0.942717
GAB2	ENSG00000033327	ENST00000361507	-0.425414	-0.619093	0.134521	0.144585	1.7875	2.675	FALSE		FALSE	-0.193679	0.197486	0.326729	0.637412
ATP6V0A1	ENSG00000033627	ENST00000264649	-2.70168	-2.47228	0.0983989	0.0879253	7.6025	11.845	FALSE	0.26	FALSE	0.229407	0.131959	0.082128	0.29419
ATP6V0A1	ENSG00000033627	ENST00000393829	-3.63809	-3.4465	0.205424	0.218861	3.505	5.385	FALSE	0.26	FALSE	0.191595	0.300165	0.523279	0.784411
ATP6V0A1	ENSG00000033627	ENST00000585828	-1.39188	-1.51982	0.117997	0.106661	3.875	7.255	FALSE	0.26	FALSE	-0.127937	0.15906	0.421203	0.714238
ATP6V0A1	ENSG00000033627	ENST00000586001	0.156989	0.0478326	0.159991	0.175739	1.635	1.955	FALSE	0.26	TRUE	-0.109156	0.237658	0.646019	0.854047
ATP6V0A1	ENSG00000033627	ENST00000587882	0.364509	0.244014	0.117341	0.136307	2.1575	2.48		0.26	FALSE	-0.120495	0.179857	0.502891	0.771604
ATP6V0A1	ENSG00000033627	ENST00000588629	0.557552	0.587624	0.0694535	0.0708767	3.0475	4.465	FALSE	0.26	FALSE	0.0300729	0.0992335	0.76185	0.907246
ATP6V0A1	ENSG00000033627	ENST00000588806	0.134997	0.0701054	0.140177	0.146879	1.3125	1.8475	FALSE	0.26	FALSE	-0.0648913	0.203035	0.749267	0.900964
ATP6V0A1	ENSG00000033627	ENST00000703898	0.658491	0.373551	0.0633792	0.0469188	2.32	3.4075	FALSE	0.26	FALSE	-0.28494	0.0788561	0.000302187	0.00415618
PIAS1	ENSG00000033800	ENST00000249636	-0.225724	0.00759702	0.0473941	0.047907	3.93	4.6825	FALSE	0.35	TRUE	0.233321	0.067389	0.000535565	0.00672878
PIAS1	ENSG00000033800	ENST00000545237	-0.763821	-0.362565	0.083505	0.0741155	4.1875	4.5725	FALSE	0.35	TRUE	0.401256	0.111652	0.000325884	0.00441793
PIAS1	ENSG00000033800	ENST00000564915	-0.628086	-0.530036	0.11174	0.121077	7.68	8.71	TRUE	0.35	FALSE	0.0980493	0.164759	0.551771	0.802611
PIAS1	ENSG00000033800	ENST00000611270	-0.16102	-0.484251	0.124373	0.157752	3.3675	4.2		0.35	TRUE	-0.32323	0.200884	0.107607	0.348017
SLC4A7	ENSG00000033867	ENST00000455077	-1.63511	-1.57414	0.146152	0.136786	1.78	1.495	FALSE	0.27	FALSE	0.0609682	0.200177	0.760693	0.90672
APBA2	ENSG00000034053	ENST00000411764	-2.02605	-2.11713	0.113138	0.130991	2.925	2.865	FALSE	0.26	FALSE	-0.0910885	0.173086	0.598707	0.82841
APBA2	ENSG00000034053	ENST00000559814	-1.74172	-1.57234	0.122309	0.133508	2.5675	2.345	FALSE	0.26	FALSE	0.169379	0.181063	0.349547	0.657702
MAP2K3	ENSG00000034152	ENST00000342679	-1.05909	-1.05808	0.0601618	0.070009	15.4375	13.455	FALSE	0.18	FALSE	0.00101408	0.0923077	0.991235	0.996133
MAP2K3	ENSG00000034152	ENST00000477540	0.244847	0.162801	0.111918	0.146919	2.1825	1.4875	FALSE	0.18	FALSE	-0.0820468	0.184691	0.656871	0.858112
TMSB10	ENSG00000034510	ENST00000233143	-3.43066	-3.4507	0.0846682	0.0986471	591.04	528.312	FALSE		FALSE	-0.0200447	0.13	0.87746	0.954945
ASTE1	ENSG00000034533	ENST00000264992	0.145188	0.231016	0.121332	0.13042	2.485	2.245	FALSE		FALSE	0.0858287	0.178131	0.629928	0.846238
RNF19A	ENSG00000034677	ENST00000341084	0.0466186	0.050482	0.0661104	0.0898582	4.2375	5.0825	FALSE	0.25	FALSE	0.00386333	0.111558	0.972374	0.989801
PEX3	ENSG00000034693	ENST00000367591	-1.95954	-1.70325	0.106278	0.11311	5.1	5.17	FALSE		FALSE	0.256295	0.155205	0.0986722	0.329716
GABARAPL2	ENSG00000034713	ENST00000037243	-2.739	-2.53298	0.106012	0.11512	36.665	32.31	FALSE	0.15	FALSE	0.206026	0.156497	0.18801	0.478503
GABARAPL2	ENSG00000034713	ENST00000565057	-0.691868	-0.528559	0.187238	0.203155	2.6025	2.3325	FALSE	0.15	FALSE	0.163309	0.276279	0.554452	0.80374
GABARAPL2	ENSG00000034713	ENST00000565985	0.531607	0.554208	0.0712584	0.0752177	1.9975	2.44	FALSE	0.15	FALSE	0.0226012	0.103612	0.827326	0.934328
FAM136A	ENSG00000035141	ENST00000037869	-1.49191	-1.91094	0.0598205	0.0678155	31.1375	42.4275	FALSE	0.098	FALSE	-0.419028	0.0904291	3.59057e-06	8.84018e-05
FAM136A	ENSG00000035141	ENST00000460307	-0.512993	-0.684019	0.0995079	0.112251	1.82	1.9525	TRUE	0.098	FALSE	-0.171026	0.150007	0.254236	0.563546
VCL	ENSG00000035403	ENST00000211998	-2.07937	-2.01205	0.0676143	0.0853629	10.6425	12.3875	FALSE	0.21	FALSE	0.0673238	0.108897	0.536421	0.792467
VCL	ENSG00000035403	ENST00000372755	-2.69382	-2.61192	0.108408	0.0815478	8.95	10.7225	FALSE	0.21	FALSE	0.0818913	0.135655	0.546062	0.79863
VCL	ENSG00000035403	ENST00000623461	0.525799	0.387494	0.072563	0.0938182	1.1425	1.295	TRUE	0.21	TRUE	-0.138305	0.118605	0.243578	0.551383
DEPDC1B	ENSG00000035499	ENST00000265036	-1.64281	-1.44663	0.0820782	0.0853744	9.6975	9.295	FALSE	0.22	FALSE	0.196182	0.11843	0.0976147	0.327323
DEPDC1B	ENSG00000035499	ENST00000453022	-1.51073	-1.44708	0.136571	0.137688	3.965	3.5825	FALSE	0.22	FALSE	0.0636579	0.193932	0.742723	0.897533
NSMAF	ENSG00000035681	ENST00000038176	-2.15525	-2.00502	0.11515	0.108358	3.275	4.8275	FALSE	0.25	FALSE	0.150234	0.158117	0.342037	0.651488
NSMAF	ENSG00000035681	ENST00000427130	-1.80022	-1.52557	0.139947	0.123865	1.79	2.1225	FALSE	0.25	FALSE	0.27465	0.18689	0.141674	0.408371
ADSS2	ENSG00000035687	ENST00000366535	-1.9945	-1.67497	0.064957	0.0660006	26.0875	24.9225	FALSE	0.14	FALSE	0.31953	0.092604	0.000559544	0.00694735
ADSS2	ENSG00000035687	ENST00000462358	0.437816	0.290926	0.105203	0.120501	2.0675	2.2925		0.14	FALSE	-0.14689	0.159963	0.358475	0.665479
ADSS2	ENSG00000035687	ENST00000468215	0.18309	0.154972	0.13531	0.161515	1.4325	1.355		0.14	FALSE	-0.0281186	0.210703	0.893837	0.961014
TIMP2	ENSG00000035862	ENST00000262768	-2.498	-2.38298	0.105437	0.120116	6.8925	5.49	FALSE	0.15	FALSE	0.115021	0.159827	0.471736	0.751271
TIMP2	ENSG00000035862	ENST00000585421	-2.25554	-2.3893	0.125925	0.190664	4.7725	3.1175	FALSE	0.15	TRUE	-0.133758	0.228495	0.558289	0.806063
RFC1	ENSG00000035928	ENST00000349703	-1.62325	-1.35156	0.0660103	0.0749117	8.4725	9.9925	FALSE	0.28	FALSE	0.271691	0.0998455	0.00650618	0.0484719
RFC1	ENSG00000035928	ENST00000381897	-1.6758	-1.34683	0.0999329	0.10589	3.88	4.9125	FALSE	0.28	FALSE	0.328971	0.1456	0.0238576	0.128222
TBC1D23	ENSG00000036054	ENST00000394144	-1.52858	-1.37211	0.112954	0.0827458	4.5625	6.2275	FALSE	0.24	FALSE	0.156472	0.140019	0.263778	0.5738
CUL3	ENSG00000036257	ENST00000264414	-1.23968	-1.02705	0.0777659	0.0845888	2.5225	2.62	FALSE	0.31	FALSE	0.212625	0.114903	0.0642465	0.251756
CUL3	ENSG00000036257	ENST00000409096	-1.67323	-1.25967	0.0599784	0.0589671	23.0325	22.905	FALSE	0.31	TRUE	0.413559	0.0841102	8.79411e-07	2.46399e-05
CUL3	ENSG00000036257	ENST00000484081	-0.943838	-0.716902	0.21298	0.231941	1.93	1.885	FALSE	0.31	FALSE	0.226936	0.314893	0.471109	0.751167
MYOM2	ENSG00000036448	ENST00000262113	-1.74604	-2.18834	0.19833	0.253274	1.68	1.505	FALSE		FALSE	-0.442303	0.321687	0.169148	0.451674
ZZZ3	ENSG00000036549	ENST00000370801	-0.616892	-0.785338	0.0503651	0.0524833	5.855	8.35	FALSE	0.23	FALSE	-0.168446	0.0727403	0.0205737	0.115412
ZZZ3	ENSG00000036549	ENST00000414381	-0.500026	-0.617725	0.163401	0.195903	2.8075	2.79	FALSE	0.23	FALSE	-0.117699	0.255103	0.644528	0.853288
ZZZ3	ENSG00000036549	ENST00000463166	-1.07207	-1.42492	0.218211	0.368437	1.8375	1.9825	FALSE	0.23	FALSE	-0.35285	0.428208	0.409931	0.705404
TUBG2	ENSG00000037042	ENST00000251412	-1.39906	-2.50932	0.113315	0.115358	3.765	13.3875	FALSE	0.37	FALSE	-1.11026	0.161702	6.59854e-12	4.46403e-10
TUBG2	ENSG00000037042	ENST00000588870	-0.283796	-2.03994	0.0967221	0.113477	2.2675	9.365	TRUE	0.37	FALSE	-1.75614	0.149105	5.07306e-32	2.00773e-29
TUBG2	ENSG00000037042	ENST00000590396	0.052779	-0.06286	0.0952906	0.102954	5.2475	6.2475		0.37	FALSE	-0.115639	0.140285	0.40976	0.705307
RPL26L1	ENSG00000037241	ENST00000265100	-2.56785	-2.37192	0.11973	0.12897	33.6825	31.6075	FALSE	0.15	FALSE	0.195931	0.175979	0.265545	0.575181
RPL26L1	ENSG00000037241	ENST00000519156	-1.60997	-1.32868	0.236099	0.210451	5.29	5.2925	FALSE	0.15	FALSE	0.281292	0.316279	0.373798	0.677488
RPL26L1	ENSG00000037241	ENST00000519239	-2.64538	-2.66345	0.245297	0.296973	4.995	3.3725	FALSE	0.15	FALSE	-0.0180721	0.38518	0.962578	0.986266
RPL26L1	ENSG00000037241	ENST00000521476	-2.55772	-2.36026	0.216064	0.298006	5.185	4.755	FALSE	0.15	FALSE	0.197454	0.368092	0.591664	0.824102
FLT4	ENSG00000037280	ENST00000261937	-2.05012	-2.31182	0.0977756	0.108777	2.9175	3.6225	FALSE	0.64	FALSE	-0.261702	0.146262	0.073571	0.274491
FLT4	ENSG00000037280	ENST00000514810	-1.69077	-2.13411	0.21335	0.283168	2.8525	2.315		0.64	FALSE	-0.443335	0.354545	0.211141	0.509601
NSUN2	ENSG00000037474	ENST00000264670	-2.76929	-2.32068	0.0743373	0.0700265	28.04	30.555	FALSE	0.19	FALSE	0.448609	0.102126	1.11955e-05	0.000241788
NSUN2	ENSG00000037474	ENST00000502932	-0.168746	-0.317948	0.184229	0.217423	1.7225	2.0975	FALSE	0.19	FALSE	-0.149202	0.284979	0.600588	0.830033
NSUN2	ENSG00000037474	ENST00000504374	-1.29755	-1.19953	0.135569	0.104879	2.045	2.615	TRUE	0.19	FALSE	0.0980245	0.171402	0.567391	0.810877
NSUN2	ENSG00000037474	ENST00000505892	0.705593	0.546446	0.0480666	0.0707591	3.6325	3.885	FALSE	0.19	FALSE	-0.159147	0.0855409	0.0628183	0.247837
NSUN2	ENSG00000037474	ENST00000506139	-2.37893	-1.94243	0.147007	0.120958	5.525	6.2775	FALSE	0.19	FALSE	0.436496	0.190373	0.021857	0.120434
NSUN2	ENSG00000037474	ENST00000507888	0.414762	0.193681	0.0985666	0.116177	4.1725	4.2775	FALSE	0.19	FALSE	-0.221081	0.152356	0.146759	0.416059
NSUN2	ENSG00000037474	ENST00000513888	-0.603547	-0.352174	0.122355	0.149116	2.085	2.04	TRUE	0.19	FALSE	0.251374	0.192889	0.192506	0.485436
FBXO42	ENSG00000037637	ENST00000375592	-0.184824	-0.271889	0.0502142	0.0526399	4.2225	5.3775	FALSE	0.33	FALSE	-0.0870651	0.0727491	0.23139	0.536221
FBXO42	ENSG00000037637	ENST00000444116	0.00985772	-0.363364	0.115132	0.129746	2.6075	3.4325	FALSE	0.33	TRUE	-0.373222	0.173463	0.0314293	0.15578
FBXO42	ENSG00000037637	ENST00000478089	0.680264	0.625316	0.0756074	0.083719	1.1325	1.2	FALSE	0.33	FALSE	-0.054948	0.112807	0.626188	0.843936
MFAP3	ENSG00000037749	ENST00000439768	-0.566577	-0.558827	0.134398	0.158764	2.7675	2.79	FALSE	0.6	FALSE	0.00774976	0.208012	0.970281	0.988996
MFAP3	ENSG00000037749	ENST00000522782	-0.705376	-0.669514	0.0484074	0.053993	9.175	8.99	FALSE	0.6	FALSE	0.0358625	0.0725157	0.620919	0.841091
MRI1	ENSG00000037757	ENST00000040663	-1.59439	-1.91757	0.0844609	0.0875975	7.7125	9.6825	FALSE	0.38	FALSE	-0.323181	0.121684	0.00790965	0.0564152
METTL1	ENSG00000037897	ENST00000324871	-1.56769	-1.49938	0.105313	0.105524	7.85	10.2175	FALSE	0.17	FALSE	0.0683098	0.149084	0.646812	0.854047
METTL1	ENSG00000037897	ENST00000549773	-0.0326973	-0.824457	0.158143	0.192356	1.7375	2.94	FALSE	0.17	FALSE	-0.79176	0.249019	0.00147518	0.0152533
AGA	ENSG00000038002	ENST00000264595	-2.9264	-2.50536	0.22382	0.171457	1.97	3.3075	FALSE	0.15	FALSE	0.421034	0.281945	0.135354	0.398237
PI4K2B	ENSG00000038210	ENST00000264864	-1.68096	-1.6236	0.0977752	0.0870268	3.685	6.7375	FALSE	0.24	FALSE	0.0573606	0.130896	0.661229	0.860012
PI4K2B	ENSG00000038210	ENST00000512921	-2.4491	-2.2459	0.235746	0.215489	1.5175	2.465	FALSE	0.24	TRUE	0.203194	0.319393	0.524654	0.785467
BOD1L1	ENSG00000038219	ENST00000040738	-1.21921	-1.18764	0.0547141	0.0514491	4.6975	7.45	FALSE	0.28	FALSE	0.0315756	0.0751042	0.674176	0.865597
BOD1L1	ENSG00000038219	ENST00000507943	-1.35945	-1.40118	0.0604194	0.0685345	4.2	4.5925	FALSE	0.28	FALSE	-0.0417228	0.0913645	0.647914	0.85447
MAT2B	ENSG00000038274	ENST00000280969	-0.941389	-1.01366	0.0957908	0.139556	3.33	2.3325	FALSE	0.12	FALSE	-0.0722711	0.169268	0.669408	0.863832
MAT2B	ENSG00000038274	ENST00000321757	-1.34186	-0.816621	0.0917595	0.0800141	9.485	9.5	FALSE	0.12	FALSE	0.525243	0.121746	1.60143e-05	0.000331825
MAT2B	ENSG00000038274	ENST00000694954	-1.14321	-1.25871	0.168091	0.19392	2.755	2.0125	FALSE	0.12	FALSE	-0.115495	0.256631	0.652679	0.856853
EDC4	ENSG00000038358	ENST00000358933	-2.9734	-2.79101	0.100495	0.0957938	15.46	18.41	FALSE	0.25	FALSE	0.182392	0.138837	0.188943	0.480182
EDC4	ENSG00000038358	ENST00000536072	-0.381231	-0.989647	0.0755042	0.0928441	4.435	4.7675	FALSE	0.25	TRUE	-0.608416	0.11967	3.69343e-07	1.12983e-05
EDC4	ENSG00000038358	ENST00000572221	0.130045	-0.421293	0.0629646	0.0729388	2.135	2.555	TRUE	0.25	FALSE	-0.551338	0.0963567	1.05375e-08	4.39564e-07
EDC4	ENSG00000038358	ENST00000573992	-2.97303	-3.09189	0.22469	0.177409	3.445	5.9125	FALSE	0.25	FALSE	-0.118856	0.286286	0.678023	0.866648
EDC4	ENSG00000038358	ENST00000574770	-3.11194	-2.96394	0.232966	0.247337	2.635	3.5125		0.25	FALSE	0.148001	0.339777	0.663139	0.860725
EDC4	ENSG00000038358	ENST00000575514	-1.29007	-1.5022	0.118789	0.141321	5.8425	6.295		0.25	FALSE	-0.212124	0.184614	0.250551	0.559625
EDC4	ENSG00000038358	ENST00000576972	-0.572009	-0.815336	0.176112	0.22862	1.6075	1.6575	TRUE	0.25	FALSE	-0.243328	0.288587	0.399134	0.697176
EDC4	ENSG00000038358	ENST00000577028	0.0429152	-0.458482	0.104087	0.135982	4.31	4.595		0.25	FALSE	-0.501397	0.171246	0.00341228	0.0293576
TRIO	ENSG00000038382	ENST00000344204	-1.3032	-1.38115	0.0580984	0.0504917	6.0475	8.6975	FALSE	0.2	FALSE	-0.0779466	0.076973	0.311228	0.623737
TRIO	ENSG00000038382	ENST00000503399	0.139076	0.192473	0.150765	0.15218	2.2225	3.0775		0.2	FALSE	0.053397	0.214217	0.803155	0.923901
TRIO	ENSG00000038382	ENST00000505971	-0.158711	-0.552325	0.173161	0.223931	1.715	1.3475		0.2	FALSE	-0.393614	0.283072	0.164375	0.444355
TRIO	ENSG00000038382	ENST00000506611	0.178846	0.0608596	0.161031	0.178581	2.0025	2.1725	FALSE	0.2	FALSE	-0.117987	0.240462	0.623663	0.842747
TRIO	ENSG00000038382	ENST00000509354	-0.318316	-0.272576	0.1727	0.120162	4.375	4.515		0.2	FALSE	0.0457399	0.210391	0.827893	0.934537
TRIO	ENSG00000038382	ENST00000509967	-1.05094	-1.5317	0.0629899	0.100866	5.3425	5.8925	FALSE	0.2	FALSE	-0.480763	0.118918	5.28177e-05	0.000942118
TRIO	ENSG00000038382	ENST00000510281	-0.106898	-0.210861	0.135499	0.160608	1.73	1.705		0.2	FALSE	-0.103963	0.210131	0.620774	0.841091
TRIO	ENSG00000038382	ENST00000512070	-2.48524	-2.52456	0.109785	0.0879142	6.76	10.35	TRUE	0.2	FALSE	-0.039316	0.140647	0.779834	0.915279
TRIO	ENSG00000038382	ENST00000512303	0.193273	-0.151049	0.162991	0.201378	1.3875	1.42		0.2	FALSE	-0.344322	0.259073	0.183831	0.472806
TRIO	ENSG00000038382	ENST00000515144	0.013093	-0.158512	0.0898704	0.081817	1.6725	1.6375	FALSE	0.2	TRUE	-0.171605	0.121535	0.157956	0.43423
TRIO	ENSG00000038382	ENST00000515710	0.368447	0.247153	0.0989239	0.101343	1.2625	1.4775	FALSE	0.2	FALSE	-0.121295	0.14162	0.391733	0.691417
TRIO	ENSG00000038382	ENST00000698541	0.357309	0.149313	0.0655689	0.0709016	1.1675	1.195	FALSE	0.2	TRUE	-0.207996	0.0965728	0.0312576	0.155141
TRIO	ENSG00000038382	ENST00000698542	0.47945	0.470318	0.0622361	0.0729399	1.315	1.4325	TRUE	0.2	TRUE	-0.00913152	0.0958831	0.924127	0.971795
VCAN	ENSG00000038427	ENST00000265077	-1.1134	-0.999084	0.0425228	0.0475996	7.9175	7	FALSE	0.24	FALSE	0.114319	0.0638272	0.0732823	0.273769
VCAN	ENSG00000038427	ENST00000343200	-5.55343	-4.32288	0.175638	0.167615	17.2	15.5575	FALSE	0.24	FALSE	1.23055	0.242782	4.00918e-07	1.21121e-05
VCAN	ENSG00000038427	ENST00000503923	-1.63755	-1.54076	0.174057	0.200787	9.29	8.095		0.24	FALSE	0.0967833	0.265728	0.715694	0.884733
VCAN	ENSG00000038427	ENST00000505615	-2.02251	-1.87508	0.14244	0.164067	9.27	7.6875	FALSE	0.24	FALSE	0.147435	0.217272	0.497408	0.768479
VCAN	ENSG00000038427	ENST00000513016	0.1651	0.269653	0.0596928	0.0514563	4.395	4.3125	FALSE	0.24	FALSE	0.104553	0.0788097	0.184625	0.473864
VCAN	ENSG00000038427	ENST00000513960	-2.03386	-1.84855	0.0752314	0.0856477	9.4675	7.87	FALSE	0.24	FALSE	0.185313	0.113997	0.104036	0.340487
VCAN	ENSG00000038427	ENST00000513984	0.226432	0.0851261	0.0874715	0.0948497	2.9775	2.24	FALSE	0.24	FALSE	-0.141305	0.129026	0.273442	0.584174
CLEC16A	ENSG00000038532	ENST00000409552	-1.42527	-1.58916	0.109553	0.128738	1.985	2.0025	FALSE	0.22	FALSE	-0.163888	0.169042	0.332292	0.642848
CLEC16A	ENSG00000038532	ENST00000703130	-1.6704	-1.70967	0.0704281	0.0709679	4.8525	6.9425	FALSE	0.22	FALSE	-0.0392673	0.0999828	0.694511	0.875076
MTREX	ENSG00000039123	ENST00000230640	-2.05313	-1.82723	0.0595173	0.0591282	21.925	24.89	FALSE	0.22	FALSE	0.225905	0.0838955	0.0070877	0.0516227
MTREX	ENSG00000039123	ENST00000503165	-2.29056	-1.95379	0.230733	0.223842	9.45	8.36	FALSE	0.22	TRUE	0.336769	0.32147	0.294827	0.607589
MTREX	ENSG00000039123	ENST00000508716	0.603468	0.467463	0.0694845	0.101474	2.075	2.15	FALSE	0.22	TRUE	-0.136005	0.122984	0.268782	0.578654
ZFYVE16	ENSG00000039319	ENST00000338008	-2.33139	-2.02789	0.0876735	0.102309	4.7725	4.5375	FALSE	0.3	FALSE	0.303502	0.134736	0.0242863	0.130018
ZFYVE16	ENSG00000039319	ENST00000505560	-0.34556	-0.284938	0.0648597	0.0661824	1.22	1.4575	FALSE	0.3	FALSE	0.0606226	0.0926655	0.512977	0.777743
ZFYVE16	ENSG00000039319	ENST00000510995	-0.765662	-0.784082	0.103346	0.0920732	2.8575	4.43	FALSE	0.3	FALSE	-0.01842	0.138412	0.894129	0.961014
ZFYVE16	ENSG00000039319	ENST00000512558	-0.533754	-0.321615	0.0969377	0.0950697	1.905	2.0575	FALSE	0.3	FALSE	0.212139	0.135776	0.11819	0.367548
RIPOR1	ENSG00000039523	ENST00000042381	-1.72947	-1.78054	0.100895	0.0845736	6.455	7.365	FALSE	0.26	FALSE	-0.0510734	0.131653	0.698061	0.876699
RAI14	ENSG00000039560	ENST00000265109	-1.7	-1.44718	0.0551693	0.0544564	15.595	17.77	FALSE	0.21	FALSE	0.252821	0.0775187	0.00110856	0.0120903
RAI14	ENSG00000039560	ENST00000512629	-1.72402	-1.48681	0.083443	0.0811057	7.3925	9.1425	FALSE	0.21	FALSE	0.237211	0.116365	0.0414997	0.187878
RAI14	ENSG00000039560	ENST00000514931	-0.288494	-0.454563	0.164774	0.209169	2.575	2.045	FALSE	0.21	FALSE	-0.166069	0.266275	0.532841	0.790955
PNKP	ENSG00000039650	ENST00000322344	-3.44986	-3.76846	0.179709	0.254068	6.2025	9.405	FALSE	0.32	FALSE	-0.3186	0.311201	0.305941	0.618227
PNKP	ENSG00000039650	ENST00000593706	-0.372736	-0.569009	0.14694	0.175742	1.77	2.395	FALSE	0.32	FALSE	-0.196273	0.229078	0.391557	0.691228
PNKP	ENSG00000039650	ENST00000594661	-1.01062	-1.6694	0.0871217	0.0997421	5.005	8.2475	TRUE	0.32	FALSE	-0.658779	0.132434	6.54474e-07	1.88719e-05
PNKP	ENSG00000039650	ENST00000595792	-0.447186	-1.14619	0.167814	0.201107	1.9225	3.085	FALSE	0.32	FALSE	-0.699005	0.261927	0.00761454	0.0546799
PNKP	ENSG00000039650	ENST00000596014	-2.12059	-2.86059	0.195787	0.206922	1.4675	2.945	FALSE	0.32	FALSE	-0.739995	0.284867	0.00938543	0.0642025
PNKP	ENSG00000039650	ENST00000596624	-1.64895	-2.00372	0.213689	0.243345	3.7075	5.6275		0.32	FALSE	-0.354761	0.323851	0.273322	0.584041
PNKP	ENSG00000039650	ENST00000597965	-0.838142	-0.956725	0.268273	0.345591	2.5475	2.3	FALSE	0.32	FALSE	-0.118583	0.437497	0.786353	0.918122
PNKP	ENSG00000039650	ENST00000601816	-0.541598	-0.790818	0.178606	0.198084	1.555	2.1975	FALSE	0.32	FALSE	-0.249219	0.266715	0.350096	0.658297
PNKP	ENSG00000039650	ENST00000625299	-0.301529	-0.618798	0.142762	0.184988	7.595	7.1875		0.32	FALSE	-0.317269	0.23367	0.174537	0.45943
PNKP	ENSG00000039650	ENST00000626274	-0.202651	-0.622247	0.115917	0.140652	3.995	4.56	FALSE	0.32	FALSE	-0.419596	0.182263	0.0213266	0.118526
PHLPP2	ENSG00000040199	ENST00000567016	-1.01671	-1.14742	0.0759549	0.0760701	3.1225	4.6425	FALSE	0.23	FALSE	-0.130711	0.107498	0.224007	0.526843
PHLPP2	ENSG00000040199	ENST00000568954	-0.596007	-0.534706	0.0579822	0.0514257	3.9175	5.53	FALSE	0.23	TRUE	0.0613013	0.0775018	0.428964	0.720959
SPDL1	ENSG00000040275	ENST00000265295	-1.34856	-1.23772	0.06362	0.0677969	15.3825	15.655	FALSE	0.2	FALSE	0.110836	0.0929727	0.233207	0.538788
SPDL1	ENSG00000040275	ENST00000505977	-0.887604	-1.4092	0.159436	0.26341	1.865	1.475	FALSE	0.2	FALSE	-0.521598	0.307903	0.0902594	0.312727
SPDL1	ENSG00000040275	ENST00000507232	0.104172	-0.186024	0.0781594	0.122635	2.49	2.87	TRUE	0.2	FALSE	-0.290196	0.145425	0.045987	0.201466
STAU2	ENSG00000040341	ENST00000355780	-1.50354	-1.37222	0.0893532	0.0954125	3.4725	3.5375	FALSE	0.2	FALSE	0.131313	0.130719	0.315117	0.626722
STAU2	ENSG00000040341	ENST00000517542	-2.1141	-2.17397	0.159468	0.181215	3.2875	3.2375	FALSE	0.2	FALSE	-0.0598658	0.241389	0.80413	0.924138
STAU2	ENSG00000040341	ENST00000518767	-2.45795	-1.75488	0.253474	0.251991	2.265	1.6575	FALSE	0.2	TRUE	0.703067	0.357419	0.0491757	0.210741
STAU2	ENSG00000040341	ENST00000521447	-2.30283	-2.32932	0.236812	0.337206	2.8625	1.945	FALSE	0.2	FALSE	-0.0264952	0.412053	0.948731	0.981089
STAU2	ENSG00000040341	ENST00000524300	-2.27137	-1.98295	0.136145	0.132984	2.75	3.225	FALSE	0.2	FALSE	0.288423	0.190316	0.129648	0.388931
SLC66A1	ENSG00000040487	ENST00000375153	-0.691119	-0.990798	0.0870012	0.0934007	3.7375	5.43	FALSE	0.21	FALSE	-0.299679	0.127644	0.0188857	0.108815
SLC66A1	ENSG00000040487	ENST00000375155	-1.33948	-1.686	0.10965	0.10837	3.98	7.7575	FALSE	0.21	FALSE	-0.34652	0.154166	0.0245949	0.131249
SLC66A1	ENSG00000040487	ENST00000432465	-0.594291	-1.35063	0.146251	0.182353	2.15	3.5675	FALSE	0.21	FALSE	-0.756342	0.233756	0.00121388	0.013028
CTNS	ENSG00000040531	ENST00000046640	-0.975766	-1.0274	0.09351	0.100673	1.8775	2.1425	FALSE	0.24	FALSE	-0.05163	0.137401	0.707095	0.88153
CTNS	ENSG00000040531	ENST00000495445	-1.60933	-1.67876	0.30862	0.295913	1.4025	2.1525	FALSE	0.24	FALSE	-0.069428	0.427564	0.871006	0.952174
CTNS	ENSG00000040531	ENST00000673669	-1.43885	-1.67469	0.121003	0.154495	2.125	3.075	FALSE	0.24	FALSE	-0.235839	0.196241	0.229446	0.533526
CTNS	ENSG00000040531	ENST00000673965	-2.7159	-2.44318	0.223508	0.163443	2.08	3.46	FALSE	0.24	TRUE	0.27272	0.276892	0.324658	0.635215
RTN4R	ENSG00000040608	ENST00000043402	-0.937272	-0.725718	0.12743	0.15374	3.41	2.9075	FALSE		FALSE	0.211554	0.199686	0.289403	0.602181
PHF23	ENSG00000040633	ENST00000320316	0.208444	0.179594	0.0474407	0.0500569	18.9925	21.6	FALSE	0.47	FALSE	-0.0288491	0.068966	0.675722	0.865941
PHF23	ENSG00000040633	ENST00000571362	-0.169535	-0.107688	0.0922149	0.134909	3.0375	2.735	FALSE	0.47	FALSE	0.0618472	0.163414	0.705082	0.880534
PHF23	ENSG00000040633	ENST00000572789	-0.378061	-0.520962	0.0894234	0.122736	6.41	6.925	FALSE	0.47	TRUE	-0.142901	0.151857	0.346693	0.655362
INPP4A	ENSG00000040933	ENST00000409851	-1.08887	-1.20614	0.0700992	0.0741335	1.945	2.4975	FALSE	0.26	TRUE	-0.117271	0.102028	0.250392	0.559529
INPP4A	ENSG00000040933	ENST00000468638	-0.0263206	0.149057	0.127915	0.133865	3.395	3.8575		0.26	FALSE	0.175378	0.185155	0.343538	0.652866
INPP4A	ENSG00000040933	ENST00000715897	-1.73736	-1.83423	0.0810008	0.0857659	3.7125	4.7675	FALSE	0.26	TRUE	-0.0968694	0.11797	0.411569	0.70664
PSMA4	ENSG00000041357	ENST00000044462	-0.524829	-0.725196	0.0758093	0.0844769	1.99	2.525	FALSE	0.14	FALSE	-0.200367	0.113505	0.0775183	0.283833
PSMA4	ENSG00000041357	ENST00000413382	-2.34759	-2.17295	0.0942147	0.10207	33.7375	31.07	FALSE	0.14	FALSE	0.17464	0.138905	0.208659	0.506764
PSMA4	ENSG00000041357	ENST00000557929	-3.11229	-2.90123	0.116409	0.124343	78.0825	73.91	FALSE	0.14	FALSE	0.211062	0.17033	0.215293	0.515434
PSMA4	ENSG00000041357	ENST00000558281	-1.91151	-2.13265	0.228473	0.27722	2.1725	2.3175	FALSE	0.14	FALSE	-0.221143	0.359236	0.538163	0.793387
PSMA4	ENSG00000041357	ENST00000558639	-1.53826	-1.25527	0.343368	0.246602	1.4925	1.5	TRUE	0.14	FALSE	0.282993	0.422746	0.50323	0.771898
PSMA4	ENSG00000041357	ENST00000559082	-2.98121	-2.76629	0.0893182	0.0957024	67.635	64.3475	FALSE	0.14	FALSE	0.214918	0.130907	0.10064	0.333582
PSMA4	ENSG00000041357	ENST00000559146	-2.73094	-2.68491	0.214581	0.273806	14.2775	14.0025	FALSE	0.14	FALSE	0.0460349	0.347872	0.894721	0.961126
PSMA4	ENSG00000041357	ENST00000559906	-0.380932	-0.302469	0.192616	0.227539	1.4625	1.155		0.14	FALSE	0.0784629	0.298119	0.792401	0.92045
PSMA4	ENSG00000041357	ENST00000559934	0.714554	0.610507	0.0587164	0.0652141	2.5575	2.9875	TRUE	0.14	TRUE	-0.104048	0.0877524	0.235741	0.542191
PSMA4	ENSG00000041357	ENST00000560099	0.662574	0.614932	0.0694706	0.0755377	1.69	2.0025	TRUE	0.14	TRUE	-0.0476416	0.102626	0.642487	0.85261
PSMA4	ENSG00000041357	ENST00000560217	-2.52696	-2.59744	0.254992	0.30864	2.975	2.6675	FALSE	0.14	FALSE	-0.0704853	0.400349	0.860247	0.94725
LSG1	ENSG00000041802	ENST00000265245	-1.41875	-1.43002	0.0666793	0.068357	10.2975	13.3425	FALSE	0.2	FALSE	-0.0112623	0.0954925	0.906116	0.965131
LSG1	ENSG00000041802	ENST00000460584	-0.161186	-0.706508	0.16065	0.188631	1.515	2.5025		0.2	FALSE	-0.545322	0.24777	0.0277416	0.14319
TNC	ENSG00000041982	ENST00000341037	-3.01272	-3.09014	0.145463	0.173014	2.3225	2.0475	FALSE	0.28	FALSE	-0.0774195	0.226038	0.731969	0.89179
TNC	ENSG00000041982	ENST00000350763	-2.94762	-2.91574	0.139631	0.146066	1.85	1.82	FALSE	0.28	FALSE	0.0318838	0.20207	0.874625	0.95383
TNC	ENSG00000041982	ENST00000537320	-2.81287	-3.2218	0.128734	0.200435	3.2425	3.1525	FALSE	0.28	FALSE	-0.408929	0.238216	0.0860463	0.303833
TNC	ENSG00000041982	ENST00000542877	-2.67318	-2.70012	0.152673	0.168937	1.54	1.5625	FALSE	0.28	TRUE	-0.026938	0.227703	0.905827	0.964922
TNC	ENSG00000041982	ENST00000705192	-3.49186	-3.54074	0.156629	0.17955	3.6725	3.68	FALSE	0.28	FALSE	-0.0488751	0.238267	0.837472	0.938425
THAP3	ENSG00000041988	ENST00000054650	-0.198698	-0.575062	0.0757248	0.0876733	6.2925	7.755	FALSE	0.24	TRUE	-0.376364	0.115848	0.00115907	0.0125504
THAP3	ENSG00000041988	ENST00000472925	0.150144	-0.0934498	0.117003	0.142632	1.835	1.71	FALSE	0.24	FALSE	-0.243594	0.184482	0.186694	0.47648
TDP1	ENSG00000042088	ENST00000335725	-0.765588	-0.735533	0.0858083	0.0841998	2.15	3.2725	FALSE	0.26	FALSE	0.0300548	0.120219	0.802587	0.923757
TDP1	ENSG00000042088	ENST00000393454	-3.3008	-2.83608	0.241394	0.234556	3.865	3.595	FALSE	0.26	FALSE	0.464712	0.336582	0.167377	0.448982
TDP1	ENSG00000042088	ENST00000554180	-0.815714	-0.962579	0.113072	0.122177	5.015	6.7225	FALSE	0.26	FALSE	-0.146865	0.166471	0.377655	0.680868
AIFM2	ENSG00000042286	ENST00000307864	-1.23247	-1.45145	0.0933502	0.0832592	3.58	7.5725	FALSE	0.16	FALSE	-0.218986	0.125085	0.0799985	0.289367
RETSAT	ENSG00000042445	ENST00000295802	-1.83733	-2.16418	0.0882884	0.088244	6.455	11.875	FALSE	0.23	FALSE	-0.326849	0.124827	0.00883397	0.0614303
RETSAT	ENSG00000042445	ENST00000482694	-0.210868	-0.771576	0.187056	0.251307	1.315	1.3925	FALSE	0.23	FALSE	-0.560708	0.313281	0.0734875	0.274244
AP2S1	ENSG00000042753	ENST00000263270	-3.18	-3.10414	0.0978395	0.105	98.575	98.51	FALSE	0.063	FALSE	0.0758619	0.143519	0.597093	0.827465
AP2S1	ENSG00000042753	ENST00000352203	-1.89793	-1.61721	0.222784	0.226568	2.1725	2.33	FALSE	0.063	FALSE	0.28072	0.317751	0.376989	0.680242
AP2S1	ENSG00000042753	ENST00000593442	-2.5875	-2.46465	0.229333	0.238464	6.1625	6.2275	FALSE	0.063	FALSE	0.12285	0.330846	0.710397	0.882586
AP2S1	ENSG00000042753	ENST00000597020	-1.38531	-1.07785	0.262316	0.312847	1.7	1.6725	FALSE	0.063	FALSE	0.307469	0.408268	0.451386	0.737579
AP2S1	ENSG00000042753	ENST00000597421	-0.120673	-0.17495	0.196518	0.209481	1.43	1.6725	FALSE	0.063	FALSE	-0.0542769	0.287231	0.85012	0.943514
AP2S1	ENSG00000042753	ENST00000601498	-2.01915	-1.89781	0.213654	0.21815	2.5925	2.775	FALSE	0.063	FALSE	0.121337	0.305348	0.691092	0.872852
BARX2	ENSG00000043039	ENST00000281437	-1.14039	-1.09351	0.109201	0.13921	6.4325	6.3325	FALSE		FALSE	0.0468813	0.17693	0.791032	0.919719
DCUN1D1	ENSG00000043093	ENST00000292782	-0.927114	-0.595492	0.0755279	0.0800305	1.755	1.5375	FALSE	0.16	FALSE	0.331622	0.110042	0.0025818	0.0235297
DCUN1D1	ENSG00000043093	ENST00000632685	-1.29267	-0.982405	0.077212	0.0843794	5.8875	4.7425	FALSE	0.16	FALSE	0.310268	0.114375	0.00667308	0.0493951
ZIC2	ENSG00000043355	ENST00000376335	0.265881	0.171359	0.0381865	0.0557226	14.5725	10.9325	FALSE	0.13	TRUE	-0.0945213	0.0675516	0.161739	0.44035
ZIC2	ENSG00000043355	ENST00000477213	-0.471312	-0.550084	0.19137	0.224466	2.9625	2.9525		0.13	FALSE	-0.0787716	0.29497	0.789431	0.919343
TRIT1	ENSG00000043514	ENST00000441669	-0.765148	-1.61484	0.132872	0.10385	1.9525	8.1575	FALSE	0.4	FALSE	-0.849689	0.168641	4.69347e-07	1.39008e-05
TRIT1	ENSG00000043514	ENST00000495175	-2.59616	-2.28997	0.307623	0.160802	1.605	7.1825	TRUE	0.4	FALSE	0.306183	0.347115	0.377734	0.680868
TRIT1	ENSG00000043514	ENST00000537440	-1.41035	-1.999	0.149865	0.148601	1.545	6.15	FALSE	0.4	FALSE	-0.588655	0.21105	0.00528415	0.0413396
CUL7	ENSG00000044090	ENST00000265348	-2.58818	-3.68182	0.111514	0.192138	3.8825	9.3	FALSE	0.2	FALSE	-1.09364	0.222154	8.52841e-07	2.40016e-05
CUL7	ENSG00000044090	ENST00000683242	0.391325	-0.00560087	0.0808781	0.101612	2.2475	2.19	TRUE	0.2	FALSE	-0.396926	0.12987	0.00224067	0.0210698
CUL7	ENSG00000044090	ENST00000683320	-0.321477	-0.629702	0.219739	0.223574	1.4125	1.5275		0.2	FALSE	-0.308225	0.313481	0.325493	0.63602
CUL7	ENSG00000044090	ENST00000686442	-0.177548	-0.942252	0.0714077	0.0953072	1.5975	2.7125	TRUE	0.2	TRUE	-0.764704	0.11909	1.35195e-10	7.61562e-09
CUL7	ENSG00000044090	ENST00000692002	-2.08015	-1.9167	0.220489	0.187356	1.595	3.0125	FALSE	0.2	FALSE	0.163454	0.28934	0.572127	0.813678
CTNNA1	ENSG00000044115	ENST00000302763	-2.7589	-2.56084	0.0554909	0.0577437	55.1675	54.31	FALSE	0.18	FALSE	0.198055	0.0800848	0.013396	0.0841767
CTNNA1	ENSG00000044115	ENST00000517534	-1.68423	-1.59627	0.269179	0.270239	5.02	5.625	FALSE	0.18	FALSE	0.0879663	0.381427	0.817607	0.929195
CTNNA1	ENSG00000044115	ENST00000519489	-1.96489	-1.94574	0.259013	0.293648	8.19	9.6675		0.18	FALSE	0.0191505	0.391557	0.960992	0.985584
CTNNA1	ENSG00000044115	ENST00000520339	-0.735429	-1.31584	0.182523	0.191293	1.255	2.5975	FALSE	0.18	FALSE	-0.58041	0.2644	0.0281497	0.144871
CTNNA1	ENSG00000044115	ENST00000521387	-0.743059	-0.761488	0.122129	0.139146	4.1025	4.1975	FALSE	0.18	FALSE	-0.0184286	0.185141	0.920711	0.97055
CTNNA1	ENSG00000044115	ENST00000521724	-2.79143	-2.83591	0.119522	0.19128	8.8075	9.17	TRUE	0.18	FALSE	-0.0444816	0.225552	0.843661	0.940633
CTNNA1	ENSG00000044115	ENST00000522792	0.168759	0.247637	0.0835086	0.0996316	1.9575	2.36	FALSE	0.18	FALSE	0.0788782	0.130001	0.544015	0.797347
PHKA2	ENSG00000044446	ENST00000379942	-1.88561	-2.54841	0.0747637	0.0853401	6.81	11.25	FALSE	0.23	FALSE	-0.662804	0.113457	5.16133e-09	2.25087e-07
PHKA2	ENSG00000044446	ENST00000464455	-0.593934	-0.542709	0.181843	0.192102	3.21	3.4975	FALSE	0.23	FALSE	0.0512254	0.264518	0.846446	0.941932
PHKA2	ENSG00000044446	ENST00000469485	-0.881812	-1.56656	0.0943268	0.116296	3.7675	5.1025	FALSE	0.23	FALSE	-0.684752	0.149741	4.80986e-06	0.000113986
PHKA2	ENSG00000044446	ENST00000481718	0.51166	0.392699	0.0801766	0.0950978	1.2075	1.2125	FALSE	0.23	TRUE	-0.118961	0.124386	0.338876	0.648674
CNTLN	ENSG00000044459	ENST00000380641	-0.68795	-0.491982	0.0807066	0.0838197	1.905	1.92	FALSE	0.23	FALSE	0.195968	0.116359	0.0921479	0.316399
CNTLN	ENSG00000044459	ENST00000380647	-1.46666	-1.61415	0.0838767	0.0772743	3.04	6.1925	FALSE	0.23	FALSE	-0.14749	0.114047	0.195927	0.490237
CNTLN	ENSG00000044459	ENST00000484374	-0.819525	-0.649378	0.121254	0.132688	1.3525	1.23	FALSE	0.23	FALSE	0.170147	0.179746	0.343845	0.653294
EPHA3	ENSG00000044524	ENST00000336596	-1.40069	-1.41106	0.105637	0.129985	1.46	1.47	FALSE		FALSE	-0.010367	0.167497	0.950648	0.982005
HSPA5	ENSG00000044574	ENST00000324460	-2.09237	-1.59271	0.0510437	0.0365361	36.82	91.09	FALSE	0.27	FALSE	0.499653	0.0627721	1.72336e-15	1.8559e-13
HSPA5	ENSG00000044574	ENST00000679355	-0.854328	-0.785596	0.08017	0.0702091	2.705	5.46	TRUE	0.27	FALSE	0.0687313	0.106567	0.518954	0.78148
HSPA5	ENSG00000044574	ENST00000679475	-0.576889	-0.341846	0.104261	0.0939321	1.255	2.725	TRUE	0.27	TRUE	0.235042	0.140334	0.0939579	0.319871
HSPA5	ENSG00000044574	ENST00000680032	-1.85276	-1.58176	0.0504837	0.03995	58.79	126.812	FALSE	0.27	FALSE	0.271003	0.0643786	2.55919e-05	0.000502957
HSPA5	ENSG00000044574	ENST00000680234	-0.597827	-0.534987	0.100159	0.0997691	1.3175	2.56	FALSE	0.27	TRUE	0.0628396	0.141371	0.65668	0.858001
HSPA5	ENSG00000044574	ENST00000680640	-0.892198	-0.692543	0.0963234	0.078329	1.2925	2.83	TRUE	0.27	TRUE	0.199656	0.124152	0.1078	0.348379
HSPA5	ENSG00000044574	ENST00000681544	-0.761207	-0.519221	0.0819489	0.0887237	2.34	5.395	TRUE	0.27	TRUE	0.241986	0.120779	0.0451189	0.198796
DSG2	ENSG00000046604	ENST00000261590	-2.18273	-2.13573	0.0809166	0.0913215	14.62	15.4625	FALSE	0.25	FALSE	0.047005	0.122013	0.700055	0.877834
DSG2	ENSG00000046604	ENST00000713767	-2.43025	-2.08275	0.0684933	0.073253	17.73	18.425	TRUE	0.25	FALSE	0.347502	0.100286	0.000530037	0.00666461
DSG2	ENSG00000046604	ENST00000713783	-2.54631	-2.13214	0.279142	0.252403	4.2225	3.735	FALSE	0.25	FALSE	0.414175	0.376334	0.271092	0.581468
DSG2	ENSG00000046604	ENST00000713835	-2.25031	-1.97376	0.131774	0.17307	6.135	5.725	TRUE	0.25	FALSE	0.276546	0.217526	0.203614	0.500358
GEMIN8	ENSG00000046647	ENST00000398355	-1.54386	-1.62344	0.194522	0.158403	3.92	4.0175	FALSE	0.35	FALSE	-0.0795759	0.250859	0.751081	0.901953
OFD1	ENSG00000046651	ENST00000340096	-3.20807	-2.88159	0.230504	0.114777	5.04	9.03	FALSE	0.27	FALSE	0.326471	0.257499	0.204851	0.501878
OFD1	ENSG00000046651	ENST00000464463	0.547925	0.426775	0.0884668	0.0760843	1.1375	1.3625	TRUE	0.27	TRUE	-0.12115	0.116684	0.299141	0.61104
OFD1	ENSG00000046651	ENST00000485052	0.233079	-0.113961	0.118866	0.145405	2.84	3.0175	TRUE	0.27	TRUE	-0.34704	0.187808	0.0646246	0.252598
OFD1	ENSG00000046651	ENST00000682562	0.0951012	-0.0601779	0.0669161	0.0734868	1.18	1.425	TRUE	0.27	TRUE	-0.155279	0.0993886	0.118207	0.367565
OFD1	ENSG00000046651	ENST00000683055	0.664247	0.576718	0.0535289	0.0733231	1.3825	1.7375	TRUE	0.27	TRUE	-0.0875287	0.0907834	0.334972	0.645485
OFD1	ENSG00000046651	ENST00000683454	0.349416	-0.0280164	0.0633632	0.0825086	1.4725	2.095	TRUE	0.27	TRUE	-0.377432	0.104031	0.000285559	0.0039811
OFD1	ENSG00000046651	ENST00000683637	-0.0463444	0.322692	0.0906377	0.0735528	1.8925	2.1575	TRUE	0.27	TRUE	0.369036	0.116727	0.00156941	0.0160292
OFD1	ENSG00000046651	ENST00000684401	0.323821	0.182485	0.119061	0.129061	1.3375	1.7425	FALSE	0.27	TRUE	-0.141336	0.175591	0.420869	0.71391
GPM6B	ENSG00000046653	ENST00000454189	-2.35016	-2.06417	0.206237	0.226489	2.6125	2.6375	FALSE		FALSE	0.285988	0.306319	0.350495	0.658694
WDR37	ENSG00000047056	ENST00000704673	-0.407947	-0.456406	0.0995818	0.0913483	1.0375	1.545	FALSE	0.32	FALSE	-0.0484591	0.135133	0.719893	0.886558
YTHDC2	ENSG00000047188	ENST00000161863	-1.93231	-2.14394	0.0607643	0.0577598	11.2925	21.595	FALSE	0.28	FALSE	-0.211625	0.0838362	0.0115941	0.0754997
YTHDC2	ENSG00000047188	ENST00000503857	-0.0705285	-2.09652	0.111082	0.147334	1.245	5.71	TRUE	0.28	FALSE	-2.02599	0.184517	4.77227e-28	1.4121e-25
YTHDC2	ENSG00000047188	ENST00000506333	-0.223872	-0.584912	0.148636	0.166843	1.99	3.2175		0.28	FALSE	-0.36104	0.223449	0.106146	0.344863
YTHDC2	ENSG00000047188	ENST00000507567	-0.0427975	-0.17416	0.161362	0.175437	1.2125	1.56	FALSE	0.28	FALSE	-0.131362	0.238361	0.58156	0.818597
YTHDC2	ENSG00000047188	ENST00000512600	0.067868	-0.268263	0.065284	0.0748518	1.265	1.6175	TRUE	0.28	TRUE	-0.336131	0.0993216	0.000713674	0.0084723
YTHDC2	ENSG00000047188	ENST00000515883	-2.20206	-1.71095	0.224114	0.174026	1.6875	1.21	FALSE	0.28	FALSE	0.491104	0.283746	0.0834899	0.297342
CTPS2	ENSG00000047230	ENST00000359276	-1.94416	-2.14639	0.0942161	0.0989896	4.59	6.53	FALSE	0.16	FALSE	-0.202227	0.136659	0.138929	0.403765
CTPS2	ENSG00000047230	ENST00000380241	-2.44437	-2.9591	0.137471	0.187394	2.455	2.685	FALSE	0.16	FALSE	-0.514723	0.23241	0.0267795	0.139935
ATP6V1H	ENSG00000047249	ENST00000355221	-1.64467	-1.63365	0.131072	0.139642	2.0575	2.4175	FALSE	0.25	FALSE	0.0110166	0.19152	0.954129	0.983068
ATP6V1H	ENSG00000047249	ENST00000359530	-2.31877	-2.10403	0.114558	0.114612	7.135	8.37	FALSE	0.25	FALSE	0.214739	0.162048	0.185119	0.47435
ATP6V1H	ENSG00000047249	ENST00000396774	-2.38595	-2.16744	0.212958	0.203809	2.115	2.44	FALSE	0.25	TRUE	0.218509	0.29477	0.458519	0.742416
POLR2B	ENSG00000047315	ENST00000314595	-2.09756	-1.85946	0.0576458	0.060568	26.3075	24.6475	FALSE	0.28	FALSE	0.238092	0.0836153	0.00440678	0.0359503
POLR2B	ENSG00000047315	ENST00000381227	-1.28024	-0.940148	0.137119	0.12878	1.705	1.2525	FALSE	0.28	TRUE	0.34009	0.188111	0.0706193	0.267055
POLR2B	ENSG00000047315	ENST00000478188	0.367313	0.476486	0.0773671	0.0694787	1.9425	2.3725	FALSE	0.28	FALSE	0.109173	0.103985	0.29377	0.606445
POLR2B	ENSG00000047315	ENST00000484821	-0.156356	-0.311555	0.197305	0.247617	2.1025	1.8075	TRUE	0.28	FALSE	-0.155199	0.316612	0.624001	0.842962
ARAP2	ENSG00000047365	ENST00000303965	-0.639524	-0.59588	0.0733731	0.0747354	1.635	2.0825	FALSE	0.27	FALSE	0.0436444	0.104733	0.676883	0.86617
TPR	ENSG00000047410	ENST00000367478	-2.03281	-1.962	0.0394698	0.0393688	30.495	39.1775	FALSE	0.26	FALSE	0.0708042	0.0557473	0.204052	0.50085
TPR	ENSG00000047410	ENST00000451586	-2.37339	-2.2676	0.25035	0.252339	5.345	6.775	FALSE	0.26	FALSE	0.105788	0.355458	0.766	0.908872
TPR	ENSG00000047410	ENST00000467810	-1.17878	-1.08712	0.234472	0.26113	1.8725	2.15		0.26	FALSE	0.0916587	0.35095	0.793959	0.921059
TPR	ENSG00000047410	ENST00000469463	-0.969751	-1.04308	0.234845	0.254549	3.4225	3.55	FALSE	0.26	TRUE	-0.0733286	0.346335	0.832319	0.936163
TPR	ENSG00000047410	ENST00000481347	0.726773	0.518236	0.0663649	0.102794	1.7225	1.815		0.26	TRUE	-0.208536	0.122356	0.0883174	0.308624
TPR	ENSG00000047410	ENST00000491783	-1.10073	-0.744792	0.13382	0.174016	4.21	4.8725		0.26	FALSE	0.355935	0.219521	0.104928	0.34224
TPR	ENSG00000047410	ENST00000613151	-1.96111	-2.2611	0.164291	0.131943	5.335	5.4725	FALSE	0.26	TRUE	-0.299989	0.210715	0.154541	0.428715
KATNIP	ENSG00000047578	ENST00000261588	-1.07008	-1.53495	0.0740612	0.0743174	2.4925	5.3525	FALSE	0.32	FALSE	-0.464863	0.10492	9.39467e-06	0.00020699
DTNBP1	ENSG00000047579	ENST00000338950	0.243505	0.10171	0.092637	0.111112	1.35	1.3175	FALSE	0.31	FALSE	-0.141795	0.144663	0.327	0.637627
DTNBP1	ENSG00000047579	ENST00000344537	-1.49521	-1.69785	0.0998974	0.103296	9.135	12.4075	FALSE	0.31	FALSE	-0.202646	0.143699	0.158478	0.435183
DTNBP1	ENSG00000047579	ENST00000355917	-1.27113	-1.36136	0.161221	0.170401	1.5125	2.775	FALSE	0.31	FALSE	-0.0902262	0.234582	0.700515	0.878034
C12orf4	ENSG00000047621	ENST00000261250	-1.30869	-1.20632	0.074599	0.0744301	5.6	7.2775	FALSE	0.23	FALSE	0.102377	0.10538	0.331296	0.641852
C12orf4	ENSG00000047621	ENST00000535030	-1.15028	-1.10219	0.213484	0.24957	2.14	2.0575	FALSE	0.23	FALSE	0.048089	0.328422	0.883586	0.957705
C12orf4	ENSG00000047621	ENST00000545746	-2.17926	-2.12023	0.176871	0.222215	2.27	2.0175	FALSE	0.23	FALSE	0.0590233	0.284012	0.83537	0.937716
SCML1	ENSG00000047634	ENST00000380041	-2.81624	-2.19278	0.200786	0.217245	1.43	1.3125	FALSE	0.2	FALSE	0.623457	0.295821	0.0350702	0.167982
SCML1	ENSG00000047634	ENST00000380043	-2.37836	-2.10614	0.200241	0.182	1.8975	1.7	FALSE	0.2	FALSE	0.272227	0.270592	0.314396	0.626283
SCML1	ENSG00000047634	ENST00000380045	-2.43678	-2.04752	0.146576	0.118108	8.71	8.175	FALSE	0.2	FALSE	0.389255	0.188239	0.0386522	0.179515
SCML1	ENSG00000047634	ENST00000398080	-2.35358	-2.349	0.109283	0.166009	6.2425	6.28	FALSE	0.2	FALSE	0.00457574	0.198751	0.981632	0.992597
SCML1	ENSG00000047634	ENST00000487842	-0.254686	-0.269593	0.0522416	0.0554872	5.33	6.2175	TRUE	0.2	TRUE	-0.0149077	0.0762103	0.844913	0.941234
WWC3	ENSG00000047644	ENST00000380861	-2.21897	-2.09483	0.0814199	0.0766725	5.0775	7.5725	FALSE	0.33	TRUE	0.124147	0.111839	0.266977	0.577088
MAP4	ENSG00000047849	ENST00000360240	-2.49821	-2.17627	0.0783627	0.0744245	10.0725	12.2925	FALSE	0.26	FALSE	0.321949	0.108073	0.00289191	0.025676
MAP4	ENSG00000047849	ENST00000395734	-2.44627	-2.39505	0.0742952	0.0957328	10.3225	11.4175	FALSE	0.26	FALSE	0.0512187	0.12118	0.672538	0.86508
MAP4	ENSG00000047849	ENST00000429422	-2.5456	-2.28399	0.161302	0.180496	1.425	1.6775	FALSE	0.26	FALSE	0.261612	0.242068	0.279815	0.591982
MAP4	ENSG00000047849	ENST00000497735	0.384283	0.305224	0.0939842	0.101783	1.0125	1.29	FALSE	0.26	FALSE	-0.0790588	0.138538	0.568228	0.811249
MAP4	ENSG00000047849	ENST00000683076	-0.195359	-0.171666	0.0620957	0.0869395	1.365	1.71	FALSE	0.26	TRUE	0.0236927	0.106838	0.824498	0.932635
GOPC	ENSG00000047932	ENST00000052569	-0.849544	-0.839788	0.0868802	0.0926827	11.8475	14.005	FALSE		FALSE	0.00975586	0.127036	0.938786	0.97744
USP28	ENSG00000048028	ENST00000542033	-1.62313	-2.0512	0.168269	0.237153	3.75	4.715	FALSE	0.31	FALSE	-0.428072	0.290785	0.140987	0.407508
USP28	ENSG00000048028	ENST00000544750	-1.52467	-1.81639	0.241874	0.222079	3.3325	6.0275	FALSE	0.31	FALSE	-0.291719	0.328363	0.374323	0.677941
USP28	ENSG00000048028	ENST00000544967	-1.44919	-1.76373	0.0892402	0.0903972	3.6775	6.93	FALSE	0.31	FALSE	-0.314542	0.127025	0.0132785	0.0836136
USP28	ENSG00000048028	ENST00000545540	-2.3808	-2.23536	0.115024	0.138674	4.3325	7.045	FALSE	0.31	FALSE	0.145436	0.180169	0.41954	0.712764
TSPAN17	ENSG00000048140	ENST00000298564	-1.42762	-1.64684	0.113271	0.138029	2.2275	2.205	FALSE	0.27	FALSE	-0.219222	0.178556	0.219542	0.52081
TSPAN17	ENSG00000048140	ENST00000507471	-2.03632	-2.14873	0.268663	0.282122	2.535	2.3225	FALSE	0.27	FALSE	-0.112414	0.38958	0.772924	0.912504
TSPAN17	ENSG00000048140	ENST00000508164	-4.00459	-4.20566	0.217207	0.256851	3.66	3.46	FALSE	0.27	FALSE	-0.201067	0.33638	0.550016	0.801876
TSPAN17	ENSG00000048140	ENST00000514705	-0.223399	-0.323637	0.0807418	0.0850864	1.4875	1.785	TRUE	0.27	FALSE	-0.100238	0.117299	0.392796	0.692456
NOP16	ENSG00000048162	ENST00000503849	-0.425752	-0.648337	0.207272	0.215078	2.08	1.8875	TRUE	0.28	FALSE	-0.222585	0.298697	0.456159	0.740821
NOP16	ENSG00000048162	ENST00000510608	0.438515	0.366036	0.100222	0.111417	1.8175	1.97	FALSE	0.28	FALSE	-0.0724794	0.149861	0.628638	0.845366
NOP16	ENSG00000048162	ENST00000614830	-0.922778	-1.14643	0.0863155	0.0917703	15.5375	21.715	FALSE	0.28	FALSE	-0.223648	0.125985	0.0758651	0.279964
NOP16	ENSG00000048162	ENST00000621444	-1.19767	-0.90476	0.168663	0.157235	2.19	2.875	FALSE	0.28	FALSE	0.292907	0.230586	0.203988	0.50085
RRM2B	ENSG00000048392	ENST00000251810	-1.54046	-1.20848	0.0837447	0.0736045	5.4025	5.765	FALSE	0.22	FALSE	0.331982	0.111494	0.00290521	0.0257725
ZNF800	ENSG00000048405	ENST00000265827	-0.0508722	0.0816393	0.0493205	0.0616067	5.4325	4.835	FALSE	0.39	FALSE	0.132512	0.0789171	0.0931279	0.318412
ZNF800	ENSG00000048405	ENST00000393312	-0.441337	-0.400117	0.065187	0.0722239	6.3	6.365	FALSE	0.39	FALSE	0.0412204	0.0972915	0.6718	0.86472
ZNF800	ENSG00000048405	ENST00000485577	-0.37484	-0.474234	0.124788	0.126765	1.4	2.085		0.39	FALSE	-0.0993933	0.17788	0.576322	0.815724
SNX29	ENSG00000048471	ENST00000566228	-1.3402	-1.50269	0.133184	0.145452	2.0575	3.1175	FALSE		FALSE	-0.162495	0.197217	0.409972	0.705404
MRPS10	ENSG00000048544	ENST00000053468	-1.37763	-1.56837	0.076874	0.0744308	15.74	19.3625	FALSE	0.13	FALSE	-0.190743	0.107003	0.0746517	0.277057
RSF1	ENSG00000048649	ENST00000308488	-0.866503	-0.825471	0.0597072	0.0565244	2.45	3.9175	FALSE	0.21	FALSE	0.0410322	0.0822189	0.617737	0.839659
RSF1	ENSG00000048649	ENST00000480887	-0.54638	-0.616672	0.0709593	0.0839505	2.84	3.7025	FALSE	0.21	FALSE	-0.0702917	0.109922	0.522519	0.784162
RSF1	ENSG00000048649	ENST00000526324	-0.928309	-0.937801	0.113485	0.0976735	3.9825	6.4875	FALSE	0.21	FALSE	-0.00949258	0.14973	0.949449	0.981394
RSF1	ENSG00000048649	ENST00000528095	-0.892253	-0.946699	0.107262	0.108946	4.535	4.9225	FALSE	0.21	FALSE	-0.0544453	0.152887	0.721754	0.887789
RSF1	ENSG00000048649	ENST00000531026	-1.1915	-1.14734	0.253568	0.162818	3.2225	3.73	FALSE	0.21	FALSE	0.0441589	0.301341	0.883494	0.957705
RSF1	ENSG00000048649	ENST00000532556	-0.612577	-0.646152	0.215985	0.21433	1.6475	2.6475	FALSE	0.21	FALSE	-0.0335744	0.30428	0.91214	0.967049
VPS13D	ENSG00000048707	ENST00000613099	-1.31485	-2.0237	0.0454689	0.0568252	5.875	11.585	FALSE	0.28	FALSE	-0.708856	0.0727772	2.03381e-22	4.12772e-20
VPS13D	ENSG00000048707	ENST00000620676	-1.3021	-1.74137	0.0955833	0.106979	1.505	2.35	FALSE	0.28	FALSE	-0.439268	0.143459	0.00219886	0.0208041
CELF2	ENSG00000048740	ENST00000542579	-1.32846	-1.06732	0.0824203	0.0815465	1.845	2.0975	FALSE	0.29	FALSE	0.261134	0.115944	0.0243063	0.130082
CELF2	ENSG00000048740	ENST00000608830	-2.46686	-2.09014	0.157253	0.140471	4.7825	4.755	FALSE	0.29	FALSE	0.376728	0.210857	0.0739944	0.275299
CELF2	ENSG00000048740	ENST00000631460	-2.28328	-1.58269	0.0881374	0.0985488	5.3375	5.905	FALSE	0.29	TRUE	0.70059	0.132212	1.16448e-07	3.96865e-06
CELF2	ENSG00000048740	ENST00000632065	-3.29003	-2.61521	0.264752	0.253724	1.4175	1.495	FALSE	0.29	TRUE	0.674818	0.366701	0.065733	0.255327
CELF2	ENSG00000048740	ENST00000633200	0.341307	-0.325152	0.104341	0.117802	1.2875	2.1225	TRUE	0.29	TRUE	-0.666459	0.157367	2.28479e-05	0.000455603
FAM120A	ENSG00000048828	ENST00000277165	-2.14902	-2.00417	0.0740984	0.0730832	14.2425	16.3975	FALSE	0.19	FALSE	0.144855	0.104076	0.163976	0.443854
FAM120A	ENSG00000048828	ENST00000427765	-1.681	-1.54111	0.129373	0.127474	4.315	4.645	FALSE	0.19	FALSE	0.139895	0.181624	0.441154	0.730011
FAM120A	ENSG00000048828	ENST00000446420	-1.42773	-1.32852	0.176227	0.171485	4.58	5.1125	FALSE	0.19	FALSE	0.099215	0.245893	0.686588	0.870643
FAM120A	ENSG00000048828	ENST00000698944	-1.77591	-1.80963	0.0990038	0.0856756	8.21	10.495	FALSE	0.19	FALSE	-0.0337279	0.130928	0.79671	0.922063
R3HDM1	ENSG00000048991	ENST00000264160	-2.02442	-2.04239	0.127469	0.1147	1.635	3.235	FALSE	0.38	TRUE	-0.0179698	0.171477	0.916539	0.968803
R3HDM1	ENSG00000048991	ENST00000409478	-2.03133	-1.97647	0.0726458	0.0699004	10.2525	15.3175	FALSE	0.38	FALSE	0.0548603	0.100814	0.586323	0.82157
R3HDM1	ENSG00000048991	ENST00000425804	-2.19605	-2.14825	0.21469	0.210945	5.0175	8.145	FALSE	0.38	FALSE	0.0478056	0.300981	0.873801	0.953683
R3HDM1	ENSG00000048991	ENST00000441871	-2.3535	-1.95776	0.333363	0.319521	1.7075	1.82	FALSE	0.38	FALSE	0.395748	0.461762	0.391424	0.691168
R3HDM1	ENSG00000048991	ENST00000463230	0.0438346	0.212784	0.0924178	0.0943423	1.4775	1.6225	FALSE	0.38	FALSE	0.16895	0.132066	0.200798	0.497221
KITLG	ENSG00000049130	ENST00000644744	-0.49436	-0.532081	0.0570202	0.0802155	4.285	4.0575	FALSE	0.13	FALSE	-0.0377204	0.0984166	0.701517	0.878277
ERCC8	ENSG00000049167	ENST00000676185	-1.67002	-1.56352	0.0934038	0.0850311	1.4875	2.5075	FALSE	0.25	FALSE	0.106502	0.126311	0.399135	0.697176
ERCC8	ENSG00000049167	ENST00000682246	-1.99683	-1.57173	0.175108	0.154152	1.2075	1.4925	FALSE	0.25	FALSE	0.425099	0.233293	0.068429	0.262165
H6PD	ENSG00000049239	ENST00000377403	-1.2118	-1.52173	0.067774	0.0643151	4.1325	5.7325	FALSE		TRUE	-0.309929	0.0934331	0.000909485	0.0103061
VAMP3	ENSG00000049245	ENST00000054666	-2.19029	-2.02278	0.0679251	0.0741545	31.3225	28.275	FALSE	0.11	FALSE	0.167508	0.100562	0.0957697	0.323399
VAMP3	ENSG00000049245	ENST00000470357	-0.475725	-0.856985	0.132841	0.159175	2.015	2.5225	FALSE	0.11	FALSE	-0.38126	0.207325	0.0659225	0.255718
LTBP1	ENSG00000049323	ENST00000404525	-2.57834	-2.35515	0.121659	0.128716	2.9975	2.7775	FALSE	0.23	FALSE	0.223192	0.177112	0.207606	0.505423
LTBP1	ENSG00000049323	ENST00000404816	-2.76019	-2.594	0.0807863	0.0922113	9.18	8.4725	FALSE	0.23	FALSE	0.166184	0.122594	0.17524	0.460361
RCN1	ENSG00000049449	ENST00000054950	-2.40562	-2.27707	0.0671634	0.070484	47.725	51.925	FALSE	0.3	FALSE	0.128549	0.0973598	0.186719	0.47648
RCN1	ENSG00000049449	ENST00000531345	-1.23653	-1.22599	0.219894	0.232988	1.34	1.685	FALSE	0.3	FALSE	0.0105332	0.32037	0.973772	0.99035
RCN1	ENSG00000049449	ENST00000533898	-1.54035	-1.50101	0.223363	0.223952	2.9975	4.075	FALSE	0.3	FALSE	0.0393453	0.3163	0.901004	0.963357
RFC2	ENSG00000049541	ENST00000055077	-2.18303	-2.241	0.0747236	0.0752538	31.815	43.9825	FALSE	0.23	FALSE	-0.0579764	0.106051	0.584595	0.820174
RFC2	ENSG00000049541	ENST00000352131	-1.49132	-1.82262	0.131623	0.147449	3.1075	3.8575	FALSE	0.23	FALSE	-0.331301	0.197651	0.0937005	0.319476
RFC2	ENSG00000049541	ENST00000480432	-2.04009	-2.78288	0.272028	0.232955	2.7075	8.0875	TRUE	0.23	FALSE	-0.742785	0.358144	0.0380808	0.177802
ARID1B	ENSG00000049618	ENST00000319584	-1.70557	-1.54817	0.131706	0.128568	3.735	4.55	FALSE	0.27	TRUE	0.157399	0.184055	0.392455	0.692152
ARID1B	ENSG00000049618	ENST00000400790	0.425067	0.427547	0.0930274	0.0897359	1.09	1.2075	FALSE	0.27	TRUE	0.00247958	0.129254	0.984694	0.993836
ARID1B	ENSG00000049618	ENST00000452544	0.779113	0.682767	0.0553176	0.0646803	1.6975	1.6925	FALSE	0.27	TRUE	-0.0963453	0.0851093	0.257626	0.567384
ARID1B	ENSG00000049618	ENST00000635849	-1.67839	-1.39469	0.123246	0.146779	1.605	1.6525	FALSE	0.27	TRUE	0.283703	0.19166	0.13881	0.403705
ARID1B	ENSG00000049618	ENST00000636227	0.605207	0.623207	0.0835466	0.0630341	1.15	1.32	FALSE	0.27	FALSE	0.018	0.104658	0.863447	0.948596
ARID1B	ENSG00000049618	ENST00000636748	0.483411	0.852584	0.0620161	0.0518206	2.6325	2.58	FALSE	0.27	FALSE	0.369173	0.0808169	4.92357e-06	0.000116419
ARID1B	ENSG00000049618	ENST00000636930	-0.901267	-0.642117	0.072542	0.0767148	1.4275	1.8125	FALSE	0.27	FALSE	0.25915	0.105582	0.0141084	0.087448
ARID1B	ENSG00000049618	ENST00000636940	0.50942	0.519907	0.060804	0.0649212	2.05	2.22	FALSE	0.27	FALSE	0.0104869	0.0889488	0.906148	0.965133
ARID1B	ENSG00000049618	ENST00000637170	0.270227	0.256279	0.13297	0.145119	1.3375	1.625	FALSE	0.27	FALSE	-0.0139486	0.196827	0.943503	0.979101
ARID1B	ENSG00000049618	ENST00000637548	0.396978	0.427815	0.0845412	0.092609	1.3625	1.46		0.27	FALSE	0.0308365	0.125394	0.805746	0.924981
ARID1B	ENSG00000049618	ENST00000637722	0.808785	0.775991	0.0515618	0.057286	2.15	2.37	FALSE	0.27	TRUE	-0.0327942	0.0770734	0.670477	0.864189
ARID1B	ENSG00000049618	ENST00000637741	-1.85326	-1.49242	0.126323	0.108202	4.2225	5.4525	FALSE	0.27	FALSE	0.360834	0.166329	0.0300522	0.151417
ARID1B	ENSG00000049618	ENST00000637810	-1.43429	-0.79024	0.179243	0.115904	1.27	1.9425	FALSE	0.27	FALSE	0.644048	0.213453	0.00255046	0.0233315
ARID1B	ENSG00000049618	ENST00000637910	0.250465	0.0235925	0.143351	0.183332	2.0875	2.0225	FALSE	0.27	FALSE	-0.226873	0.232723	0.32963	0.640467
ARID1B	ENSG00000049618	ENST00000638000	0.230732	0.258456	0.101862	0.115412	1.5675	1.5625	FALSE	0.27	FALSE	0.0277238	0.153935	0.857073	0.946224
ARID1B	ENSG00000049618	ENST00000674190	-2.20694	-2.10799	0.133102	0.146054	3.97	3.7925	FALSE	0.27	TRUE	0.0989513	0.197605	0.616545	0.839048
CLPTM1L	ENSG00000049656	ENST00000320895	-3.06425	-2.71923	0.0693819	0.0667464	56.21	62.565	FALSE	0.22	FALSE	0.345021	0.0962753	0.000338763	0.00456407
CLPTM1L	ENSG00000049656	ENST00000503042	0.252478	0.233762	0.0544003	0.074837	3.9675	4.2775	TRUE	0.22	TRUE	-0.0187155	0.0925201	0.839693	0.93902
CLPTM1L	ENSG00000049656	ENST00000503151	-2.97922	-3.03892	0.216955	0.29195	10.675	6.21		0.22	FALSE	-0.059699	0.363737	0.869631	0.951606
CLPTM1L	ENSG00000049656	ENST00000503534	-4.14541	-3.65004	0.261182	0.208727	14.25	22.46	FALSE	0.22	FALSE	0.495373	0.334339	0.138434	0.403106
CLPTM1L	ENSG00000049656	ENST00000511268	-0.0331974	0.00454002	0.127756	0.127545	2.9175	3.8175	FALSE	0.22	FALSE	0.0377374	0.180525	0.834415	0.937222
CLPTM1L	ENSG00000049656	ENST00000512451	-1.67451	-1.26733	0.397672	0.403447	1.7425	1.9275		0.22	FALSE	0.407179	0.566491	0.47228	0.751583
CLPTM1L	ENSG00000049656	ENST00000515719	-2.40328	-2.22365	0.336397	0.393174	8.5425	9.035	FALSE	0.22	FALSE	0.17963	0.517444	0.72848	0.890483
NEDD4L	ENSG00000049759	ENST00000400345	-1.32077	-1.36281	0.0825263	0.133224	1.93	1.81	FALSE	0.22	FALSE	-0.0420379	0.156714	0.788509	0.918869
NEDD4L	ENSG00000049759	ENST00000431212	-1.37237	-1.04653	0.0945834	0.0952541	3.1	3.265	FALSE	0.22	FALSE	0.325845	0.134236	0.0152076	0.0923807
NEDD4L	ENSG00000049759	ENST00000585594	0.725613	0.636553	0.0679541	0.0793872	1.1325	1.235	FALSE	0.22	FALSE	-0.0890605	0.104499	0.39407	0.692917
NEDD4L	ENSG00000049759	ENST00000586263	-1.68141	-1.65312	0.0876191	0.0981863	5.3425	5.0575	FALSE	0.22	TRUE	0.0282921	0.131597	0.829774	0.935227
NEDD4L	ENSG00000049759	ENST00000587547	0.200368	0.192992	0.140539	0.149405	1.42	1.3675	FALSE	0.22	TRUE	-0.00737575	0.205117	0.971315	0.989435
NEDD4L	ENSG00000049759	ENST00000590638	-1.40089	-1.07409	0.214227	0.195266	1.6	1.855		0.22	FALSE	0.326797	0.289865	0.259569	0.569365
NEDD4L	ENSG00000049759	ENST00000592601	-1.55324	-1.72124	0.269321	0.327242	1.9525	1.905		0.22	TRUE	-0.168	0.423817	0.691811	0.873434
NEDD4L	ENSG00000049759	ENST00000617539	-1.25071	-1.10001	0.203335	0.247074	1.8875	1.285	FALSE	0.22	FALSE	0.150699	0.319985	0.637673	0.849867
NEDD4L	ENSG00000049759	ENST00000676251	0.528451	0.529727	0.0743732	0.0736337	1.2625	1.5375	FALSE	0.22	TRUE	0.00127664	0.104658	0.990267	0.995613
PPP1R3F	ENSG00000049769	ENST00000055335	-0.951169	-0.989618	0.161951	0.173939	1.2425	1.465	FALSE		FALSE	-0.0384489	0.237661	0.871479	0.952495
HEXB	ENSG00000049860	ENST00000261416	-3.39625	-2.9336	0.103969	0.0982702	31.0275	33.3675	FALSE	0.21	FALSE	0.46265	0.143061	0.001221	0.0130906
HEXB	ENSG00000049860	ENST00000504459	-2.36108	-2.13458	0.245563	0.288374	1.9575	1.765	FALSE	0.21	FALSE	0.226498	0.378762	0.549844	0.801876
HEXB	ENSG00000049860	ENST00000513079	-2.16371	-2.19834	0.190481	0.178004	2.9875	2.7975	FALSE	0.21	FALSE	-0.0346313	0.260708	0.894323	0.961053
HEXB	ENSG00000049860	ENST00000515528	-1.59335	-1.92849	0.170563	0.259781	3.36	3.315	FALSE	0.21	FALSE	-0.335145	0.31077	0.28084	0.592927
JKAMP	ENSG00000050130	ENST00000425728	-1.82698	-1.45373	0.122329	0.127159	5.0525	5.13	FALSE	0.27	FALSE	0.373255	0.176448	0.0343972	0.165534
JKAMP	ENSG00000050130	ENST00000553941	-1.7774	-1.83289	0.231188	0.247779	2.1575	1.7925	TRUE	0.27	FALSE	-0.0554919	0.338884	0.869929	0.95168
JKAMP	ENSG00000050130	ENST00000554271	-0.576975	-0.566477	0.101922	0.143897	1.995	1.74	FALSE	0.27	FALSE	0.0104979	0.176336	0.952527	0.9826
JKAMP	ENSG00000050130	ENST00000616435	-1.79682	-1.52525	0.128863	0.135376	2.6	2.4475	FALSE	0.27	FALSE	0.271572	0.186902	0.146219	0.415502
ARHGEF5	ENSG00000050327	ENST00000056217	-0.737392	-0.708668	0.0744687	0.087061	6.11	6.695	FALSE		TRUE	0.0287249	0.114565	0.802024	0.923609
NFE2L3	ENSG00000050344	ENST00000056233	-1.76453	-1.53179	0.0869242	0.0969227	5.4425	4.1975	FALSE	0.52	FALSE	0.232741	0.130191	0.0738272	0.274961
NFE2L3	ENSG00000050344	ENST00000606261	-1.52248	-1.20507	0.0985526	0.0929085	6.16	6.54	FALSE	0.52	FALSE	0.317407	0.135442	0.0191045	0.109737
MCUR1	ENSG00000050393	ENST00000379170	-1.64879	-1.69425	0.0897632	0.0819333	7.17	11.505	FALSE		FALSE	-0.0454632	0.121534	0.708346	0.88192
LIMA1	ENSG00000050405	ENST00000341247	-1.94659	-1.67789	0.0759744	0.0827064	9.5625	8.1725	FALSE	0.22	FALSE	0.268695	0.112305	0.0167322	0.0991502
LIMA1	ENSG00000050405	ENST00000552783	-1.60055	-1.52047	0.0884979	0.0992747	5.275	4.08	FALSE	0.22	FALSE	0.0800795	0.132994	0.547088	0.799361
LIMA1	ENSG00000050405	ENST00000552909	-1.92965	-1.34165	0.196557	0.143112	2.775	1.9075	FALSE	0.22	FALSE	0.587999	0.243137	0.0155898	0.0940846
LETMD1	ENSG00000050426	ENST00000546814	0.123202	-0.048368	0.11961	0.136467	1.9125	2.1775	TRUE	0.33	TRUE	-0.17157	0.181466	0.344421	0.65372
LETMD1	ENSG00000050426	ENST00000547877	-0.54273	-0.452374	0.104356	0.0924755	2.9325	3.7325	TRUE	0.33	TRUE	0.090356	0.139434	0.516972	0.78035
LETMD1	ENSG00000050426	ENST00000548390	0.0537545	0.0727483	0.162306	0.167621	1.92	2.47	FALSE	0.33	FALSE	0.0189938	0.233324	0.93512	0.976481
LETMD1	ENSG00000050426	ENST00000550715	0.0678482	-0.357789	0.122593	0.167096	1.8975	2.485	FALSE	0.33	TRUE	-0.425637	0.207244	0.0399953	0.183557
LETMD1	ENSG00000050426	ENST00000552433	0.132643	0.0426976	0.139488	0.148232	1.7375	2.2775	FALSE	0.33	TRUE	-0.0899458	0.203543	0.658561	0.858866
LETMD1	ENSG00000050426	ENST00000623495	0.549093	0.4078	0.0641114	0.065312	2.895	3.24		0.33	TRUE	-0.141293	0.0915201	0.122625	0.375512
MAPK9	ENSG00000050748	ENST00000393360	-1.84738	-1.92549	0.113395	0.102737	3.2175	4.235	FALSE	0.36	TRUE	-0.0781103	0.153014	0.609716	0.835272
MAPK9	ENSG00000050748	ENST00000397072	-2.47863	-2.71717	0.195118	0.163599	4.8325	9.765	TRUE	0.36	FALSE	-0.238538	0.254629	0.348857	0.65702
MAPK9	ENSG00000050748	ENST00000425491	-0.775178	-0.925842	0.0974613	0.120573	2.5475	2.215	FALSE	0.36	TRUE	-0.150664	0.155037	0.331154	0.641696
MAPK9	ENSG00000050748	ENST00000452135	-1.84188	-1.95994	0.0830592	0.0849664	5.2375	7.605	FALSE	0.36	TRUE	-0.118057	0.11882	0.320427	0.632004
MAPK9	ENSG00000050748	ENST00000520212	0.515931	0.360114	0.0981672	0.123116	1.385	1.425	FALSE	0.36	TRUE	-0.155817	0.157462	0.322392	0.633689
MAPK9	ENSG00000050748	ENST00000523583	-2.6615	-2.57025	0.28346	0.317394	2.7375	2.645	FALSE	0.36	TRUE	0.0912513	0.425545	0.830209	0.935307
BCAR1	ENSG00000050820	ENST00000162330	-0.0665657	-0.32416	0.0824037	0.0976351	1.1275	1.19	FALSE	0.26	TRUE	-0.257594	0.127761	0.0437778	0.19467
BCAR1	ENSG00000050820	ENST00000420641	-1.10536	-1.17949	0.178396	0.213101	1.6725	1.7625	FALSE	0.26	TRUE	-0.0741294	0.277916	0.789675	0.919347
BCAR1	ENSG00000050820	ENST00000538440	-0.819493	-0.668532	0.0968382	0.103565	5.285	4.1175	FALSE	0.26	FALSE	0.15096	0.141787	0.287011	0.599687
BCAR1	ENSG00000050820	ENST00000546196	0.105114	-0.0352668	0.10085	0.165535	1.8825	1.5125	FALSE	0.26	FALSE	-0.140381	0.193837	0.468929	0.750101
BCAR1	ENSG00000050820	ENST00000562556	-0.186445	-0.149472	0.0737366	0.10155	1.5475	1.46	TRUE	0.26	TRUE	0.0369735	0.125497	0.768286	0.910052
BCAR1	ENSG00000050820	ENST00000563038	0.153864	0.0647624	0.0902184	0.0871958	2.0125	1.9275	FALSE	0.26	FALSE	-0.0891013	0.125469	0.477614	0.754661
FHIP1B	ENSG00000051009	ENST00000265978	-1.29011	-1.09756	0.102026	0.113923	2.14	2.8025	FALSE	0.3	FALSE	0.192543	0.15293	0.208023	0.505737
FHIP1B	ENSG00000051009	ENST00000524416	-0.057602	-0.204756	0.0719767	0.0809853	2.2275	2.49	FALSE	0.3	FALSE	-0.147154	0.108348	0.174413	0.45918
FHIP1B	ENSG00000051009	ENST00000529360	-0.0732897	0.0611723	0.108728	0.106471	2.1075	2.55	FALSE	0.3	FALSE	0.134462	0.152177	0.376919	0.680211
HERPUD1	ENSG00000051108	ENST00000300302	0.0265076	0.300865	0.110899	0.0586192	3.3825	12.0125	FALSE	0.34	FALSE	0.274358	0.125439	0.028729	0.14704
HERPUD1	ENSG00000051108	ENST00000379792	0.0296592	0.320238	0.128975	0.0855061	1.6075	5.84	FALSE	0.34	FALSE	0.290579	0.154744	0.0604085	0.241331
HERPUD1	ENSG00000051108	ENST00000570273	-0.34494	-0.165595	0.137141	0.104577	1.76	5.65	FALSE	0.34	FALSE	0.179345	0.172465	0.298389	0.610306
HOMER3	ENSG00000051128	ENST00000392351	-2.06639	-2.29698	0.175381	0.180838	2.2	4.61	FALSE	0.36	TRUE	-0.230592	0.251914	0.360003	0.666586
HOMER3	ENSG00000051128	ENST00000596482	-1.84939	-1.66494	0.246896	0.223956	1.1775	2.425	FALSE	0.36	TRUE	0.184454	0.333337	0.580021	0.817998
RAD51	ENSG00000051180	ENST00000267868	-0.714885	-0.984614	0.100878	0.125596	2.145	2.8525	FALSE	0.2	FALSE	-0.269729	0.161092	0.0940571	0.320071
RAD51	ENSG00000051180	ENST00000532743	-2.46243	-1.55324	0.218695	0.148036	2.2075	3.29	FALSE	0.2	TRUE	0.909185	0.264087	0.000575838	0.00710507
POLQ	ENSG00000051341	ENST00000264233	-0.878567	-1.44896	0.0730289	0.0465896	7.4	15.9525	FALSE	0.28	FALSE	-0.570398	0.0866245	4.55762e-11	2.76434e-09
PIK3CB	ENSG00000051382	ENST00000674063	-1.12482	-0.936119	0.106503	0.0821475	2.02	2.4125	FALSE	0.24	FALSE	0.188699	0.134504	0.160638	0.438822
CYBA	ENSG00000051523	ENST00000261623	-4.23397	-4.05473	0.140126	0.150805	105.695	94.545	FALSE	0.22	FALSE	0.179242	0.205858	0.383914	0.685208
CYBA	ENSG00000051523	ENST00000562209	-1.05297	-1.19154	0.203762	0.264239	2.235	1.63	TRUE	0.22	TRUE	-0.138572	0.333679	0.677932	0.866648
CYBA	ENSG00000051523	ENST00000565588	-4.29635	-3.32105	0.420258	0.394858	6.88	5.1925	FALSE	0.22	TRUE	0.975301	0.576654	0.0907771	0.313869
CYBA	ENSG00000051523	ENST00000567174	0.153093	-0.329627	0.116465	0.138793	2.1375	1.9925	FALSE	0.22	FALSE	-0.48272	0.181183	0.00771581	0.0553319
CYBA	ENSG00000051523	ENST00000569359	-0.111285	-0.305396	0.0868021	0.108201	3.465	3.1225	FALSE	0.22	TRUE	-0.194111	0.138715	0.16171	0.44035
CYBA	ENSG00000051523	ENST00000696161	-2.9192	-2.61991	0.301821	0.310865	2.305	2.295	FALSE	0.22	FALSE	0.299284	0.433281	0.489731	0.762459
CYBA	ENSG00000051523	ENST00000696162	0.0524874	-0.0976155	0.0801409	0.102093	2.545	2.06	FALSE	0.22	TRUE	-0.150103	0.129791	0.247477	0.555944
THOC3	ENSG00000051596	ENST00000265097	-2.59114	-2.33139	0.0923207	0.0848043	25.3075	35.44	FALSE	1.3	FALSE	0.259752	0.125359	0.0382592	0.178185
THOC3	ENSG00000051596	ENST00000432305	-0.994646	-1.10089	0.27982	0.306553	3.1675	4.02	FALSE	1.3	FALSE	-0.106242	0.415059	0.797976	0.92231
THOC3	ENSG00000051596	ENST00000511062	-2.91095	-2.64905	0.223268	0.196798	8.51	12.2	TRUE	1.3	TRUE	0.261896	0.297621	0.378877	0.681569
THOC3	ENSG00000051596	ENST00000513482	-0.395886	-0.62261	0.0976634	0.121574	2.3125	2.1375	FALSE	1.3	FALSE	-0.226724	0.155943	0.145977	0.415217
HEBP2	ENSG00000051620	ENST00000367697	-3.83479	-3.44127	0.260052	0.305228	10.67	4.0525	FALSE	0.3	FALSE	0.393526	0.400988	0.326401	0.636935
HEBP2	ENSG00000051620	ENST00000607197	-1.11668	-1.64552	0.0535954	0.0539361	4.7	10.5625	FALSE	0.3	FALSE	-0.528845	0.0760366	3.52213e-12	2.48361e-10
MPHOSPH9	ENSG00000051825	ENST00000302373	-3.08542	-3.03647	0.24843	0.1863	2.35	5.425	TRUE	0.19	FALSE	0.048953	0.310524	0.874736	0.95383
MPHOSPH9	ENSG00000051825	ENST00000369865	0.109864	-0.148703	0.185222	0.22365	1.4975	1.5625	FALSE	0.19	FALSE	-0.258567	0.29039	0.373245	0.677015
MPHOSPH9	ENSG00000051825	ENST00000535049	-1.19235	-1.52734	0.223083	0.216116	2.22	4.4525	TRUE	0.19	FALSE	-0.334985	0.3106	0.280806	0.592927
MPHOSPH9	ENSG00000051825	ENST00000539024	0.448986	0.283345	0.0877785	0.0887952	1.8075	2.175	TRUE	0.19	FALSE	-0.165641	0.124859	0.184631	0.473864
MPHOSPH9	ENSG00000051825	ENST00000539336	-1.90664	-2.59959	0.216215	0.202315	2.6525	4.8525	FALSE	0.19	FALSE	-0.692946	0.296108	0.0192744	0.110512
MPHOSPH9	ENSG00000051825	ENST00000539639	-1.0223	-1.53608	0.202766	0.200512	1.6575	3.455	FALSE	0.19	FALSE	-0.513778	0.285165	0.0715952	0.269533
MPHOSPH9	ENSG00000051825	ENST00000606320	-1.38932	-1.59805	0.0579077	0.057727	7.5225	12.9925	FALSE	0.19	FALSE	-0.208727	0.0817662	0.0106881	0.0709279
MPHOSPH9	ENSG00000051825	ENST00000606321	-0.311152	-0.521818	0.174055	0.242479	2.01	2.645	FALSE	0.19	FALSE	-0.210665	0.298481	0.480318	0.756938
MPHOSPH9	ENSG00000051825	ENST00000606326	-0.30977	-1.8523	0.218427	0.248524	1.3475	5.845	TRUE	0.19	FALSE	-1.54253	0.33087	3.13067e-06	7.81705e-05
PLEKHA5	ENSG00000052126	ENST00000299275	-0.955634	-0.836671	0.0749326	0.0739405	3.6875	4.53	FALSE	0.36	FALSE	0.118964	0.105272	0.258449	0.568244
PLEKHA5	ENSG00000052126	ENST00000510738	-0.128924	0.044866	0.101268	0.134008	1.2	1.345	FALSE	0.36	TRUE	0.17379	0.167968	0.300827	0.612786
PLEKHA5	ENSG00000052126	ENST00000535357	-0.110151	-0.172719	0.177592	0.21075	1.3975	1.375		0.36	TRUE	-0.0625686	0.275598	0.820402	0.930184
PLEKHA5	ENSG00000052126	ENST00000539256	-0.993835	-1.16959	0.141954	0.130791	1.6225	2.6275	TRUE	0.36	FALSE	-0.175753	0.193021	0.36254	0.668768
PLEKHA5	ENSG00000052126	ENST00000540972	-0.00716363	-0.00118979	0.0915393	0.106041	1.69	1.9625	FALSE	0.36	FALSE	0.00597384	0.140087	0.965985	0.987506
PLEKHA5	ENSG00000052126	ENST00000700680	0.408881	0.437756	0.0874445	0.0963016	1.5125	1.6575	FALSE	0.36	FALSE	0.0288748	0.130079	0.82433	0.932578
PLEKHA5	ENSG00000052126	ENST00000700684	0.587859	0.60226	0.0799303	0.0729734	1.44	1.4625		0.36	TRUE	0.0144012	0.108231	0.894146	0.961014
SIKE1	ENSG00000052723	ENST00000060969	-1.54394	-1.51395	0.0650371	0.0681403	7.28	9.235	FALSE	0.42	FALSE	0.0299933	0.0941962	0.750172	0.901419
SIKE1	ENSG00000052723	ENST00000475335	-2.21368	-1.91321	0.301283	0.372153	3.455	1.805	FALSE	0.42	FALSE	0.30047	0.478821	0.530318	0.789616
RRP12	ENSG00000052749	ENST00000370992	-2.13028	-2.14334	0.0654442	0.0639664	14.9375	22.34	FALSE	0.18	FALSE	-0.0130556	0.0915131	0.886556	0.958568
RRP12	ENSG00000052749	ENST00000479481	0.036026	-0.0254958	0.113495	0.0786875	1.5825	2.2925	FALSE	0.18	FALSE	-0.0615218	0.138105	0.655979	0.857618
FNIP2	ENSG00000052795	ENST00000264433	-1.16012	-0.961188	0.0557413	0.058504	6.2625	6.35	FALSE	0.28	FALSE	0.198935	0.0808072	0.0138224	0.0861614
FNIP2	ENSG00000052795	ENST00000504715	-1.4615	-1.28648	0.222348	0.222898	1.5825	2.21	FALSE	0.28	FALSE	0.175018	0.314837	0.578278	0.817031
MSMO1	ENSG00000052802	ENST00000261507	-0.797477	-0.484939	0.0562882	0.0636871	15.635	11.1375	FALSE	0.26	FALSE	0.312538	0.0849965	0.00023593	0.00338613
MSMO1	ENSG00000052802	ENST00000393766	-0.126536	-0.343163	0.100014	0.136417	2.365	2.3975	FALSE	0.26	FALSE	-0.216626	0.169152	0.200311	0.496637
TTC17	ENSG00000052841	ENST00000039989	-0.882024	-1.2086	0.135757	0.125719	1.21	1.6625	FALSE	0.24	FALSE	-0.326573	0.185027	0.0775641	0.283905
TTC17	ENSG00000052841	ENST00000299240	-1.1046	-1.55656	0.0889139	0.106947	2.87	3.46	FALSE	0.24	FALSE	-0.45196	0.139081	0.00115556	0.0125241
TTC17	ENSG00000052841	ENST00000524936	0.122063	0.023085	0.161821	0.193174	1.7175	1.5525		0.24	FALSE	-0.0989777	0.251997	0.694486	0.875076
TTC17	ENSG00000052841	ENST00000525135	-0.0739671	-0.286166	0.130988	0.167146	1.435	2.0375		0.24	FALSE	-0.212199	0.212358	0.317672	0.629361
TTC17	ENSG00000052841	ENST00000703837	-1.63725	-1.62017	0.126337	0.118751	2.4175	3.6975	FALSE	0.24	FALSE	0.0170832	0.173387	0.921514	0.971014
ALX4	ENSG00000052850	ENST00000652299	-0.246293	-0.373701	0.0815522	0.0902124	1.39	1.145	FALSE		FALSE	-0.127409	0.12161	0.294786	0.607589
FOXN3	ENSG00000053254	ENST00000345097	-1.34178	-1.16698	0.0954073	0.157481	2.0425	1.8175	FALSE	0.3	FALSE	0.174796	0.184127	0.342458	0.65181
FOXN3	ENSG00000053254	ENST00000555855	-1.67802	-1.72275	0.243191	0.206212	3.665	3.385	FALSE	0.3	FALSE	-0.0447321	0.318849	0.888429	0.958827
FOXN3	ENSG00000053254	ENST00000557258	-0.856499	-0.740838	0.072135	0.0841885	3.2175	3.4725	FALSE	0.3	FALSE	0.115661	0.110866	0.296831	0.609355
FOXN3	ENSG00000053254	ENST00000615335	-1.57238	-1.19807	0.132183	0.149255	1.72	1.7925	FALSE	0.3	FALSE	0.374311	0.199373	0.060457	0.241412
AKR7A2	ENSG00000053371	ENST00000235835	-2.96672	-2.97531	0.111208	0.123531	24.33	23.56	FALSE	0.29	FALSE	-0.00859646	0.166214	0.958753	0.984691
AKR7A2	ENSG00000053371	ENST00000330072	-1.0249	-1.24239	0.081672	0.0958266	3.8725	3.88	FALSE	0.29	FALSE	-0.217483	0.125909	0.0841138	0.298855
MRTO4	ENSG00000053372	ENST00000330263	-1.62227	-1.68677	0.0593923	0.0634848	31.445	36.2925	FALSE	0.11	FALSE	-0.064503	0.0869354	0.458109	0.742054
MRTO4	ENSG00000053372	ENST00000479559	-0.803532	-0.861037	0.256609	0.256746	3.845	3.1725		0.11	FALSE	-0.0575052	0.362997	0.874128	0.953737
USE1	ENSG00000053501	ENST00000263897	-2.55897	-2.49817	0.170612	0.177842	8.4875	9.885	FALSE	0.13	FALSE	0.0608023	0.246447	0.805129	0.924665
USE1	ENSG00000053501	ENST00000595101	-0.230637	-1.17646	0.10969	0.111654	1.3875	4.6225	FALSE	0.13	FALSE	-0.945819	0.15652	1.51457e-09	7.17855e-08
LAMA3	ENSG00000053747	ENST00000313654	-1.61013	-2.6452	0.0477357	0.0532489	10.345	25.1075	FALSE	0.2	FALSE	-1.03507	0.0715132	1.77316e-47	1.93586e-44
LAMA3	ENSG00000053747	ENST00000592519	0.0170063	-0.362206	0.160723	0.204215	1.7125	1.8675	FALSE	0.2	FALSE	-0.379212	0.259876	0.144509	0.412896
AP5M1	ENSG00000053770	ENST00000261558	-0.837742	-0.755212	0.0623006	0.0629881	1.9575	2.485	FALSE	0.37	FALSE	0.08253	0.0885938	0.351566	0.659494
AP5M1	ENSG00000053770	ENST00000431972	-1.47049	-1.36212	0.111567	0.127741	4.2425	4.68	FALSE	0.37	TRUE	0.108366	0.169602	0.522859	0.784369
AP5M1	ENSG00000053770	ENST00000554931	-0.79077	-0.438061	0.0920298	0.093178	4.37	4.35	FALSE	0.37	FALSE	0.352709	0.130964	0.0070776	0.051561
ANAPC4	ENSG00000053900	ENST00000315368	-1.6915	-1.55337	0.112031	0.111455	3.4325	4.23	FALSE	0.17	FALSE	0.138131	0.158029	0.38207	0.683532
ANAPC4	ENSG00000053900	ENST00000505991	-1.10982	-1.03248	0.219357	0.243822	1.79	1.755	FALSE	0.17	FALSE	0.0773336	0.327974	0.813594	0.927399
TRAPPC3	ENSG00000054116	ENST00000373162	-1.28318	-1.19019	0.140261	0.17212	3.79	3.35	FALSE	0.17	FALSE	0.0929861	0.222033	0.675367	0.865941
TRAPPC3	ENSG00000054116	ENST00000373166	-2.2367	-2.0076	0.0976861	0.104926	19.6775	18.275	FALSE	0.17	FALSE	0.229103	0.14336	0.110021	0.352567
TRAPPC3	ENSG00000054116	ENST00000462715	0.0598126	0.075782	0.0943897	0.0939133	1.68	1.7525	FALSE	0.17	FALSE	0.0159693	0.133151	0.904535	0.964731
TRAPPC3	ENSG00000054116	ENST00000497251	-0.549504	-0.62054	0.18005	0.204547	1.4375	1.6975		0.17	FALSE	-0.0710364	0.272502	0.794338	0.921302
THRAP3	ENSG00000054118	ENST00000354618	-1.75531	-1.66449	0.0466275	0.0473829	30.8975	37.7225	FALSE	0.32	FALSE	0.0908202	0.0664776	0.171883	0.455838
THRAP3	ENSG00000054118	ENST00000466743	-0.285226	-1.45632	0.20215	0.215869	1.17	6.66	FALSE	0.32	FALSE	-1.17109	0.295743	7.50025e-05	0.00127327
THRAP3	ENSG00000054118	ENST00000469141	-2.00211	-1.86297	0.0641079	0.062897	18.555	24.47	FALSE	0.32	FALSE	0.139131	0.0898101	0.121342	0.373127
PHPT1	ENSG00000054148	ENST00000247665	-3.71311	-3.56061	0.173507	0.189225	45.4475	42.6075	FALSE	0.26	FALSE	0.152498	0.256731	0.552513	0.802842
PHPT1	ENSG00000054148	ENST00000463215	-1.61472	-0.961499	0.271833	0.257504	1.33	1.23	FALSE	0.26	FALSE	0.653226	0.374435	0.0810608	0.291644
PHPT1	ENSG00000054148	ENST00000492540	-1.11664	-1.85223	0.124538	0.125108	3.0625	8.485	TRUE	0.26	FALSE	-0.735591	0.176527	3.08608e-05	0.000594048
ARID4B	ENSG00000054267	ENST00000264183	-0.133699	0.0182131	0.0402934	0.047093	8.595	9.82	FALSE	0.87	FALSE	0.151912	0.0619782	0.0142439	0.0880299
ARID4B	ENSG00000054267	ENST00000444620	0.336389	0.393857	0.0955058	0.0989931	1.445	3.3475	FALSE	0.87	FALSE	0.0574688	0.137554	0.676099	0.865941
ARID4B	ENSG00000054267	ENST00000466653	0.256936	0.0856642	0.0781454	0.112045	2.0275	1.885	FALSE	0.87	FALSE	-0.171272	0.136605	0.209922	0.508363
ARID4B	ENSG00000054267	ENST00000471257	0.462584	0.493133	0.07051	0.0735498	1.24	1.395	FALSE	0.87	TRUE	0.0305493	0.101888	0.764306	0.907861
ARID4B	ENSG00000054267	ENST00000474401	0.0870617	0.152726	0.176999	0.174901	1.46	1.76		0.87	FALSE	0.0656646	0.248835	0.791866	0.920261
ARID4B	ENSG00000054267	ENST00000474953	0.269287	0.152019	0.0985811	0.110885	1.38	1.2975	TRUE	0.87	TRUE	-0.117268	0.14837	0.429307	0.721267
ARID4B	ENSG00000054267	ENST00000491632	-0.46557	-0.388697	0.0741126	0.0674772	4.2525	4.6425	FALSE	0.87	FALSE	0.076873	0.100229	0.443097	0.731641
SDCCAG8	ENSG00000054282	ENST00000366541	-1.46157	-1.70103	0.0968217	0.0950361	4.3325	8.045	FALSE	0.32	FALSE	-0.239456	0.13567	0.0775648	0.283905
SDCCAG8	ENSG00000054282	ENST00000490065	-0.885349	-1.82017	0.178398	0.181927	2.1575	6.7475	TRUE	0.32	FALSE	-0.934822	0.2548	0.000243653	0.00347178
HHAT	ENSG00000054392	ENST00000413764	-1.53613	-2.03808	0.154605	0.166538	1.81	2.6875	FALSE	0.23	FALSE	-0.501954	0.227239	0.0271801	0.141189
KIF1B	ENSG00000054523	ENST00000263934	-3.26186	-2.64334	0.160026	0.110481	2.515	3.995	FALSE	0.29	FALSE	0.618519	0.19446	0.00146916	0.015201
KIF1B	ENSG00000054523	ENST00000377083	-1.09927	-0.888055	0.0654508	0.0698707	4.11	4.15	FALSE	0.29	TRUE	0.211213	0.0957378	0.0273725	0.141955
KIF1B	ENSG00000054523	ENST00000377093	-0.761933	-0.650245	0.0490889	0.0554086	6.19	5.6975	FALSE	0.29	FALSE	0.111687	0.0740259	0.13136	0.391987
KIF1B	ENSG00000054523	ENST00000495136	0.306838	0.0333801	0.150288	0.193826	1.39	1.5		0.29	FALSE	-0.273458	0.245265	0.264873	0.574744
KIF1B	ENSG00000054523	ENST00000620295	-1.65799	-1.51538	0.102292	0.11081	1.2075	1.5525	FALSE	0.29	TRUE	0.142605	0.150806	0.344342	0.653662
FOXC1	ENSG00000054598	ENST00000645831	0.555573	0.713745	0.0311141	0.0429281	29.5875	21.765	FALSE		FALSE	0.158172	0.0530181	0.00285107	0.025385
TBC1D22A	ENSG00000054611	ENST00000337137	-1.41195	-1.60478	0.0919596	0.0919342	3.1525	5.265	FALSE	0.28	FALSE	-0.192828	0.130033	0.138095	0.402464
TBC1D22A	ENSG00000054611	ENST00000394449	-2.46388	-2.57848	0.171501	0.205894	2.325	3.02	TRUE	0.28	FALSE	-0.114603	0.267964	0.668885	0.863705
SYNE2	ENSG00000054654	ENST00000344113	-1.88798	-2.13733	0.0585456	0.04749	8.0225	11.27	FALSE	0.22	FALSE	-0.249349	0.0753849	0.000940732	0.0105806
SYNE2	ENSG00000054654	ENST00000358025	-2.10688	-2.26148	0.124031	0.147961	2.77	3.05	FALSE	0.22	FALSE	-0.154594	0.193071	0.423297	0.715972
SYNE2	ENSG00000054654	ENST00000553308	-1.89409	-2.11093	0.281699	0.279003	3.09	4.35		0.22	FALSE	-0.216846	0.396481	0.58443	0.820118
PLEKHH1	ENSG00000054690	ENST00000329153	-1.69737	-2.1153	0.0754679	0.0836094	4.23	6.0025	FALSE	0.3	FALSE	-0.417926	0.112632	0.000206811	0.00303242
PLEKHH1	ENSG00000054690	ENST00000558981	-0.610621	-0.771616	0.106261	0.116814	1.8475	2.1075	FALSE	0.3	FALSE	-0.160995	0.157915	0.307962	0.62045
ATP9A	ENSG00000054793	ENST00000338821	-2.19492	-2.10578	0.0866763	0.0933031	7.5525	8.95	FALSE		FALSE	0.0891364	0.127351	0.483972	0.759125
FAM168A	ENSG00000054965	ENST00000356467	-1.46163	-1.48702	0.073838	0.0762962	8.3525	9.73	FALSE	0.33	FALSE	-0.0253938	0.106175	0.810975	0.926372
RELT	ENSG00000054967	ENST00000064780	-0.198637	-0.485791	0.0899946	0.0957535	1.3225	1.865	FALSE	0.23	TRUE	-0.287154	0.131407	0.0288721	0.147601
RELT	ENSG00000054967	ENST00000545886	0.255045	0.216297	0.0718711	0.0812289	1.2325	1.275	TRUE	0.23	TRUE	-0.0387475	0.10846	0.720904	0.887044
GALC	ENSG00000054983	ENST00000261304	-2.40121	-2.31678	0.259342	0.258101	1.9075	2.5225	FALSE		TRUE	0.0844276	0.365889	0.817512	0.929195
NOP58	ENSG00000055044	ENST00000264279	-1.8535	-1.74268	0.0589747	0.0548087	40.8	63.06	FALSE	0.32	FALSE	0.110823	0.0805109	0.168668	0.45103
NOP58	ENSG00000055044	ENST00000426814	-0.925062	-1.99282	0.185341	0.141725	2.3275	20.1125	TRUE	0.32	FALSE	-1.06776	0.233318	4.73008e-06	0.000112432
NOP58	ENSG00000055044	ENST00000478508	-0.434453	-0.672328	0.133614	0.142585	4.56	7.0725		0.32	FALSE	-0.237875	0.195406	0.223475	0.526349
NOP58	ENSG00000055044	ENST00000478941	-1.33047	-1.53304	0.220795	0.183406	3.7125	10.635	FALSE	0.32	FALSE	-0.20257	0.287033	0.480351	0.756938
NOP58	ENSG00000055044	ENST00000488403	-0.854453	-0.540855	0.13748	0.135998	5.0475	3.615	FALSE	0.32	FALSE	0.313598	0.193381	0.104876	0.342155
NOP58	ENSG00000055044	ENST00000492740	0.218169	-0.034137	0.13216	0.147298	1.5725	2.0825	FALSE	0.32	FALSE	-0.252306	0.197896	0.202331	0.499064
SZRD1	ENSG00000055070	ENST00000401088	-1.32661	-1.20973	0.0966522	0.0803495	6.19	6.3	FALSE	0.41	FALSE	0.116882	0.125689	0.352408	0.66033
SZRD1	ENSG00000055070	ENST00000401089	-1.50484	-1.37013	0.0658592	0.0751532	14.26	12.7925	FALSE	0.41	FALSE	0.134709	0.0999272	0.177634	0.463933
SZRD1	ENSG00000055070	ENST00000471507	-1.30783	-1.49372	0.116628	0.136808	7.93	7.9725	FALSE	0.41	FALSE	-0.185893	0.179774	0.301119	0.61318
SZRD1	ENSG00000055070	ENST00000472351	-2.3779	-2.19195	0.16583	0.255725	8.53	6.305	TRUE	0.41	TRUE	0.185953	0.304786	0.54179	0.796142
SZRD1	ENSG00000055070	ENST00000492354	-1.43062	-1.2603	0.0783235	0.121224	5.8775	5.2825	FALSE	0.41	FALSE	0.17032	0.144326	0.237957	0.544873
CUL1	ENSG00000055130	ENST00000325222	-1.50201	-1.37157	0.0691918	0.087276	12.85	15.3725	FALSE	0.21	FALSE	0.13044	0.111376	0.241531	0.549481
CUL1	ENSG00000055130	ENST00000602748	-2.03261	-1.30766	0.214231	0.150932	1.435	2.5475	FALSE	0.21	TRUE	0.724948	0.26206	0.00566886	0.0437014
CUL1	ENSG00000055130	ENST00000665936	-2.16561	-1.38621	0.17189	0.16232	5.7775	3.625	FALSE	0.21	TRUE	0.7794	0.236419	0.000978309	0.0109141
FAM114A2	ENSG00000055147	ENST00000519808	-2.22229	-1.95288	0.292351	0.311882	2.1025	2.1275	FALSE	0.35	FALSE	0.269409	0.42748	0.528546	0.788383
FAM114A2	ENSG00000055147	ENST00000520667	-2.55628	-2.67208	0.175	0.24451	2.26	3.2025	FALSE	0.35	FALSE	-0.115801	0.300683	0.700143	0.87789
FAM114A2	ENSG00000055147	ENST00000522858	-1.56367	-1.38294	0.127544	0.126352	1.42	1.79	FALSE	0.35	TRUE	0.180726	0.179533	0.314107	0.626058
CYFIP2	ENSG00000055163	ENST00000435847	-2.12631	-2.70783	0.221244	0.233487	2.0775	2.4375	FALSE	0.27	FALSE	-0.581523	0.32166	0.0706249	0.267055
CYFIP2	ENSG00000055163	ENST00000518555	0.141042	-0.0731098	0.132826	0.157747	1.9175	1.905		0.27	FALSE	-0.214152	0.20622	0.299055	0.610902
CYFIP2	ENSG00000055163	ENST00000520424	-2.34466	-2.13046	0.347908	0.347273	1.8325	1.625		0.27	FALSE	0.214196	0.491567	0.663024	0.860713
CYFIP2	ENSG00000055163	ENST00000520942	-0.00916741	-0.30176	0.135395	0.156675	1.8825	2.09		0.27	FALSE	-0.292593	0.207072	0.157656	0.433733
CYFIP2	ENSG00000055163	ENST00000611075	-2.54824	-2.36821	0.204865	0.237733	3.6375	3.3525	FALSE	0.27	FALSE	0.180032	0.313826	0.566192	0.810337
CYFIP2	ENSG00000055163	ENST00000616178	-2.59235	-2.43285	0.143775	0.175778	3.095	3.3525	FALSE	0.27	TRUE	0.159494	0.227089	0.482466	0.758195
CYFIP2	ENSG00000055163	ENST00000618329	-3.43508	-3.66041	0.107992	0.176253	13.34	13.49	FALSE	0.27	TRUE	-0.225329	0.206706	0.275671	0.58755
CYFIP2	ENSG00000055163	ENST00000620254	-2.24796	-2.20694	0.0764296	0.0817571	6.8025	7.42	FALSE	0.27	FALSE	0.0410216	0.111918	0.713968	0.883931
TAB2	ENSG00000055208	ENST00000636456	-0.595725	-0.408395	0.0652328	0.0703543	7.28	8.1825	FALSE	0.46	TRUE	0.18733	0.0959429	0.050877	0.215407
TAB2	ENSG00000055208	ENST00000637181	-0.589034	-0.394066	0.0457863	0.0663019	11.765	9.99	FALSE	0.46	FALSE	0.194968	0.080575	0.0155328	0.0938813
TAB2	ENSG00000055208	ENST00000703213	-0.831926	-0.520973	0.0711038	0.0806566	7.3275	9.975	FALSE	0.46	TRUE	0.310953	0.107523	0.00382842	0.0321006
GINM1	ENSG00000055211	ENST00000367419	-1.7548	-1.5305	0.0819468	0.0934113	15.7425	17.0125	FALSE		FALSE	0.224295	0.124262	0.071071	0.268166
EIF2AK2	ENSG00000055332	ENST00000233057	-1.40675	-1.11581	0.0528178	0.0551198	6.9	6.4225	FALSE	0.22	TRUE	0.290942	0.0763407	0.000138353	0.00215996
EIF2AK2	ENSG00000055332	ENST00000395127	-1.85306	-1.39175	0.0949996	0.125981	3.39	2.895	FALSE	0.22	TRUE	0.461314	0.157785	0.00345923	0.029689
EIF2AK2	ENSG00000055332	ENST00000405334	-2.82152	-2.82348	0.271211	0.285177	3.3	3.125	FALSE	0.22	FALSE	-0.00196642	0.393549	0.996013	0.998217
EIF2AK2	ENSG00000055332	ENST00000411537	-2.70799	-2.68294	0.215531	0.241028	2.6625	2.57		0.22	TRUE	0.0250474	0.323339	0.938254	0.97744
USP36	ENSG00000055483	ENST00000312010	-0.052486	-0.280994	0.071459	0.0680985	2.9075	3.1425	FALSE	0.27	TRUE	-0.228508	0.0987106	0.0206169	0.115592
USP36	ENSG00000055483	ENST00000449938	-0.429796	-0.703062	0.064724	0.0828042	3.5975	4.3825	FALSE	0.27	FALSE	-0.273266	0.105099	0.00931995	0.0638699
USP36	ENSG00000055483	ENST00000590546	0.448236	0.240477	0.0979326	0.0886477	2.4025	3.05	FALSE	0.27	FALSE	-0.207759	0.132095	0.115767	0.362901
USP36	ENSG00000055483	ENST00000592231	-0.351693	-0.941392	0.0433824	0.0477142	7.915	14.0025	FALSE	0.27	FALSE	-0.5897	0.0644878	5.99854e-20	9.94344e-18
USP36	ENSG00000055483	ENST00000592907	-0.350583	-0.553511	0.202599	0.222217	1.415	1.675	FALSE	0.27	FALSE	-0.202928	0.30071	0.499785	0.770043
KMT2C	ENSG00000055609	ENST00000360104	0.104624	-0.0596625	0.0545886	0.0682725	1.705	2.8275	FALSE	0.23	FALSE	-0.164286	0.0874132	0.0601872	0.240745
KMT2C	ENSG00000055609	ENST00000679645	-0.543187	-0.770132	0.0624926	0.0823234	2.0725	2.8025	TRUE	0.23	TRUE	-0.226945	0.103356	0.0281093	0.14471
KMT2C	ENSG00000055609	ENST00000679882	-1.1822	-1.04486	0.0725773	0.0899304	1.425	2	FALSE	0.23	FALSE	0.137336	0.115564	0.234676	0.540723
KMT2C	ENSG00000055609	ENST00000682283	-2.48794	-1.4678	0.202432	0.0749444	1.525	3.1575	FALSE	0.23	FALSE	1.02014	0.215859	2.29032e-06	5.8797e-05
KMT2C	ENSG00000055609	ENST00000683120	0.207515	0.529038	0.0649693	0.0493852	1.285	1.635	TRUE	0.23	TRUE	0.321522	0.0816083	8.15415e-05	0.00137032
KMT2C	ENSG00000055609	ENST00000683616	0.193451	0.499506	0.0576633	0.0870406	1.71	1.94	FALSE	0.23	TRUE	0.306054	0.104408	0.00337526	0.0291104
KMT2C	ENSG00000055609	ENST00000683800	0.326134	0.1618	0.12568	0.146878	1.79	2.0525	FALSE	0.23	FALSE	-0.164334	0.19331	0.395267	0.693899
KMT2C	ENSG00000055609	ENST00000684307	-0.4857	-0.589904	0.0744143	0.0895964	1.97	1.985	TRUE	0.23	FALSE	-0.104204	0.116469	0.37095	0.675406
KMT2C	ENSG00000055609	ENST00000684550	-1.14537	-1.33611	0.0789669	0.108498	3.455	4.16	FALSE	0.23	FALSE	-0.190746	0.134192	0.15519	0.429875
MCOLN3	ENSG00000055732	ENST00000370587	-1.12548	-0.989195	0.0965871	0.104771	2.62	2.59	FALSE	0.14	FALSE	0.136288	0.142499	0.338865	0.648674
MCOLN3	ENSG00000055732	ENST00000370589	-3.59803	-4.05395	0.188611	0.196587	4.13	6.26	FALSE	0.14	FALSE	-0.455916	0.272434	0.0942305	0.320214
MCOLN3	ENSG00000055732	ENST00000474447	-0.800592	-0.776694	0.0706827	0.0728675	5.9525	7.46	FALSE	0.14	FALSE	0.0238974	0.101517	0.813896	0.927509
MCOLN3	ENSG00000055732	ENST00000475312	0.541279	0.358208	0.0752346	0.101149	1.7425	1.7325	FALSE	0.14	FALSE	-0.183071	0.126061	0.146434	0.415769
MCOLN3	ENSG00000055732	ENST00000490600	-1.31997	-1.67242	0.121493	0.122113	1.75	3.2275	TRUE	0.14	FALSE	-0.352448	0.172256	0.0407496	0.185797
PUM2	ENSG00000055917	ENST00000361078	-0.609912	-0.414182	0.0476248	0.0462588	7.2425	9.1675	FALSE	0.22	FALSE	0.19573	0.0663927	0.00319774	0.0278219
PUM2	ENSG00000055917	ENST00000420234	-0.923446	-0.902998	0.236462	0.258806	1.4875	1.5525	FALSE	0.22	TRUE	0.0204476	0.350564	0.953488	0.98285
PUM2	ENSG00000055917	ENST00000424110	-0.913621	-0.826149	0.237058	0.252043	1.4475	1.68	FALSE	0.22	TRUE	0.0874716	0.346009	0.800421	0.923345
PUM2	ENSG00000055917	ENST00000440577	-0.708401	-0.440388	0.0666212	0.0805607	3.895	4.8575	FALSE	0.22	FALSE	0.268012	0.104539	0.0103548	0.0692234
PUM2	ENSG00000055917	ENST00000442400	-0.974767	-1.07699	0.0959747	0.107329	10.475	10.435	FALSE	0.22	TRUE	-0.102227	0.143982	0.477706	0.754661
PUM2	ENSG00000055917	ENST00000704930	-0.739074	-0.487275	0.0759185	0.0613288	3.2225	4.1475	FALSE	0.22	TRUE	0.2518	0.0975953	0.00987894	0.0666334
MRPL43	ENSG00000055950	ENST00000318325	-0.404754	-1.42975	0.114124	0.125379	1.6	3.23	FALSE	0.28	FALSE	-1.025	0.169541	1.48729e-09	7.05984e-08
MRPL43	ENSG00000055950	ENST00000318364	-2.52005	-2.52064	0.133346	0.140223	24.0175	21.06	FALSE	0.28	FALSE	-0.000586089	0.193504	0.997583	0.998824
MRPL43	ENSG00000055950	ENST00000370236	-2.30693	-2.75006	0.184841	0.307676	4.9175	5.405	FALSE	0.28	FALSE	-0.443125	0.35893	0.21699	0.517855
MRPL43	ENSG00000055950	ENST00000487059	-0.962644	-1.09407	0.141116	0.159027	3.87	4.21	FALSE	0.28	FALSE	-0.131425	0.212611	0.536478	0.792467
MRPL43	ENSG00000055950	ENST00000493646	-1.19558	-1.08316	0.146781	0.118359	9.725	9.6825		0.28	FALSE	0.112416	0.188556	0.551046	0.802441
HPF1	ENSG00000056050	ENST00000393381	-2.46273	-2.0715	0.137424	0.138608	9.455	8.615	FALSE		FALSE	0.391237	0.195186	0.0450239	0.198566
ZFR	ENSG00000056097	ENST00000265069	-1.72865	-1.53929	0.0426844	0.0407968	37.605	50.3625	FALSE	0.25	FALSE	0.189366	0.0590452	0.00134066	0.0140785
ZFR	ENSG00000056097	ENST00000507465	-0.305226	-1.60505	0.117072	0.112628	2.075	11.9225	TRUE	0.25	FALSE	-1.29982	0.162453	1.23199e-15	1.35909e-13
ZFR	ENSG00000056097	ENST00000514356	0.596842	0.611743	0.0689355	0.0739347	1.54	1.69	TRUE	0.25	TRUE	0.0149011	0.101086	0.882809	0.957308
ZNF280C	ENSG00000056277	ENST00000370978	-0.0741278	-0.00707522	0.0621895	0.0610173	2.6275	3.6525	FALSE	0.18	FALSE	0.0670526	0.0871243	0.441525	0.730254
RC3H2	ENSG00000056586	ENST00000335387	0.230556	0.316728	0.0839883	0.093473	1.18	1.0475	FALSE	0.19	FALSE	0.0861719	0.125663	0.492879	0.764803
RC3H2	ENSG00000056586	ENST00000357244	-1.22652	-0.963505	0.0516079	0.050055	6.9525	8.22	FALSE	0.19	FALSE	0.263016	0.0718949	0.000253853	0.00359286
RC3H2	ENSG00000056586	ENST00000373670	0.300427	0.320564	0.074254	0.0630636	1.7675	1.7925	FALSE	0.19	FALSE	0.0201372	0.0974201	0.83624	0.937816
RC3H2	ENSG00000056586	ENST00000423239	-1.45165	-1.25166	0.074239	0.0710489	7.385	8.7875	FALSE	0.19	FALSE	0.199989	0.102759	0.051631	0.21761
RC3H2	ENSG00000056586	ENST00000454740	-0.979891	-0.940363	0.150569	0.166126	2.555	2.9575	FALSE	0.19	FALSE	0.0395279	0.224207	0.860058	0.947173
IL17RB	ENSG00000056736	ENST00000475124	-0.898843	-1.07813	0.122772	0.1452	1.275	1.3525	TRUE	0.28	FALSE	-0.179284	0.190147	0.345749	0.654788
TRAF3IP2	ENSG00000056972	ENST00000368761	-0.293765	-0.265947	0.0761985	0.105151	1.32	1.3825	FALSE	0.19	FALSE	0.0278175	0.129858	0.830379	0.935344
DCBLD2	ENSG00000057019	ENST00000326840	-1.77282	-1.54433	0.0837476	0.0662949	8.015	8.3475	FALSE	0.19	FALSE	0.228493	0.106811	0.0324175	0.159054
SOAT1	ENSG00000057252	ENST00000367619	-1.96495	-1.62026	0.0747049	0.0783381	5.46	4.78	FALSE	0.46	FALSE	0.34469	0.108248	0.00145125	0.0150354
SOAT1	ENSG00000057252	ENST00000426956	-2.35673	-1.96518	0.144421	0.146891	10.96	10.7075	FALSE	0.46	TRUE	0.391547	0.205996	0.0573349	0.233349
PKP2	ENSG00000057294	ENST00000340811	-1.34896	-1.12017	0.0673185	0.0743083	7.02	5.9475	FALSE	0.21	FALSE	0.22879	0.100267	0.0225011	0.122977
PKP2	ENSG00000057294	ENST00000546498	-1.23873	-1.3914	0.181599	0.185597	1.78	1.8575	FALSE	0.21	FALSE	-0.152671	0.259662	0.556559	0.805211
GDI2	ENSG00000057608	ENST00000380181	-1.68026	-1.79491	0.13197	0.201963	2.3175	2.4225	FALSE	0.18	FALSE	-0.114651	0.241257	0.634629	0.848198
GDI2	ENSG00000057608	ENST00000380191	-2.56069	-2.34479	0.0564658	0.0589009	75.405	74.115	FALSE	0.18	FALSE	0.215906	0.0815948	0.0081431	0.0577079
GDI2	ENSG00000057608	ENST00000447751	-0.670852	-0.769871	0.109264	0.139331	5.295	5.5975	FALSE	0.18	FALSE	-0.0990193	0.177064	0.576006	0.815523
GDI2	ENSG00000057608	ENST00000479928	0.0364732	-0.0973626	0.109464	0.105637	1.275	1.36	FALSE	0.18	TRUE	-0.133836	0.152123	0.378975	0.681626
ATG5	ENSG00000057663	ENST00000369070	-0.96835	-0.766511	0.092427	0.111861	3.5325	3.815	TRUE	0.36	FALSE	0.201838	0.145106	0.164233	0.444121
ATG5	ENSG00000057663	ENST00000369076	-0.885168	-0.840009	0.0885294	0.0870944	3.8975	4.0825	FALSE	0.36	FALSE	0.0451585	0.124189	0.716136	0.884786
ATG5	ENSG00000057663	ENST00000476518	0.0228123	-0.11259	0.150066	0.189729	1.9325	1.9075	FALSE	0.36	FALSE	-0.135403	0.241903	0.575658	0.81544
ATG5	ENSG00000057663	ENST00000646025	-1.35828	-1.23216	0.0986552	0.10663	5.8475	5.2175	TRUE	0.36	TRUE	0.126122	0.145268	0.385284	0.686586
PITHD1	ENSG00000057757	ENST00000246151	-1.38746	-2.00014	0.0705655	0.0754614	19.5525	38.295	FALSE	0.28	FALSE	-0.612684	0.103315	3.02443e-09	1.37187e-07
MTA3	ENSG00000057935	ENST00000406911	-1.42662	-1.57947	0.0960713	0.14013	6.09	5.935	FALSE	0.26	FALSE	-0.152848	0.1699	0.368316	0.673267
MTA3	ENSG00000057935	ENST00000407270	-1.65689	-1.5641	0.107898	0.118009	4.375	4.1025	FALSE	0.26	FALSE	0.0927984	0.159901	0.561678	0.808037
MTA3	ENSG00000057935	ENST00000482875	0.642903	0.552519	0.0736765	0.0811257	1.475	1.7225	FALSE	0.26	FALSE	-0.0903836	0.109588	0.40951	0.705145
USP13	ENSG00000058056	ENST00000263966	-1.57925	-1.56341	0.0769474	0.075957	2.955	4.3175	FALSE	0.23	FALSE	0.015841	0.108122	0.883518	0.957705
USP13	ENSG00000058056	ENST00000496897	-0.714234	-0.900306	0.15474	0.174478	3.31	4.325	FALSE	0.23	TRUE	-0.186072	0.23321	0.424944	0.717363
ATP11B	ENSG00000058063	ENST00000323116	-1.90819	-1.86354	0.0667771	0.0647541	6.915	10.0525	FALSE	0.23	FALSE	0.0446501	0.0930176	0.631215	0.846925
ATP11B	ENSG00000058063	ENST00000482794	-2.62849	-2.87951	0.275245	0.332817	3.185	3.905		0.23	TRUE	-0.251015	0.431888	0.561102	0.807687
ATP11B	ENSG00000058063	ENST00000490303	-2.59496	-2.35904	0.190634	0.205693	3.16	3.69	FALSE	0.23	FALSE	0.235929	0.280447	0.400203	0.698309
ATP11B	ENSG00000058063	ENST00000491699	-1.54866	-1.49248	0.122636	0.125804	3.7975	4.63	FALSE	0.23	FALSE	0.0561847	0.175688	0.749122	0.900964
CDK14	ENSG00000058091	ENST00000380050	-1.6378	-1.55743	0.0807876	0.0975025	4.26	5.255	FALSE	0.33	FALSE	0.080367	0.126623	0.525627	0.786275
SEC61A1	ENSG00000058262	ENST00000243253	-2.62726	-2.28836	0.062227	0.0603612	34.7375	39.3475	FALSE	0.25	FALSE	0.338896	0.086693	9.2621e-05	0.00152336
SEC61A1	ENSG00000058262	ENST00000699266	0.325189	0.432795	0.0821772	0.0837696	1.2625	1.6475	FALSE	0.25	TRUE	0.107606	0.117348	0.35915	0.665969
SEC61A1	ENSG00000058262	ENST00000699268	0.160237	0.120654	0.0724712	0.0776553	1.29	1.465	FALSE	0.25	TRUE	-0.0395831	0.106219	0.709404	0.882298
SEC61A1	ENSG00000058262	ENST00000699272	-0.142803	-0.260634	0.0699249	0.080153	1.8375	2.03	TRUE	0.25	TRUE	-0.117831	0.106367	0.267959	0.577761
SEC61A1	ENSG00000058262	ENST00000699283	-0.00369699	-0.0241899	0.0665238	0.0666689	2.3225	3.1725	FALSE	0.25	TRUE	-0.0204929	0.0941815	0.827749	0.934498
PPP1R12A	ENSG00000058272	ENST00000450142	-0.936719	-0.700421	0.0561775	0.0578867	6.305	6.645	FALSE	0.25	FALSE	0.236298	0.0806646	0.0033963	0.02926
PPP1R12A	ENSG00000058272	ENST00000547330	-1.35544	-1.2869	0.0981087	0.106837	4.525	4.255	FALSE	0.25	FALSE	0.068539	0.14505	0.636556	0.849573
PPP1R12A	ENSG00000058272	ENST00000550107	-1.15849	-0.885023	0.0769683	0.0706191	7.78	8.6625	FALSE	0.25	FALSE	0.273463	0.104457	0.00884573	0.0614851
PPP1R12A	ENSG00000058272	ENST00000551781	-0.765612	-0.827004	0.287891	0.222608	2.365	3.715		0.25	FALSE	-0.0613917	0.363917	0.866035	0.949791
CROCC	ENSG00000058453	ENST00000375541	-1.87364	-2.08188	0.0942194	0.1009	2.55	3.215	FALSE	0.52	FALSE	-0.208237	0.138051	0.13145	0.392147
CROCC	ENSG00000058453	ENST00000494191	0.0487567	-0.389978	0.08478	0.0943316	2.5875	3.2225	FALSE	0.52	TRUE	-0.438734	0.126831	0.000541774	0.00679062
POLR3E	ENSG00000058600	ENST00000299853	-0.799232	-1.06527	0.0982334	0.144422	1.85	2.5525	FALSE	0.18	FALSE	-0.266034	0.174664	0.127729	0.385293
POLR3E	ENSG00000058600	ENST00000418581	-2.29001	-2.14304	0.197877	0.209089	3.3775	4.0275	FALSE	0.18	FALSE	0.146965	0.287877	0.609693	0.835272
POLR3E	ENSG00000058600	ENST00000564061	0.504753	0.417751	0.0461358	0.0797159	3.54	4.085	FALSE	0.18	TRUE	-0.087002	0.0921039	0.344859	0.654217
POLR3E	ENSG00000058600	ENST00000564209	-3.59806	-2.94381	0.246411	0.186696	3.8425	4.81	FALSE	0.18	FALSE	0.65425	0.30915	0.0343205	0.165274
POLR3E	ENSG00000058600	ENST00000564750	-1.89935	-2.05008	0.182563	0.210312	2.28	2.5875	TRUE	0.18	FALSE	-0.150727	0.278497	0.588359	0.822598
POLR3E	ENSG00000058600	ENST00000565117	0.35538	0.293179	0.0868933	0.10728	2.075	2.5975	FALSE	0.18	FALSE	-0.0622012	0.138056	0.652314	0.856648
POLR3E	ENSG00000058600	ENST00000569787	-1.05818	-0.991071	0.308993	0.224438	1.47	2.2875	FALSE	0.18	FALSE	0.0671105	0.381902	0.860508	0.94735
ATP2B4	ENSG00000058668	ENST00000357681	-1.95194	-1.89115	0.0697801	0.0863076	5.9575	6.59	FALSE	0.21	FALSE	0.0607884	0.110988	0.583895	0.819845
RIOK2	ENSG00000058729	ENST00000283109	-0.584062	-0.362005	0.0651865	0.0658509	4.1675	4.77	FALSE	0.2	FALSE	0.222057	0.0926586	0.0165522	0.098341
RIOK2	ENSG00000058729	ENST00000508447	0.0530809	0.134102	0.0854078	0.0819764	2.8	2.85	FALSE	0.2	FALSE	0.0810207	0.118383	0.493727	0.765369
RIOK2	ENSG00000058729	ENST00000510384	0.113141	-0.123706	0.184116	0.207502	1.6025	2.1225	TRUE	0.2	TRUE	-0.236847	0.277409	0.393226	0.692696
YIPF1	ENSG00000058799	ENST00000072644	-2.3715	-2.53872	0.153507	0.199425	3.4775	4.7125	FALSE	0.23	FALSE	-0.167219	0.251664	0.506401	0.773818
YIPF1	ENSG00000058799	ENST00000371399	-1.67867	-1.42831	0.176171	0.221282	1.795	1.89	FALSE	0.23	FALSE	0.250369	0.282846	0.376061	0.67967
YIPF1	ENSG00000058799	ENST00000464950	-2.59533	-2.39557	0.170808	0.161736	3.5275	6.25	TRUE	0.23	FALSE	0.199759	0.235232	0.395769	0.694285
NDC1	ENSG00000058804	ENST00000371429	-2.0203	-1.82175	0.057286	0.0567098	20.1325	24.2475	FALSE	0.16	FALSE	0.198553	0.0806082	0.0137711	0.0859293
NDC1	ENSG00000058804	ENST00000480952	-1.97515	-2.09618	0.285209	0.230437	2.0975	3.43	TRUE	0.16	FALSE	-0.121033	0.366668	0.741334	0.896641
FLYWCH1	ENSG00000059122	ENST00000253928	-1.59163	-1.58563	0.0919543	0.0956461	2.775	3.2825	FALSE	0.51	FALSE	0.00600576	0.132679	0.963896	0.986626
FLYWCH1	ENSG00000059122	ENST00000570752	-0.461127	-0.558794	0.111138	0.093393	1.445	1.9625	FALSE	0.51	FALSE	-0.0976671	0.145169	0.501085	0.770835
FLYWCH1	ENSG00000059122	ENST00000573564	-1.07984	-0.886673	0.201617	0.177416	1.83	2.1525	FALSE	0.51	FALSE	0.193162	0.268563	0.471991	0.751345
FLYWCH1	ENSG00000059122	ENST00000574985	-0.683883	-0.842766	0.16391	0.117302	1.4	2.0925	FALSE	0.51	FALSE	-0.158883	0.201559	0.430539	0.722384
UNKL	ENSG00000059145	ENST00000389221	-0.41218	-0.56654	0.0782241	0.0829179	1.4425	1.93	FALSE	0.39	FALSE	-0.15436	0.113993	0.175698	0.461067
UNKL	ENSG00000059145	ENST00000511095	-0.103609	-0.371465	0.115294	0.16684	3.1525	4.0025		0.39	FALSE	-0.267856	0.202801	0.186574	0.476457
PARP12	ENSG00000059378	ENST00000263549	-1.61687	-2.02353	0.159348	0.176428	1.7175	1.3075	FALSE	0.24	FALSE	-0.406663	0.237736	0.0871612	0.305977
ALDH18A1	ENSG00000059573	ENST00000371221	-2.21414	-2.37194	0.127268	0.168652	5.0875	6.1975	FALSE	0.19	FALSE	-0.157802	0.211283	0.455138	0.740216
ALDH18A1	ENSG00000059573	ENST00000371224	-2.35074	-2.12672	0.0612708	0.0606457	31.345	35.7625	FALSE	0.19	FALSE	0.224013	0.0862091	0.00936373	0.0641005
ALDH18A1	ENSG00000059573	ENST00000483788	-2.36219	-2.39521	0.281668	0.200724	2.6225	7.095		0.19	TRUE	-0.0330191	0.345872	0.923945	0.971732
TARBP1	ENSG00000059588	ENST00000040877	-2.00844	-2.15664	0.0671267	0.0670975	10.7275	16.38	FALSE	0.3	FALSE	-0.148204	0.0949108	0.118405	0.367856
TARBP1	ENSG00000059588	ENST00000462259	-0.811386	-1.81007	0.131664	0.136347	1.7225	4.7475	TRUE	0.3	FALSE	-0.998684	0.189541	1.37204e-07	4.59199e-06
TARBP1	ENSG00000059588	ENST00000483404	-0.154231	-0.202575	0.0697862	0.0781895	3.0275	3.1325	TRUE	0.3	FALSE	-0.0483441	0.104803	0.644595	0.853306
GATB	ENSG00000059691	ENST00000263985	-2.36851	-2.19284	0.205701	0.244633	3.7475	4.7125	FALSE		FALSE	0.175673	0.319622	0.582574	0.819097
MXD1	ENSG00000059728	ENST00000264444	0.0437953	0.132687	0.0710905	0.0964262	3.965	4.785	FALSE		TRUE	0.0888912	0.119799	0.458087	0.742054
CDK17	ENSG00000059758	ENST00000261211	-0.315052	-0.246971	0.0614708	0.0652846	3.915	4.37	FALSE	0.2	FALSE	0.0680806	0.0896701	0.447712	0.73496
CDK17	ENSG00000059758	ENST00000543119	-0.519265	-0.341827	0.0837024	0.084709	3.285	3.5125	FALSE	0.2	FALSE	0.177438	0.119087	0.136228	0.399917
CDK17	ENSG00000059758	ENST00000548422	0.487521	0.349565	0.117562	0.139111	1.435	1.52	FALSE	0.2	FALSE	-0.137955	0.182134	0.448787	0.735668
SLC2A3	ENSG00000059804	ENST00000075120	-0.509913	-0.491829	0.0632501	0.0794472	4.5225	5.86	FALSE	0.16	FALSE	0.0180847	0.10155	0.858655	0.946888
CTDP1	ENSG00000060069	ENST00000075430	-0.446091	-0.652277	0.079785	0.0973089	3.07	3.36	FALSE	0.22	FALSE	-0.206186	0.125836	0.101311	0.334859
CTDP1	ENSG00000060069	ENST00000590599	0.05473	-0.057533	0.0986317	0.10675	1.5625	1.9275	FALSE	0.22	FALSE	-0.112263	0.14534	0.439869	0.729528
CTDP1	ENSG00000060069	ENST00000613122	-1.14395	-0.895224	0.0676673	0.0663562	6.845	7.705	FALSE	0.22	FALSE	0.24873	0.0947735	0.00867855	0.0606045
YBX3	ENSG00000060138	ENST00000228251	-3.12698	-2.78618	0.0674202	0.0664125	90.09	90.5125	FALSE	0.3	FALSE	0.340796	0.0946367	0.000316874	0.00432336
YBX3	ENSG00000060138	ENST00000279550	-3.1068	-2.54515	0.111238	0.105325	20.1575	20.12	FALSE	0.3	FALSE	0.561647	0.15319	0.000246052	0.00350124
YBX3	ENSG00000060138	ENST00000536107	0.146811	0.0409659	0.190706	0.19822	1.7925	2.78		0.3	FALSE	-0.105845	0.275063	0.700385	0.878001
YBX3	ENSG00000060138	ENST00000536823	-1.28999	-1.18608	0.244799	0.22368	1.755	1.53	FALSE	0.3	FALSE	0.103906	0.331601	0.754016	0.903661
YBX3	ENSG00000060138	ENST00000539204	-3.13961	-2.96842	0.268078	0.312322	9.8575	4.7525		0.3	TRUE	0.171185	0.411595	0.677478	0.866442
YBX3	ENSG00000060138	ENST00000540447	0.20084	0.251261	0.0434804	0.0434907	4.3975	5.9625	TRUE	0.3	TRUE	0.0504211	0.0614979	0.412282	0.707077
YBX3	ENSG00000060138	ENST00000540747	0.178162	-0.0993077	0.144157	0.172771	2.4675	2.8425		0.3	TRUE	-0.27747	0.225014	0.217529	0.51853
YBX3	ENSG00000060138	ENST00000542002	0.0585384	0.194127	0.114119	0.120122	4.7675	5.5225	FALSE	0.3	FALSE	0.135588	0.165687	0.413164	0.707869
YBX3	ENSG00000060138	ENST00000542641	-4.05895	-4.0553	0.338335	0.333022	11.335	8.4475	FALSE	0.3	FALSE	0.00364681	0.474736	0.993871	0.997126
YBX3	ENSG00000060138	ENST00000544622	-0.609151	-1.22974	0.135271	0.149209	3.8725	7.3875	FALSE	0.3	FALSE	-0.62059	0.201399	0.00206034	0.0198035
YBX3	ENSG00000060138	ENST00000546164	-2.54667	-2.468	0.168949	0.170451	8.525	11.38	FALSE	0.3	FALSE	0.0786667	0.239994	0.743074	0.897539
WNK1	ENSG00000060237	ENST00000315939	-2.09594	-1.83909	0.0584383	0.0558474	8.9175	12.89	FALSE	0.28	FALSE	0.256852	0.080833	0.0014852	0.0153369
WNK1	ENSG00000060237	ENST00000447667	-1.42568	-1.95974	0.184828	0.152633	4.1775	3.5775	FALSE	0.28	FALSE	-0.534058	0.239704	0.0258815	0.136686
WNK1	ENSG00000060237	ENST00000534872	-0.441623	-0.909846	0.188698	0.228099	1.41	1.7525	FALSE	0.28	FALSE	-0.468224	0.296034	0.113729	0.359286
WNK1	ENSG00000060237	ENST00000535572	-1.75945	-1.55096	0.045085	0.0489686	15.4075	16.54	FALSE	0.28	FALSE	0.20849	0.0665627	0.00173484	0.0173599
WNK1	ENSG00000060237	ENST00000537603	-0.576205	-0.682804	0.234102	0.220439	1.765	2.215	FALSE	0.28	FALSE	-0.106599	0.321554	0.740258	0.896111
WNK1	ENSG00000060237	ENST00000537687	-0.666301	-0.764707	0.0937817	0.0773372	3.0675	3.2575	FALSE	0.28	FALSE	-0.0984061	0.121557	0.4182	0.711829
WNK1	ENSG00000060237	ENST00000540360	-1.66686	-1.24589	0.134918	0.133071	11.32	12.385		0.28	FALSE	0.420977	0.189501	0.0263172	0.138534
WNK1	ENSG00000060237	ENST00000540885	-1.16462	-0.694294	0.170305	0.17459	2.355	2.83	FALSE	0.28	FALSE	0.470329	0.243896	0.0538054	0.223766
WNK1	ENSG00000060237	ENST00000542424	0.00771194	-0.19397	0.106655	0.131942	2.9725	2.655		0.28	FALSE	-0.201682	0.169658	0.234535	0.540723
WNK1	ENSG00000060237	ENST00000545285	-2.87857	-2.27434	0.304128	0.275681	5.4425	5.55	FALSE	0.28	FALSE	0.604238	0.41048	0.141013	0.407517
WNK1	ENSG00000060237	ENST00000674810	0.650511	0.62913	0.0619493	0.0631488	1.59	1.6625	TRUE	0.28	TRUE	-0.0213804	0.0884618	0.80902	0.925546
WNK1	ENSG00000060237	ENST00000675236	0.571095	0.4519	0.0690707	0.0797527	1.2325	1.225		0.28	FALSE	-0.119195	0.105505	0.258578	0.568254
WNK1	ENSG00000060237	ENST00000676347	-2.02838	-1.72069	0.0647041	0.0565154	15.29	21.7375	FALSE	0.28	FALSE	0.307691	0.0859105	0.000341592	0.00459827
CCAR1	ENSG00000060339	ENST00000265872	-1.64856	-1.63585	0.069998	0.0854495	9.69	11.4	FALSE	0.24	FALSE	0.0127187	0.11046	0.908332	0.965897
CCAR1	ENSG00000060339	ENST00000483264	-2.45662	-2.02497	0.376336	0.366282	1.925	2.155		0.24	FALSE	0.431645	0.525158	0.411115	0.706334
CCAR1	ENSG00000060339	ENST00000539250	-0.0227462	-0.0765942	0.129043	0.14269	3.16	2.8375		0.24	FALSE	-0.053848	0.192386	0.779558	0.915225
CCAR1	ENSG00000060339	ENST00000539539	-1.66878	-1.81271	0.121175	0.160752	6.1475	5.96	FALSE	0.24	FALSE	-0.143934	0.201307	0.474612	0.75326
CCAR1	ENSG00000060339	ENST00000540210	-1.19011	-1.45783	0.0768727	0.0634948	8.1925	17.2025	TRUE	0.24	FALSE	-0.267722	0.0997045	0.00724968	0.0525486
CCAR1	ENSG00000060339	ENST00000543229	-2.36115	-2.32248	0.259416	0.218477	1.7725	2.2375	TRUE	0.24	FALSE	0.0386698	0.339159	0.909225	0.9662
CCAR1	ENSG00000060339	ENST00000543719	-1.78064	-1.39065	0.126615	0.204697	4.7675	3.7225	FALSE	0.24	FALSE	0.389988	0.240691	0.105171	0.342721
OGFR	ENSG00000060491	ENST00000290291	-1.45997	-1.58707	0.0819528	0.100307	8.02	6.55	FALSE	0.17	FALSE	-0.127107	0.129529	0.326444	0.636935
OGFR	ENSG00000060491	ENST00000370461	0.241924	0.148183	0.0596607	0.065007	2.395	2.63	FALSE	0.17	TRUE	-0.0937406	0.0882344	0.288052	0.600816
PTPRU	ENSG00000060656	ENST00000373779	-2.54525	-2.56822	0.119454	0.109552	4.275	4.7075	FALSE	0.31	FALSE	-0.0229641	0.162083	0.887332	0.958583
PTPRU	ENSG00000060656	ENST00000428026	-2.15476	-2.26919	0.155345	0.118438	2.2725	2.8675	FALSE	0.31	FALSE	-0.114438	0.195345	0.557992	0.805773
SNRNP40	ENSG00000060688	ENST00000263694	-2.20936	-2.07618	0.0731439	0.0732498	36.665	44.0275	FALSE	0.1	FALSE	0.133176	0.103516	0.198261	0.493525
SNRNP40	ENSG00000060688	ENST00000373720	-0.223025	-0.183437	0.134596	0.161112	1.435	1.4275	FALSE	0.1	FALSE	0.0395878	0.209936	0.850429	0.943675
SNRNP40	ENSG00000060688	ENST00000463988	0.303061	-0.118137	0.124177	0.1634	2.195	2.07	FALSE	0.1	FALSE	-0.421198	0.20523	0.0401385	0.183925
SNRNP40	ENSG00000060688	ENST00000489853	0.569867	0.489148	0.0844255	0.0947672	1.345	1.4075	FALSE	0.1	FALSE	-0.0807195	0.126919	0.524782	0.785607
SNRNP40	ENSG00000060688	ENST00000491106	-1.33868	-1.17418	0.303525	0.27677	1.7575	2.4725	FALSE	0.1	TRUE	0.164505	0.410767	0.688802	0.871594
QSER1	ENSG00000060749	ENST00000527788	-1.87595	-1.79276	0.147702	0.21063	2.12	1.9025	FALSE	0.21	TRUE	0.0831949	0.257256	0.746397	0.89933
QSER1	ENSG00000060749	ENST00000650167	-1.16239	-0.989509	0.0440969	0.0454946	9.4475	10.2175	FALSE	0.21	FALSE	0.172881	0.0633585	0.00635993	0.0476535
MPC1	ENSG00000060762	ENST00000360961	-2.85885	-2.85609	0.132778	0.145277	22.4825	23.355	FALSE	0.15	FALSE	0.00276308	0.196814	0.988799	0.99518
ACAA1	ENSG00000060971	ENST00000333167	-2.88773	-2.90051	0.169644	0.150542	8.005	11.1675	FALSE	0.28	FALSE	-0.0127761	0.226808	0.955079	0.983437
ACAA1	ENSG00000060971	ENST00000411549	-0.218604	-1.28444	0.0957892	0.120336	1.9675	3.5575	TRUE	0.28	FALSE	-1.06583	0.153806	4.21714e-12	2.94094e-10
ACAA1	ENSG00000060971	ENST00000469600	0.0769229	-0.0361585	0.146073	0.151978	2.0225	1.66	TRUE	0.28	FALSE	-0.113081	0.210795	0.591647	0.824102
BCAT1	ENSG00000060982	ENST00000261192	-2.51531	-2.01684	0.0813925	0.0743086	4.975	5.8275	FALSE	0.24	FALSE	0.49847	0.110211	6.10094e-06	0.000140686
BCAT1	ENSG00000060982	ENST00000342945	-2.42641	-1.87202	0.166369	0.15319	1.53	1.65	FALSE	0.24	FALSE	0.554385	0.226155	0.0142319	0.0879808
BCAT1	ENSG00000060982	ENST00000539282	-3.64296	-2.46157	0.24692	0.220312	2.7475	3.2025	FALSE	0.24	TRUE	1.18139	0.330919	0.000356935	0.00475629
BCAT1	ENSG00000060982	ENST00000539780	-2.17975	-2.30869	0.194898	0.258833	2.02	2.31	FALSE	0.24	FALSE	-0.128943	0.324006	0.690656	0.87265
BCAT1	ENSG00000060982	ENST00000612790	-2.72718	-2.03721	0.262192	0.231137	4.0875	4.3275	FALSE	0.24	FALSE	0.68997	0.349527	0.0483805	0.208357
HDAC7	ENSG00000061273	ENST00000354334	-1.50741	-1.64221	0.0773263	0.0914443	5.4025	5.0525	FALSE	0.22	FALSE	-0.134805	0.119756	0.260306	0.570349
HDAC7	ENSG00000061273	ENST00000417902	-1.20586	-1.07345	0.187935	0.202338	3.6775	3.03	FALSE	0.22	FALSE	0.132405	0.276153	0.63161	0.847327
HDAC7	ENSG00000061273	ENST00000459625	0.473981	0.247415	0.0790724	0.084568	1.78	1.8425	TRUE	0.22	TRUE	-0.226565	0.115776	0.0503567	0.214034
PRDM6	ENSG00000061455	ENST00000407847	-0.21763	-0.444878	0.123343	0.0707376	1.215	1.6625	FALSE	0.23	FALSE	-0.227247	0.142187	0.109993	0.352567
NCKAP1	ENSG00000061676	ENST00000360982	-2.7368	-2.28898	0.060995	0.0579609	29.64	31.33	FALSE	0.28	TRUE	0.447816	0.0841419	1.02547e-07	3.55222e-06
NCKAP1	ENSG00000061676	ENST00000361354	-0.474718	-0.284559	0.0538062	0.0533603	1.23	1.495	FALSE	0.28	FALSE	0.190159	0.0757788	0.0120935	0.0780665
NCKAP1	ENSG00000061676	ENST00000493359	0.34493	0.141513	0.141076	0.180149	1.845	1.67		0.28	FALSE	-0.203417	0.228815	0.374001	0.67765
NCKAP1	ENSG00000061676	ENST00000703825	-2.16394	-2.06053	0.116391	0.125414	3.5275	3.5675	FALSE	0.28	FALSE	0.103404	0.171101	0.545612	0.798457
MRPS35	ENSG00000061794	ENST00000081029	-1.77673	-1.55212	0.0773501	0.0798094	20.71	19.2525	FALSE	0.15	FALSE	0.224607	0.111142	0.0432902	0.19318
GUCY1B1	ENSG00000061918	ENST00000264424	-1.53099	-1.32751	0.101039	0.10564	2.9775	3.0425	FALSE	0.24	FALSE	0.203474	0.146181	0.163943	0.443845
GUCY1B1	ENSG00000061918	ENST00000513437	-1.59021	-2.04242	0.145091	0.198603	1.7775	1.4325	FALSE	0.24	TRUE	-0.452213	0.245957	0.0659754	0.255809
SFSWAP	ENSG00000061936	ENST00000261674	-1.29911	-1.16902	0.0600371	0.0612864	12.9175	14.92	FALSE	0.24	FALSE	0.13009	0.0857932	0.129439	0.388636
SFSWAP	ENSG00000061936	ENST00000535236	0.276918	0.282757	0.08065	0.0809384	2.05	2.3	TRUE	0.24	TRUE	0.00583959	0.11426	0.95924	0.984836
SFSWAP	ENSG00000061936	ENST00000537164	-0.868791	-0.976217	0.17405	0.175693	1.785	1.945	FALSE	0.24	FALSE	-0.107426	0.247308	0.664011	0.861326
SFSWAP	ENSG00000061936	ENST00000539506	0.621792	0.460657	0.0857373	0.085609	1.1325	1.28	FALSE	0.24	TRUE	-0.161135	0.12116	0.183541	0.472484
SFSWAP	ENSG00000061936	ENST00000540469	0.173247	-0.128298	0.075863	0.0899262	1.4075	1.485	TRUE	0.24	FALSE	-0.301545	0.117652	0.0103762	0.0693227
TNK2	ENSG00000061938	ENST00000672024	-1.05804	-1.78711	0.0958253	0.159295	1.6325	2.3925	FALSE	0.34	FALSE	-0.729066	0.185896	8.78527e-05	0.0014548
TNK2	ENSG00000061938	ENST00000673420	-1.30053	-1.63152	0.0920916	0.097967	2.425	4.1575	FALSE	0.34	FALSE	-0.330991	0.134456	0.0138278	0.086163
MON2	ENSG00000061987	ENST00000393629	-2.85893	-2.58375	0.215209	0.10278	3.46	6.38	FALSE	0.26	FALSE	0.275186	0.238493	0.24856	0.557223
MON2	ENSG00000061987	ENST00000546600	-2.44454	-2.91915	0.110969	0.183153	3.6	4.02	FALSE	0.26	TRUE	-0.474608	0.214147	0.0266731	0.139656
MON2	ENSG00000061987	ENST00000549539	0.090155	-0.0280618	0.17107	0.17697	1.415	2.17		0.26	FALSE	-0.118217	0.246137	0.631022	0.846899
MON2	ENSG00000061987	ENST00000551307	-0.282308	-0.0762804	0.0870457	0.0901415	1.99	2.145	FALSE	0.26	FALSE	0.206027	0.125309	0.100145	0.332707
MON2	ENSG00000061987	ENST00000552115	-0.802373	-0.646411	0.102012	0.0903713	2.6875	2.63	FALSE	0.26	FALSE	0.155962	0.136284	0.252464	0.5614
MON2	ENSG00000061987	ENST00000641654	-1.73153	-2.12215	0.198058	0.124412	1.2075	1.9075	FALSE	0.26	TRUE	-0.390621	0.233891	0.0949002	0.321713
GPBP1	ENSG00000062194	ENST00000264779	-0.671933	-0.491274	0.0798329	0.0779475	6.1925	8.07	FALSE	0.21	FALSE	0.180659	0.111576	0.105412	0.343217
GPBP1	ENSG00000062194	ENST00000309096	0.579692	0.448617	0.0806087	0.0914173	2.5425	2.74		0.21	FALSE	-0.131074	0.121881	0.282181	0.594319
GPBP1	ENSG00000062194	ENST00000424459	-0.69537	-0.49606	0.0560338	0.0574887	6.8175	6.735	FALSE	0.21	FALSE	0.19931	0.0802791	0.0130385	0.0824962
GPBP1	ENSG00000062194	ENST00000511209	-0.750547	-0.556066	0.0870006	0.0901549	3.6075	3.77	FALSE	0.21	FALSE	0.194481	0.125288	0.120597	0.371992
GPBP1	ENSG00000062194	ENST00000513732	0.251918	0.148064	0.163333	0.184941	2.3575	2.605		0.21	FALSE	-0.103854	0.246741	0.673825	0.865475
GPBP1	ENSG00000062194	ENST00000514387	-0.492582	-0.436396	0.0596528	0.0680397	6.235	6.81	FALSE	0.21	FALSE	0.0561866	0.0904867	0.534641	0.791845
ZNF112	ENSG00000062370	ENST00000337401	0.232172	0.301713	0.0696946	0.0944157	1.8775	1.725	FALSE	0.22	FALSE	0.0695414	0.117353	0.553459	0.803418
ZNF112	ENSG00000062370	ENST00000354340	0.3911	0.252622	0.070449	0.0995056	2.595	2.89	FALSE	0.22	FALSE	-0.138478	0.12192	0.256036	0.565301
CS	ENSG00000062485	ENST00000351328	-2.45756	-2.37559	0.048306	0.0516908	83.955	86.8	FALSE	0.17	FALSE	0.081969	0.0707489	0.246623	0.554817
CS	ENSG00000062485	ENST00000546585	0.222204	0.306371	0.0988732	0.106837	1.3975	1.34	FALSE	0.17	FALSE	0.0841672	0.145568	0.56313	0.808901
CS	ENSG00000062485	ENST00000546621	-0.462934	-1.16385	0.10859	0.141946	3.405	5.1325	FALSE	0.17	FALSE	-0.700919	0.178719	8.78552e-05	0.0014548
CS	ENSG00000062485	ENST00000547449	-0.428407	-0.448123	0.223984	0.207032	3.08	3.5575	FALSE	0.17	FALSE	-0.0197152	0.30501	0.948462	0.980941
CS	ENSG00000062485	ENST00000547912	-0.533658	-0.381947	0.175924	0.190149	1.8875	1.5975	FALSE	0.17	TRUE	0.151712	0.259048	0.55811	0.805908
CS	ENSG00000062485	ENST00000548567	-1.56046	-1.50335	0.157056	0.15333	2.2225	3.8	FALSE	0.17	FALSE	0.0571191	0.219492	0.794684	0.92136
CS	ENSG00000062485	ENST00000548849	-2.45496	-2.74706	0.167534	0.190297	9.0925	8.615	TRUE	0.17	FALSE	-0.2921	0.253537	0.24928	0.558175
CS	ENSG00000062485	ENST00000552331	-0.135479	-0.242001	0.164423	0.196626	2.3125	2.055	FALSE	0.17	FALSE	-0.106522	0.256314	0.677709	0.866597
ELMO2	ENSG00000062598	ENST00000290246	-1.51616	-1.57261	0.114596	0.127982	3.6525	4.855	FALSE	0.2	FALSE	-0.0564499	0.17179	0.742459	0.897453
ELMO2	ENSG00000062598	ENST00000396391	-1.10121	-1.19333	0.105448	0.14236	2.0225	3.4575	FALSE	0.2	FALSE	-0.0921201	0.17716	0.603075	0.831491
WAPL	ENSG00000062650	ENST00000298767	-0.646999	-0.36931	0.0371941	0.0378181	16.245	16.575	FALSE	0.17	FALSE	0.277689	0.0530435	1.64881e-07	5.42649e-06
WAPL	ENSG00000062650	ENST00000489996	0.183641	0.1261	0.146943	0.16861	1.515	1.6	FALSE	0.17	FALSE	-0.0575416	0.223655	0.796964	0.922063
VMP1	ENSG00000062716	ENST00000262291	-2.40352	-2.21656	0.0883799	0.0900794	9.415	10.23	FALSE	0.33	FALSE	0.186954	0.126195	0.138483	0.403138
VMP1	ENSG00000062716	ENST00000588131	-0.745135	-0.628284	0.212652	0.189371	2.41	3.0175	FALSE	0.33	FALSE	0.116851	0.284749	0.681539	0.868662
VMP1	ENSG00000062716	ENST00000590850	0.186732	0.0401172	0.0844758	0.0982167	1.1275	1.15	FALSE	0.33	TRUE	-0.146615	0.129548	0.257742	0.567441
VMP1	ENSG00000062716	ENST00000592619	-2.99381	-2.34118	0.249835	0.211395	4.7725	5.515	TRUE	0.33	FALSE	0.652632	0.32727	0.0461333	0.201795
VMP1	ENSG00000062716	ENST00000592790	0.687698	0.69977	0.0616906	0.0625483	1.4125	1.925	FALSE	0.33	FALSE	0.0120717	0.0878522	0.890708	0.959599
VMP1	ENSG00000062716	ENST00000710771	-1.75747	-1.84135	0.123328	0.148335	7.13	7.655	FALSE	0.33	TRUE	-0.0838827	0.192907	0.663683	0.861077
APPBP2	ENSG00000062725	ENST00000083182	-1.28363	-1.10667	0.057839	0.0553052	7.0175	9.575	FALSE	0.19	FALSE	0.176966	0.0800251	0.0270094	0.140672
APPBP2	ENSG00000062725	ENST00000589341	-1.53096	-1.34075	0.107852	0.104542	5.4975	6.75	TRUE	0.19	FALSE	0.1902	0.150204	0.205411	0.502863
POLD1	ENSG00000062822	ENST00000440232	-2.78577	-3.11861	0.145137	0.120207	13.0225	18.115	FALSE	0.19	FALSE	-0.332843	0.188453	0.0773638	0.283628
POLD1	ENSG00000062822	ENST00000595904	-1.69131	-1.98833	0.147255	0.143336	1.73	2.59	FALSE	0.19	FALSE	-0.297019	0.205498	0.148356	0.41872
POLD1	ENSG00000062822	ENST00000596648	-1.09066	-0.903422	0.193457	0.197142	5.8	7.23	TRUE	0.19	FALSE	0.187234	0.276207	0.497852	0.768789
POLD1	ENSG00000062822	ENST00000600746	-0.239722	-0.760052	0.0941851	0.093357	3.1975	3.8225	TRUE	0.19	FALSE	-0.520331	0.132614	8.72133e-05	0.00144602
POLD1	ENSG00000062822	ENST00000613923	-2.24321	-2.04552	0.144494	0.154817	1.8575	2.5075	FALSE	0.19	FALSE	0.197693	0.211771	0.350551	0.658721
EIF4B	ENSG00000063046	ENST00000262056	-1.87109	-1.69591	0.044058	0.043435	48.1925	59.7925	FALSE	0.17	FALSE	0.175174	0.0618685	0.00463467	0.0374626
EIF4B	ENSG00000063046	ENST00000416762	-2.39706	-2.3045	0.0773455	0.0930312	28.86	31.82	FALSE	0.17	FALSE	0.0925647	0.120984	0.444213	0.73226
EIF4B	ENSG00000063046	ENST00000420463	-2.44242	-2.13389	0.102396	0.0813285	27.4625	26.455	FALSE	0.17	FALSE	0.308534	0.130764	0.0183009	0.106258
EIF4B	ENSG00000063046	ENST00000549077	-0.975558	-1.7741	0.139336	0.111327	3.8225	19.915	TRUE	0.17	FALSE	-0.798541	0.178349	7.55531e-06	0.000169893
EIF4B	ENSG00000063046	ENST00000549592	0.718929	0.632926	0.0705103	0.0801584	2.1975	2.3	FALSE	0.17	TRUE	-0.0860036	0.106757	0.420473	0.713747
EIF4B	ENSG00000063046	ENST00000549645	-0.953995	-2.5048	0.212073	0.229624	1.995	8.5075	TRUE	0.17	FALSE	-1.5508	0.312573	6.99844e-07	2.00523e-05
EIF4B	ENSG00000063046	ENST00000552490	-2.15181	-1.86473	0.138047	0.168051	11.0025	6.5375	FALSE	0.17	FALSE	0.287079	0.217481	0.186828	0.476684
EIF4B	ENSG00000063046	ENST00000553209	-0.00716946	-0.257952	0.180112	0.219297	3.5175	3.8525	FALSE	0.17	FALSE	-0.250783	0.283781	0.376847	0.680211
SPHK2	ENSG00000063176	ENST00000245222	-0.787549	-1.13804	0.137903	0.153329	1.195	2.5	FALSE	0.25	TRUE	-0.350487	0.206221	0.0892123	0.310424
SPHK2	ENSG00000063176	ENST00000593308	-0.841225	-1.114	0.154235	0.183193	2.9475	3.32	FALSE	0.25	FALSE	-0.272778	0.239475	0.254676	0.564025
SPHK2	ENSG00000063176	ENST00000598574	0.379251	0.4055	0.0942942	0.096047	2.135	2.4575	FALSE	0.25	FALSE	0.0262489	0.134597	0.845379	0.941269
SPHK2	ENSG00000063176	ENST00000599748	-1.13172	-1.60132	0.0911182	0.136381	3.535	5.0375	FALSE	0.25	FALSE	-0.469599	0.164019	0.00419558	0.0345208
SPHK2	ENSG00000063176	ENST00000601712	-0.866219	-1.17527	0.150145	0.175143	1.26	1.515	FALSE	0.25	TRUE	-0.309047	0.230691	0.180357	0.467941
RPL18	ENSG00000063177	ENST00000084795	-3.14014	-3.12257	0.0971826	0.111083	152.81	138.673	FALSE	0.21	FALSE	0.0175688	0.147594	0.905248	0.96488
RPL18	ENSG00000063177	ENST00000546623	-2.61405	-2.28045	0.258223	0.265764	5.275	5.09	FALSE	0.21	FALSE	0.333601	0.370553	0.367973	0.672908
RPL18	ENSG00000063177	ENST00000547892	0.612504	0.551262	0.0651968	0.072688	3.02	3.315	FALSE	0.21	TRUE	-0.0612424	0.0976431	0.530524	0.78981
RPL18	ENSG00000063177	ENST00000549273	-2.28731	-2.08925	0.103061	0.132843	23.1325	22.4025	FALSE	0.21	TRUE	0.198064	0.168134	0.238791	0.54615
RPL18	ENSG00000063177	ENST00000549533	-0.795793	-0.947349	0.269943	0.252562	1.48	1.8125		0.21	TRUE	-0.151556	0.369671	0.681825	0.868877
RPL18	ENSG00000063177	ENST00000549920	-3.28047	-3.23818	0.0523218	0.0576873	1113.66	1083.33	FALSE	0.21	FALSE	0.0422946	0.0778807	0.587082	0.821972
RPL18	ENSG00000063177	ENST00000550973	-1.27574	-2.08032	0.217247	0.139681	1.8975	9.3475	FALSE	0.21	FALSE	-0.804578	0.258277	0.00183836	0.0181548
RPL18	ENSG00000063177	ENST00000552347	-0.593571	-0.718236	0.138704	0.12557	2.53	2.475	TRUE	0.21	TRUE	-0.124665	0.187101	0.505219	0.773185
RPL18	ENSG00000063177	ENST00000552705	-0.493866	-0.524358	0.112952	0.145145	4.4825	3.6975	FALSE	0.21	TRUE	-0.0304919	0.183916	0.86832	0.951052
CA11	ENSG00000063180	ENST00000084798	-2.99116	-2.73452	0.280349	0.263122	4.6525	7.1475	FALSE	0.25	FALSE	0.256643	0.384485	0.504453	0.772526
ISOC2	ENSG00000063241	ENST00000085068	-2.28865	-2.15946	0.194385	0.219654	3.0425	3.105	FALSE	0.21	FALSE	0.129186	0.293314	0.659622	0.859428
ISOC2	ENSG00000063241	ENST00000425675	-2.60474	-2.32741	0.134956	0.127623	13.0275	16.4725	FALSE	0.21	FALSE	0.277323	0.185744	0.135427	0.398341
U2AF2	ENSG00000063244	ENST00000308924	-2.62807	-2.62998	0.0696283	0.071297	43.6275	55.485	FALSE	0.45	FALSE	-0.00191087	0.0996562	0.984702	0.993836
U2AF2	ENSG00000063244	ENST00000450554	-2.21749	-2.33241	0.0521906	0.0557565	50.825	61.8975	FALSE	0.45	FALSE	-0.114917	0.0763717	0.132401	0.393337
U2AF2	ENSG00000063244	ENST00000587196	-0.682437	-1.20522	0.178631	0.106148	2.575	17.7175	TRUE	0.45	FALSE	-0.522786	0.207789	0.0118713	0.0769724
U2AF2	ENSG00000063244	ENST00000587275	0.263772	0.104126	0.116311	0.143596	4.5025	5.8275	FALSE	0.45	FALSE	-0.159646	0.184792	0.387631	0.688013
U2AF2	ENSG00000063244	ENST00000588850	-0.932626	-0.93477	0.158095	0.128963	10.0975	11.3975		0.45	FALSE	-0.00214352	0.204023	0.991617	0.996401
U2AF2	ENSG00000063244	ENST00000592867	-0.0791489	-0.25437	0.160773	0.155306	7.3475	7.705		0.45	FALSE	-0.175221	0.223535	0.433119	0.724482
EPN1	ENSG00000063245	ENST00000085079	-2.83802	-2.71812	0.0801589	0.0892485	30.825	26.76	FALSE	0.6	FALSE	0.119903	0.119961	0.317545	0.629202
EPN1	ENSG00000063245	ENST00000270460	-0.534616	-0.602947	0.0394103	0.0441601	4.225	4.4725	FALSE	0.6	FALSE	-0.0683305	0.0591886	0.248314	0.556843
EPN1	ENSG00000063245	ENST00000411543	-2.72885	-2.34584	0.145507	0.132622	5.485	4.7375	FALSE	0.6	FALSE	0.383019	0.196878	0.0517189	0.217894
EPN1	ENSG00000063245	ENST00000591743	-4.18537	-3.89466	0.296778	0.356789	17.5075	12.995		0.6	TRUE	0.290706	0.464086	0.531048	0.790146
MED29	ENSG00000063322	ENST00000315588	-0.590636	-0.95109	0.12194	0.17302	4.4825	5.4	FALSE	0.11	FALSE	-0.360454	0.211673	0.0885899	0.309312
MED29	ENSG00000063322	ENST00000596297	-2.40428	-2.0135	0.236533	0.233027	4.0225	5.005	FALSE	0.11	FALSE	0.390775	0.332039	0.239237	0.546578
MED29	ENSG00000063322	ENST00000615911	-1.78475	-1.84975	0.0739938	0.0699196	25.62	32.0175	FALSE	0.11		-0.0650006	0.101803	0.523152	0.784369
ZNF275	ENSG00000063587	ENST00000650114	-0.0552453	0.0378741	0.0530558	0.0684627	4.8875	4.26	FALSE		FALSE	0.0931194	0.0866144	0.282329	0.594399
MTMR1	ENSG00000063601	ENST00000370387	-0.0810738	-0.512247	0.140815	0.128468	1.255	1.34	TRUE	0.47	TRUE	-0.431173	0.190612	0.0236945	0.127649
MTMR1	ENSG00000063601	ENST00000490316	-1.78155	-1.79019	0.0710192	0.0684469	8.3675	13.165	FALSE	0.47	TRUE	-0.00863945	0.0986342	0.930202	0.97492
MTMR1	ENSG00000063601	ENST00000542156	-2.19204	-1.84633	0.166543	0.162861	3.6825	4.08	FALSE	0.47	FALSE	0.345713	0.232938	0.137772	0.401935
GPC1	ENSG00000063660	ENST00000264039	-2.3096	-2.09315	0.157915	0.176624	5.55	5.37	FALSE		FALSE	0.216445	0.236925	0.360947	0.667582
ADCK1	ENSG00000063761	ENST00000341211	-1.87482	-2.09249	0.175238	0.169154	1.5575	2.4575	FALSE	0.4	FALSE	-0.21767	0.24356	0.371482	0.675948
HAGH	ENSG00000063854	ENST00000397353	-3.29933	-3.08407	0.220074	0.167806	10.16	11.4625	FALSE	0.18	FALSE	0.215256	0.276752	0.43669	0.72712
HAGH	ENSG00000063854	ENST00000397356	-1.2112	-1.38771	0.10684	0.11769	2.5125	2.9025	FALSE	0.18	TRUE	-0.176512	0.158952	0.266795	0.576844
HAGH	ENSG00000063854	ENST00000455446	-2.43821	-2.57324	0.269452	0.271815	1.6625	1.8425	FALSE	0.18	FALSE	-0.135034	0.382737	0.72423	0.889223
HAGH	ENSG00000063854	ENST00000564445	-2.97983	-3.1983	0.166056	0.211332	13.9125	12.035	FALSE	0.18	TRUE	-0.218471	0.268767	0.416296	0.709994
HAGH	ENSG00000063854	ENST00000564518	-3.26279	-3.15094	0.38974	0.428781	3.79	3.0275		0.18	FALSE	0.111851	0.57944	0.846933	0.942124
HAGH	ENSG00000063854	ENST00000565097	-0.0384738	-0.191197	0.123648	0.121685	2.1075	2.5025	FALSE	0.18	FALSE	-0.152723	0.173483	0.378678	0.681431
HAGH	ENSG00000063854	ENST00000566709	-1.80273	-1.79187	0.186612	0.201444	1.745	1.94	FALSE	0.18	TRUE	0.0108539	0.274597	0.968471	0.988501
HAGH	ENSG00000063854	ENST00000567398	-0.097923	-0.19211	0.172827	0.136625	1.13	1.435	FALSE	0.18	TRUE	-0.094187	0.220308	0.668998	0.863705
RNF4	ENSG00000063978	ENST00000314289	-0.551932	-0.446701	0.0490957	0.088684	13.42	12.505	FALSE		FALSE	0.105231	0.101367	0.299215	0.611111
CASP8	ENSG00000064012	ENST00000358485	-1.37998	-1.46998	0.137166	0.134704	1.1925	2.025	FALSE	0.17	FALSE	-0.0900009	0.192249	0.639679	0.851272
LIMCH1	ENSG00000064042	ENST00000381753	-1.77778	-1.73792	0.121501	0.133934	1.18	1.2125	FALSE	0.25	TRUE	0.0398585	0.180834	0.825548	0.933322
LIMCH1	ENSG00000064042	ENST00000508501	-2.00194	-1.88877	0.127894	0.135605	1.425	1.365	FALSE	0.25	FALSE	0.113175	0.186401	0.543748	0.797123
INTS13	ENSG00000064102	ENST00000261191	-1.85811	-1.78894	0.0796169	0.0789629	11.445	15.1575	FALSE	0.25	FALSE	0.0691678	0.112134	0.537345	0.792945
INTS13	ENSG00000064102	ENST00000538155	-1.19435	-1.01163	0.14285	0.138401	2.0075	2.7075	FALSE	0.25	FALSE	0.182722	0.1989	0.358272	0.665274
TM7SF3	ENSG00000064115	ENST00000343028	-2.33969	-2.07448	0.0861134	0.0874732	7.96	8.1775	FALSE	0.21	FALSE	0.265214	0.122748	0.0307236	0.153477
TM7SF3	ENSG00000064115	ENST00000543655	-3.02977	-2.76256	0.316108	0.340976	4.57	3.6175	FALSE	0.21	FALSE	0.267211	0.464961	0.565498	0.809912
SPA17	ENSG00000064199	ENST00000227135	-2.51408	-2.35183	0.21443	0.25237	1.9075	1.8625	FALSE		FALSE	0.162247	0.331166	0.624186	0.842996
DMRT3	ENSG00000064218	ENST00000190165	0.499464	0.396838	0.106486	0.137526	1.7225	1.3325	FALSE		TRUE	-0.102625	0.173933	0.555172	0.804085
CDON	ENSG00000064309	ENST00000263577	-0.997699	-1.01511	0.0820656	0.097061	2.65	2.3425	FALSE	0.24	TRUE	-0.0174132	0.127105	0.891032	0.959746
CDON	ENSG00000064309	ENST00000531738	-0.317197	-0.263489	0.0645356	0.0750405	1.5875	1.2475	FALSE	0.24	FALSE	0.0537079	0.0989744	0.587375	0.822129
TAF2	ENSG00000064313	ENST00000378164	-4.78348	-4.17176	0.271792	0.232716	2.27	3.3025	FALSE	0.19	FALSE	0.611715	0.35781	0.0873378	0.306326
TAF2	ENSG00000064313	ENST00000685684	0.424681	0.390393	0.0576787	0.0637967	1.275	1.415	TRUE	0.19	TRUE	-0.0342887	0.086005	0.690127	0.872334
TAF2	ENSG00000064313	ENST00000686879	-2.56352	-2.37158	0.207498	0.201364	2.29	3.425	FALSE	0.19	FALSE	0.191938	0.289142	0.506806	0.774009
HIPK2	ENSG00000064393	ENST00000406875	-1.4558	-1.16467	0.0421234	0.0440046	8.8675	8.235	FALSE	0.2	FALSE	0.291134	0.0609162	1.75952e-06	4.63847e-05
HIPK2	ENSG00000064393	ENST00000428878	-1.93235	-1.78109	0.0907027	0.0944086	4.6075	5.2575	FALSE	0.2	FALSE	0.15126	0.13092	0.24794	0.556384
TNPO3	ENSG00000064419	ENST00000265388	-1.62636	-1.7129	0.0544147	0.0550249	17.375	25.1375	FALSE	0.19	FALSE	-0.0865455	0.0773866	0.263417	0.573559
TNPO3	ENSG00000064419	ENST00000627585	-1.397	-1.39586	0.110736	0.114545	1.4175	1.835	FALSE	0.19	FALSE	0.00114136	0.15932	0.994284	0.997245
RFXANK	ENSG00000064490	ENST00000392324	-2.68978	-2.42403	0.199912	0.20033	4.125	4.285	FALSE	0.19	FALSE	0.265751	0.283014	0.347729	0.656302
RFXANK	ENSG00000064490	ENST00000407360	-2.84499	-2.79312	0.191018	0.193798	4.5975	5.3975	FALSE	0.19	FALSE	0.0518679	0.272113	0.84883	0.943008
RFXANK	ENSG00000064490	ENST00000540977	-2.28148	-2.40432	0.243645	0.285082	10.6025	11.125	FALSE	0.19	FALSE	-0.122842	0.375012	0.743238	0.897539
RFXANK	ENSG00000064490	ENST00000541873	-2.52405	-2.53646	0.196121	0.209711	4.06	4.64	FALSE	0.19	FALSE	-0.0124062	0.287127	0.965536	0.987354
TMEM161A	ENSG00000064545	ENST00000162044	-2.16528	-2.51578	0.180628	0.137585	3.045	5.835	FALSE	0.35	FALSE	-0.350495	0.227059	0.122679	0.375569
TMEM161A	ENSG00000064545	ENST00000587096	-3.34077	-3.32735	0.301848	0.312678	2.34	2.475	FALSE	0.35	FALSE	0.0134245	0.434603	0.975358	0.990802
TMEM161A	ENSG00000064545	ENST00000587406	-1.68034	-1.78519	0.129658	0.11929	5.1525	6.0825	TRUE	0.35	FALSE	-0.10485	0.176185	0.551769	0.802611
TMEM161A	ENSG00000064545	ENST00000587583	-3.96378	-3.55909	0.263243	0.252825	4.02	4.0775	FALSE	0.35	FALSE	0.404693	0.364989	0.267525	0.577389
TMEM161A	ENSG00000064545	ENST00000589448	-1.40047	-1.71061	0.180176	0.15009	1.8975	2.6525	TRUE	0.35	FALSE	-0.310135	0.2345	0.18599	0.475425
LPAR2	ENSG00000064547	ENST00000407877	-0.738446	-1.23673	0.112142	0.150763	2.085	2.0275	FALSE	0.33	FALSE	-0.498281	0.187897	0.00800444	0.0569758
LPAR2	ENSG00000064547	ENST00000590629	-0.893822	-1.02849	0.240362	0.259022	1.0775	1.4625		0.33	FALSE	-0.134669	0.353365	0.703126	0.879317
CTSA	ENSG00000064601	ENST00000646241	-2.98116	-2.78481	0.256205	0.254434	10.3725	11.545	FALSE			0.196352	0.361079	0.586584	0.821679
SUGP2	ENSG00000064607	ENST00000337018	-4.72993	-5.55817	0.224693	0.232213	4.645	10.465	FALSE	0.23	FALSE	-0.828238	0.323125	0.0103709	0.069302
SUGP2	ENSG00000064607	ENST00000452918	-1.26289	-1.50218	0.0468695	0.0518188	13.9075	16.9725	FALSE	0.23	FALSE	-0.239294	0.0698709	0.000615254	0.0074979
SUGP2	ENSG00000064607	ENST00000594773	-0.684193	-1.37902	0.0746684	0.0973389	3.57	4.42	TRUE	0.23	TRUE	-0.694828	0.122679	1.48081e-08	5.99539e-07
SUGP2	ENSG00000064607	ENST00000600239	-0.588638	-0.661968	0.100213	0.109235	1.4475	1.9075	TRUE	0.23	FALSE	-0.0733305	0.14824	0.62083	0.841091
SUGP2	ENSG00000064607	ENST00000600377	-0.649481	-0.958899	0.065306	0.0840542	5.2575	7.09	FALSE	0.23	TRUE	-0.309419	0.106442	0.00365019	0.0309421
SUGP2	ENSG00000064607	ENST00000601879	-0.324637	-0.584102	0.101455	0.115937	1.9175	2.415	FALSE	0.23	TRUE	-0.259464	0.15406	0.0921474	0.316399
SLC12A2	ENSG00000064651	ENST00000262461	-2.06607	-1.87827	0.0694829	0.0791867	7.8025	8.0775	FALSE	0.16	FALSE	0.187794	0.105349	0.0746525	0.277057
SLC12A2	ENSG00000064651	ENST00000343225	-2.28904	-2.22625	0.135416	0.146814	2.7475	3.6225	FALSE	0.16	FALSE	0.0627968	0.19973	0.75321	0.903249
SLC12A2	ENSG00000064651	ENST00000509205	-1.41556	-1.76536	0.134393	0.117522	1.1775	2.3775	TRUE	0.16	TRUE	-0.349807	0.17853	0.0500693	0.213328
SLC12A2	ENSG00000064651	ENST00000628403	-4.40431	-4.24075	0.258379	0.235325	5.7025	5.21	FALSE	0.16	TRUE	0.163566	0.349482	0.639766	0.851327
SNX24	ENSG00000064652	ENST00000261369	-1.29368	-1.70602	0.106049	0.117023	3.7075	5.7325	FALSE	0.14	FALSE	-0.412346	0.157927	0.00902774	0.0624213
SNX24	ENSG00000064652	ENST00000506996	-1.8458	-1.56176	0.252126	0.278193	2.38	2.045	FALSE	0.14	FALSE	0.284043	0.375445	0.44932	0.736005
EYA2	ENSG00000064655	ENST00000327619	-1.76497	-1.46832	0.211478	0.226713	1.7075	1.78	FALSE		FALSE	0.296648	0.310035	0.338657	0.648613
CNN2	ENSG00000064666	ENST00000263097	-2.37156	-1.99893	0.195272	0.230466	5.315	5.82	FALSE		FALSE	0.372625	0.302069	0.217362	0.518292
ABCA7	ENSG00000064687	ENST00000263094	-2.46324	-3.11151	0.264247	0.142956	1.255	2.715	FALSE	0.28	FALSE	-0.648271	0.300438	0.030947	0.154253
DDX20	ENSG00000064703	ENST00000369702	-0.29944	-0.248622	0.0784795	0.141369	1.97	1.705	FALSE	0.39	FALSE	0.0508183	0.161692	0.7533	0.903281
DDX20	ENSG00000064703	ENST00000680383	-0.196285	0.015381	0.0691777	0.0898374	3.7475	3.9875	TRUE	0.39	FALSE	0.211666	0.113386	0.0619329	0.245704
DDX20	ENSG00000064703	ENST00000680983	-0.173557	-0.207037	0.078587	0.0912987	2.375	2.2675	TRUE	0.39	FALSE	-0.0334801	0.120463	0.781068	0.915598
BTBD1	ENSG00000064726	ENST00000261721	-1.92141	-1.78687	0.0629466	0.0574011	20.1525	32.7075	FALSE	0.23	FALSE	0.134536	0.085189	0.114275	0.360113
BTBD1	ENSG00000064726	ENST00000559652	-0.526489	-1.80756	0.172222	0.128014	1.3925	16.385	TRUE	0.23	FALSE	-1.28107	0.214588	2.37407e-09	1.09731e-07
FAR2	ENSG00000064763	ENST00000536681	-2.34973	-2.38816	0.118446	0.141879	3.525	3.2125	FALSE	0.2	FALSE	-0.0384312	0.184822	0.835279	0.937677
FAR2	ENSG00000064763	ENST00000551451	-2.42218	-2.01069	0.210415	0.195172	1.525	1.6125	FALSE	0.2	TRUE	0.411491	0.286996	0.151633	0.423633
FAR2	ENSG00000064763	ENST00000689798	-2.40538	-2.77367	0.22677	0.261029	1.515	2.1075	FALSE	0.2	TRUE	-0.368292	0.345776	0.286823	0.599452
SBNO2	ENSG00000064932	ENST00000361757	-1.09821	-1.24997	0.0839596	0.0638306	6.6775	9.0025	FALSE		FALSE	-0.151759	0.105468	0.150177	0.421296
PMS1	ENSG00000064933	ENST00000441310	-1.16335	-1.26417	0.176538	0.091084	3.725	5.345	FALSE	0.22	FALSE	-0.10082	0.19865	0.611786	0.836338
HMG20B	ENSG00000064961	ENST00000333651	-3.24968	-3.11571	0.136636	0.140493	13.415	14.5425	FALSE	0.27	FALSE	0.133976	0.195979	0.494214	0.765599
HMG20B	ENSG00000064961	ENST00000470356	-1.13055	-1.5543	0.194113	0.218433	1.5425	2.54	FALSE	0.27	FALSE	-0.423755	0.29222	0.147025	0.416514
HMG20B	ENSG00000064961	ENST00000487894	-1.19677	-1.35076	0.182637	0.197293	1.0925	1.43	FALSE	0.27	FALSE	-0.153992	0.26885	0.566794	0.810573
HMG20B	ENSG00000064961	ENST00000488973	-0.96975	-1.71727	0.0826662	0.0877787	4.6875	10.6925	TRUE	0.27	FALSE	-0.747522	0.120577	5.66274e-10	2.88346e-08
TAF11	ENSG00000064995	ENST00000361288	-2.13524	-1.93651	0.0946542	0.0998924	12.7975	12.51	FALSE	0.45	FALSE	0.198726	0.137615	0.148719	0.419137
TAF11	ENSG00000064995	ENST00000420584	-1.29504	-1.01034	0.143921	0.16356	3.0625	1.8975	FALSE	0.45	FALSE	0.284702	0.217865	0.191287	0.484003
TAF11	ENSG00000064995	ENST00000691871	0.525428	0.43012	0.0571928	0.0634588	1.695	1.965	FALSE	0.45	TRUE	-0.0953081	0.0854286	0.264573	0.57457
ANKS1A	ENSG00000064999	ENST00000360359	-1.51998	-1.60971	0.0593034	0.0687989	7.9675	10.5625	FALSE	0.19	FALSE	-0.0897319	0.0908305	0.323199	0.633956
ANKS1A	ENSG00000064999	ENST00000649117	-0.566699	-0.618208	0.0719064	0.0938562	1.9125	2.0875	FALSE	0.19	TRUE	-0.0515091	0.118235	0.663091	0.860713
ANKS1A	ENSG00000064999	ENST00000698907	0.31781	0.29737	0.0583571	0.0563353	2.01	2.5675	FALSE	0.19	TRUE	-0.0204404	0.0811124	0.80104	0.923445
AP3D1	ENSG00000065000	ENST00000585652	0.0881405	-0.0516293	0.0620546	0.080667	2.2575	2.755	TRUE	0.2	TRUE	-0.13977	0.101774	0.169648	0.452428
AP3D1	ENSG00000065000	ENST00000586177	0.214497	0.0235153	0.148481	0.169128	1.8275	2.0775		0.2	FALSE	-0.190982	0.225057	0.396108	0.694495
AP3D1	ENSG00000065000	ENST00000592488	0.189776	0.0587854	0.118463	0.123141	3.36	4.0575		0.2	FALSE	-0.130991	0.170872	0.443318	0.731641
AP3D1	ENSG00000065000	ENST00000643116	-2.17439	-2.13081	0.0632983	0.0683984	14.84	20.545	FALSE	0.2	FALSE	0.0435781	0.0931934	0.640064	0.851335
AP3D1	ENSG00000065000	ENST00000699944	-1.59391	-2.43624	0.161256	0.182743	1.4125	4.1	TRUE	0.2	FALSE	-0.842332	0.243718	0.000547891	0.00682755
AP3D1	ENSG00000065000	ENST00000699945	-0.218991	-0.762966	0.123666	0.100645	1.965	3.3425	TRUE	0.2	FALSE	-0.543974	0.159445	0.000645657	0.00781726
AP3D1	ENSG00000065000	ENST00000700387	-2.26665	-2.25484	0.0583416	0.0524158	31.1	40.78	FALSE	0.2	FALSE	0.0118127	0.0784294	0.880279	0.956304
ZNF76	ENSG00000065029	ENST00000339411	-1.80192	-2.28072	0.125054	0.145979	3.25	5.28	FALSE	0.16	FALSE	-0.478795	0.19222	0.012743	0.0810965
ZNF76	ENSG00000065029	ENST00000373953	-2.67611	-2.98668	0.152206	0.13545	4.8125	10.765	FALSE	0.16	FALSE	-0.310569	0.203748	0.127439	0.384707
ZNF76	ENSG00000065029	ENST00000479226	-0.613963	-0.696081	0.137155	0.13687	2.5375	3.9025		0.16	FALSE	-0.0821182	0.193765	0.67171	0.86472
ZNF76	ENSG00000065029	ENST00000486891	-0.672776	-1.24296	0.128393	0.128472	2.2375	3.3875	FALSE	0.16	TRUE	-0.570189	0.181631	0.00169369	0.0170328
NHERF2	ENSG00000065054	ENST00000432365	-2.17616	-2.33834	0.190537	0.200516	3.39	2.3775	FALSE	0.2	FALSE	-0.16218	0.276606	0.557661	0.805587
NHERF2	ENSG00000065054	ENST00000563587	-2.22457	-2.15415	0.182799	0.241424	3.6825	2.8375	FALSE	0.2	FALSE	0.0704179	0.302822	0.81612	0.928445
NHERF2	ENSG00000065054	ENST00000566198	-1.78492	-2.01436	0.187018	0.23108	2.495	2.4225	FALSE	0.2	TRUE	-0.229434	0.297277	0.440241	0.729644
NTHL1	ENSG00000065057	ENST00000219066	-2.35517	-1.8358	0.236587	0.259404	4.33	2.1875	FALSE	0.05	FALSE	0.519369	0.35109	0.139059	0.403922
NTHL1	ENSG00000065057	ENST00000623977	0.0645741	-0.396932	0.130277	0.164107	1.555	1.6875	FALSE	0.05	FALSE	-0.461506	0.209531	0.0276252	0.142869
NTHL1	ENSG00000065057	ENST00000651570	-2.70863	-2.77168	0.167545	0.180014	10.0975	8.945	FALSE	0.05		-0.0630522	0.24592	0.797647	0.922193
BLTP3A	ENSG00000065060	ENST00000192788	-1.15699	-1.24477	0.0407894	0.0362476	12.0625	26.505	FALSE		FALSE	-0.0877774	0.054568	0.107707	0.348147
GNAI3	ENSG00000065135	ENST00000369851	-1.77475	-1.56798	0.0577971	0.0591052	7.6725	8.2075	FALSE		TRUE	0.206765	0.0826676	0.0123788	0.0793852
IPO5	ENSG00000065150	ENST00000261574	-2.59319	-2.33047	0.140594	0.15411	7.595	8.23	FALSE	0.24	TRUE	0.262718	0.208606	0.207885	0.505635
IPO5	ENSG00000065150	ENST00000357602	-3.67134	-3.2242	0.173117	0.15798	12.74	12.0225	FALSE	0.24	TRUE	0.447141	0.234366	0.0564072	0.231126
IPO5	ENSG00000065150	ENST00000470493	-0.458233	-0.48426	0.166406	0.192277	2.8575	2.6175	FALSE	0.24	FALSE	-0.0260271	0.254286	0.918476	0.96958
IPO5	ENSG00000065150	ENST00000490680	-2.99828	-2.77808	0.0742779	0.0746184	29.645	33.2775	FALSE	0.24	FALSE	0.220206	0.105286	0.0364829	0.172581
IPO5	ENSG00000065150	ENST00000491555	-0.505035	-0.274446	0.0944191	0.109959	2.5075	2.85	FALSE	0.24	FALSE	0.230589	0.144934	0.111611	0.355397
IPO5	ENSG00000065150	ENST00000493122	-1.785	-1.45373	0.288223	0.271009	1.2675	1.6175	FALSE	0.24	FALSE	0.331275	0.395624	0.402396	0.700092
IPO5	ENSG00000065150	ENST00000651721	-2.05295	-1.97037	0.172829	0.162868	3.3575	5.0025	FALSE	0.24	TRUE	0.0825756	0.237478	0.728051	0.890337
OAT	ENSG00000065154	ENST00000368845	-2.50843	-2.36414	0.0631849	0.0709425	57.46	48.025	FALSE	0.13	FALSE	0.144297	0.0950009	0.128786	0.387512
OAT	ENSG00000065154	ENST00000483711	0.360764	0.189616	0.135297	0.17124	2.2725	2.2375		0.13	FALSE	-0.171148	0.218239	0.432911	0.7244
WDR3	ENSG00000065183	ENST00000349139	-1.41282	-1.16443	0.0555924	0.0577849	5.6175	5.435	FALSE	0.39	FALSE	0.248392	0.0801849	0.00194998	0.0190023
WDR3	ENSG00000065183	ENST00000369441	-1.64254	-1.40091	0.124517	0.138675	7.1525	5.8725	TRUE	0.39	TRUE	0.241638	0.186374	0.194794	0.488583
WDR3	ENSG00000065183	ENST00000471680	-1.71764	-1.59831	0.13743	0.156094	9.6475	8.9375		0.39	FALSE	0.119326	0.207972	0.56613	0.810337
PKN2	ENSG00000065243	ENST00000316005	-0.657164	-0.325972	0.0839672	0.0927685	2.98	3.69	FALSE	0.26	FALSE	0.331192	0.125126	0.00812407	0.0576201
PKN2	ENSG00000065243	ENST00000370513	-3.01568	-3.12055	0.155485	0.172561	5.3375	5.235	FALSE	0.26	FALSE	-0.104872	0.232278	0.651635	0.856277
PKN2	ENSG00000065243	ENST00000370521	-1.63352	-1.48488	0.0551771	0.058299	11.76	12.1125	FALSE	0.26	FALSE	0.148642	0.0802701	0.0640589	0.251311
WDR18	ENSG00000065268	ENST00000585809	-2.90728	-2.72392	0.10596	0.108764	23.1325	24.32	FALSE	0.25	FALSE	0.183356	0.151846	0.227234	0.530682
WDR18	ENSG00000065268	ENST00000586317	-0.424594	-0.910208	0.171951	0.163519	2.26	2.775	FALSE	0.25	FALSE	-0.485614	0.237288	0.0407057	0.185695
WDR18	ENSG00000065268	ENST00000587001	-3.18448	-2.79724	0.268804	0.206853	2.9175	3.4575	FALSE	0.25	FALSE	0.387243	0.339181	0.253578	0.562616
WDR18	ENSG00000065268	ENST00000591276	-0.0674613	-0.799597	0.16862	0.215363	1.5425	2.1175	FALSE	0.25	FALSE	-0.732135	0.273521	0.007435	0.0536218
TRAM2	ENSG00000065308	ENST00000182527	-1.13876	-1.20134	0.0494572	0.0521704	8.8225	11.155	FALSE		FALSE	-0.0625818	0.0718872	0.383997	0.685213
NTN1	ENSG00000065320	ENST00000173229	-1.77637	-2.01844	0.0830276	0.101698	12.5325	14.705	FALSE		FALSE	-0.242072	0.131287	0.0652062	0.254079
MCM10	ENSG00000065328	ENST00000378714	-0.834583	-0.667661	0.0591942	0.0571579	7.515	8.2725	FALSE	0.2	FALSE	0.166923	0.082286	0.0425026	0.19066
MCM10	ENSG00000065328	ENST00000459751	0.169687	0.0600658	0.174514	0.20499	1.0275	1.0425	FALSE	0.2	FALSE	-0.109621	0.269214	0.683868	0.869595
MCM10	ENSG00000065328	ENST00000484800	-1.17951	-1.01348	0.0652978	0.0669192	9.24	10.4175	FALSE	0.2	FALSE	0.16603	0.0934985	0.0757733	0.279774
KARS1	ENSG00000065427	ENST00000302445	-2.66556	-2.45975	0.0716622	0.0735668	44.9675	47.77	FALSE	0.32	FALSE	0.205801	0.102701	0.0450827	0.198742
KARS1	ENSG00000065427	ENST00000319410	-2.38513	-1.93457	0.12887	0.132183	4.13	4.02	FALSE	0.32	FALSE	0.450559	0.184607	0.0146615	0.0900129
ADAT1	ENSG00000065457	ENST00000307921	-1.9963	-2.07319	0.183733	0.183434	2.2875	2.5975	FALSE	0.25	FALSE	-0.0768935	0.259627	0.7671	0.909495
ADAT1	ENSG00000065457	ENST00000564657	-0.654963	-0.874889	0.054829	0.0603434	5.085	6.345	FALSE	0.25	FALSE	-0.219927	0.0815324	0.00698796	0.0511197
ADAT1	ENSG00000065457	ENST00000568001	-0.260536	-1.28209	0.187815	0.236152	1.3675	2.9325	TRUE	0.25	FALSE	-1.02155	0.301732	0.000710141	0.00844303
PDIA5	ENSG00000065485	ENST00000316218	-2.18198	-2.38196	0.219131	0.1378	3.9625	6.5525	FALSE	0.18	FALSE	-0.199979	0.258857	0.439792	0.729504
TBC1D22B	ENSG00000065491	ENST00000373491	-0.48628	-0.386548	0.0632961	0.058077	4.885	8.05	FALSE		FALSE	0.0997327	0.085903	0.245646	0.55355
NDUFB4	ENSG00000065518	ENST00000184266	-2.92759	-2.69323	0.140319	0.154318	34.2625	29.26	FALSE	0.091	FALSE	0.234358	0.208575	0.261176	0.571207
NDUFB4	ENSG00000065518	ENST00000491335	-1.4917	-1.56923	0.262206	0.24901	1.6925	3.2775	TRUE	0.091	FALSE	-0.0775277	0.361605	0.830236	0.935307
NDUFB4	ENSG00000065518	ENST00000496588	-1.96081	-1.45935	0.406926	0.373828	1.355	1.615	FALSE	0.091	FALSE	0.501461	0.552572	0.36414	0.669561
SPEN	ENSG00000065526	ENST00000375759	-0.651375	-0.49963	0.0313592	0.0307656	27.0825	28.5525	FALSE	0.2	FALSE	0.151745	0.0439309	0.000551984	0.00686424
SPEN	ENSG00000065526	ENST00000438066	-0.26808	-0.550843	0.0285905	0.0288741	24.645	31.5475	TRUE	0.2	FALSE	-0.282763	0.0406341	3.43258e-12	2.42587e-10
SPEN	ENSG00000065526	ENST00000471538	-0.397177	-0.659673	0.096446	0.117373	3.46	3.7975		0.2	FALSE	-0.262495	0.151915	0.0840054	0.298607
SPEN	ENSG00000065526	ENST00000487496	0.107903	-0.318555	0.125987	0.162522	4.3775	4.1875	FALSE	0.2	FALSE	-0.426458	0.205636	0.0380936	0.17781
SPEN	ENSG00000065526	ENST00000704274	0.290962	0.204652	0.0539464	0.0723355	5.115	5.9025	FALSE	0.2	FALSE	-0.0863101	0.0902366	0.338826	0.648674
ZC3H15	ENSG00000065548	ENST00000337859	-1.82198	-1.59305	0.0631008	0.0641359	31.6925	32.8325	FALSE	0.39		0.228935	0.0899729	0.0109439	0.0723373
ZC3H15	ENSG00000065548	ENST00000498757	0.222741	0.108293	0.119333	0.14578	1.83	1.6525		0.39	FALSE	-0.114448	0.188393	0.543522	0.797069
ZC3H15	ENSG00000065548	ENST00000718440	-0.311676	-0.407161	0.0875231	0.0982276	1.0525	1.0925	FALSE	0.39	FALSE	-0.0954849	0.131563	0.467979	0.749188
MAP2K4	ENSG00000065559	ENST00000353533	-1.20041	-1.03542	0.096395	0.0538115	15.035	17.225	FALSE	0.23	FALSE	0.16499	0.110398	0.135045	0.39779
PACC1	ENSG00000065600	ENST00000261455	-0.783642	-1.35854	0.0797923	0.0892036	4.885	7.3975	FALSE	0.23	FALSE	-0.574902	0.119683	1.55896e-06	4.15823e-05
SLK	ENSG00000065613	ENST00000335753	-1.57563	-1.2007	0.048424	0.0480243	13.3325	13.4475	FALSE	0.2	FALSE	0.374929	0.0681998	3.85207e-08	1.46405e-06
SLK	ENSG00000065613	ENST00000369755	-1.73771	-1.60196	0.107654	0.123738	2.2525	1.5775	FALSE	0.2	FALSE	0.135749	0.164013	0.407856	0.703723
CYB5R4	ENSG00000065615	ENST00000369679	-2.63059	-1.99165	0.281762	0.244502	2.16	2.6375	FALSE	0.33	TRUE	0.638941	0.373056	0.086764	0.305158
CYB5R4	ENSG00000065615	ENST00000369681	-1.53439	-1.39649	0.0731664	0.0708819	2.8625	3.83	FALSE	0.33	FALSE	0.137894	0.10187	0.175858	0.461285
CYB5R4	ENSG00000065615	ENST00000479164	-2.99191	-2.51963	0.290307	0.313723	2.6325	3.4875		0.33	TRUE	0.472276	0.427435	0.269199	0.579134
SEC61A2	ENSG00000065665	ENST00000298428	-1.8335	-2.20889	0.095171	0.0900429	6.495	15.19	FALSE	0.47	FALSE	-0.37539	0.131016	0.00416718	0.0343405
PRKCQ	ENSG00000065675	ENST00000263125	-1.26703	-1.17737	0.106648	0.115837	2.095	2.0525	FALSE		FALSE	0.0896628	0.157455	0.56905	0.811715
ASB1	ENSG00000065802	ENST00000264607	-0.192168	-0.450096	0.0455067	0.0508663	4.945	6.155	FALSE	0.49	FALSE	-0.257928	0.0682513	0.000157401	0.00239705
ASB1	ENSG00000065802	ENST00000409297	-1.28026	-1.56121	0.152569	0.185575	3.665	3.735	FALSE	0.49	FALSE	-0.280955	0.24024	0.242211	0.55004
FAM107B	ENSG00000065809	ENST00000378467	-1.67207	-1.42372	0.141717	0.161564	1.9525	1.56	FALSE	0.31	FALSE	0.248351	0.214911	0.247847	0.556359
FAM107B	ENSG00000065809	ENST00000378470	-1.00308	-0.818043	0.0811007	0.0897051	3.6525	3.1525	FALSE	0.31	FALSE	0.18504	0.120931	0.125984	0.382044
FAM107B	ENSG00000065809	ENST00000468747	-1.09498	-0.948807	0.103237	0.105673	2.9575	2.64	FALSE	0.31	FALSE	0.146175	0.147732	0.322437	0.633689
ME1	ENSG00000065833	ENST00000369705	-2.3689	-2.00313	0.0791275	0.0725694	14.2375	18.415	FALSE		FALSE	0.36577	0.107366	0.000657403	0.0079352
TBC1D1	ENSG00000065882	ENST00000261439	-1.54711	-1.57035	0.0965684	0.102457	1.975	2.275	FALSE	0.38	FALSE	-0.0232409	0.140794	0.868888	0.951353
TBC1D1	ENSG00000065882	ENST00000446803	-2.37927	-2.4896	0.141088	0.155311	4.0675	4.5975	FALSE	0.38	FALSE	-0.110331	0.209827	0.599014	0.828762
TBC1D1	ENSG00000065882	ENST00000510573	-2.65024	-2.16827	0.144844	0.129702	2.9875	3.77	FALSE	0.38	TRUE	0.481968	0.194428	0.0131788	0.083135
CDK13	ENSG00000065883	ENST00000181839	-0.554152	-0.238109	0.0634824	0.0644667	1.7425	1.985	FALSE	0.21	FALSE	0.316043	0.0904764	0.000477447	0.0061125
CDK13	ENSG00000065883	ENST00000340829	-1.01416	-0.865678	0.0511848	0.0561019	10.415	8.6575	FALSE	0.21	FALSE	0.148486	0.0759428	0.0505549	0.214474
CDK13	ENSG00000065883	ENST00000484589	0.683942	0.468666	0.0636979	0.091751	1.15	1.2225	FALSE	0.21	TRUE	-0.215276	0.111694	0.0539347	0.224128
CDK13	ENSG00000065883	ENST00000642626	-0.372991	-0.415603	0.107953	0.136599	5.17	5.21	FALSE	0.21	FALSE	-0.0426122	0.174107	0.806652	0.92509
CDK13	ENSG00000065883	ENST00000642660	-2.87744	-2.89875	0.308034	0.333909	1.7	2.54	FALSE	0.21	FALSE	-0.0213173	0.454291	0.962574	0.986266
CDK13	ENSG00000065883	ENST00000643868	0.398072	0.283226	0.0874235	0.0890773	2.295	2.2825	FALSE	0.21	FALSE	-0.114846	0.12481	0.357487	0.66481
CDK13	ENSG00000065883	ENST00000644221	0.661121	0.581307	0.0620433	0.0681063	1.6625	1.525	FALSE	0.21	FALSE	-0.0798141	0.0921295	0.386312	0.687329
CDK13	ENSG00000065883	ENST00000647453	0.272908	0.294582	0.0796143	0.116583	1.39	1.335	FALSE	0.21	FALSE	0.0216743	0.141173	0.877981	0.955216
MTHFD2	ENSG00000065911	ENST00000394053	-1.81779	-1.45423	0.0688021	0.0574111	9.6975	16.87	FALSE	0.25	FALSE	0.363556	0.0896089	4.96781e-05	0.000896216
MTHFD2	ENSG00000065911	ENST00000462026	-2.10232	-2.07443	0.139959	0.166403	9.3875	14.5925	FALSE	0.25	TRUE	0.0278848	0.217436	0.897956	0.962396
MTHFD2	ENSG00000065911	ENST00000470592	-1.85876	-1.53854	0.0988997	0.0943388	12.165	22.995	TRUE	0.25	FALSE	0.320228	0.136678	0.0191328	0.10984
MTHFD2	ENSG00000065911	ENST00000477455	-2.16343	-2.18964	0.258531	0.222577	2.4075	7.7575	TRUE	0.25	FALSE	-0.0262134	0.341143	0.938751	0.97744
[truncated: 29,662 more rows]

## Sheet: RefSeq
gene_id	transcript_id	log_kdeg_DMSO	log_kdeg_SMG1i	log_kdeg_DMSO_uncertainty	log_kdeg_SMG1i_uncertainty	DMSO_avg_TPM	SMG1i_avg_TPM	PTC	JCCscore	unsupported	LFC_kdeg	LFC_uncertainty	pval	padj
A1BG-AS1	NR_015380.2	-0.585649	-0.662879	0.121742	0.126846	2.285	3.195			TRUE	-0.0772297	0.175816	0.66047	0.845457
AAAS	NM_001173466.2_2	-1.96465	-2.40546	0.200099	0.279807	1.9975	1.7725	FALSE	0.25	FALSE	-0.440819	0.343993	0.200027	0.456956
AAAS	NM_015665.6_2	-3.02343	-2.90205	0.088806	0.0940192	31.3175	35.145	FALSE	0.25	FALSE	0.121372	0.129329	0.348001	0.622585
AACS	NM_023928.5	-2.28876	-2.45946	0.103806	0.0930938	8.9725	13.7075	FALSE	0.19	FALSE	-0.170703	0.139435	0.220858	0.483868
AADAT	NM_016228.4	-1.06509	-2.08588	0.123676	0.112855	2.79	9.98	FALSE		FALSE	-1.02078	0.167428	1.08165e-09	3.7097e-08
AAGAB	NM_001271886.2	-1.31807	-1.96198	0.139737	0.185815	1.535	3.52	TRUE	0.15	FALSE	-0.643902	0.232495	0.00561364	0.0356674
AAGAB	NM_024666.5	-1.96545	-1.90536	0.0683087	0.0711306	17.1975	20.7	FALSE	0.15	FALSE	0.0600869	0.0986187	0.542336	0.782122
AAK1	NM_001371575.1	-0.789065	-0.447524	0.0565086	0.115196	1.915	2.1725	FALSE	0.44	TRUE	0.341542	0.128309	0.00777097	0.0462073
AAK1	NM_001371577.1	-1.33665	-1.16667	0.0812529	0.0805701	3.5175	4.67	FALSE	0.44	FALSE	0.169989	0.114427	0.137394	0.365219
AAMDC	NM_024684.4	-3.05753	-2.45458	0.288142	0.336305	9.6375	9.3025	FALSE		FALSE	0.602954	0.442862	0.173358	0.420474
AAMP	NM_001087.5	-2.53077	-2.42537	0.0634652	0.0688048	60.0825	60.9325	FALSE	0.067	FALSE	0.105399	0.0936052	0.260166	0.532636
AAMP	NM_001302545.2	-2.47212	-2.64911	0.160168	0.160912	10.845	10.455	FALSE	0.067	FALSE	-0.176989	0.227039	0.435652	0.696066
AAR2	NM_001271874.2	-0.689506	-0.783648	0.0691774	0.0752137	9.8275	12.195	FALSE		FALSE	-0.0941421	0.102189	0.356918	0.631245
AARS1	NM_001605.3	-1.58938	-1.37864	0.043429	0.0376245	41.2375	73.72	FALSE	0.081	FALSE	0.210735	0.0574603	0.000244951	0.00270589
AARS2	NM_020745.4	-1.42779	-1.83903	0.0587247	0.059201	11.4275	20.1075	FALSE	0.21	FALSE	-0.411245	0.0833868	8.1483e-07	1.69092e-05
AARS2	XR_007059282.1	-2.42123	-2.84298	0.313441	0.236463	2.4475	3.345	TRUE	0.21	FALSE	-0.421743	0.392632	0.282758	0.557684
AASDHPPT	NM_015423.3	-1.58564	-1.34197	0.0672764	0.0705988	16.4	17.43	FALSE		FALSE	0.243671	0.0975208	0.0124667	0.0667415
AASS	NM_005763.4	-1.80768	-2.08868	0.0625167	0.066232	10.1	14.5875	FALSE	0.23	FALSE	-0.281007	0.091077	0.00203294	0.0157786
AASS	XR_007059980.1	-2.9211	-2.93045	0.259822	0.218199	1.2825	3.3675	TRUE	0.23	FALSE	-0.00935716	0.33929	0.977998	0.99188
AATBC	NR_026961.1	-1.58459	-1.06181	0.332153	0.297048	1.7525	1.53			TRUE	0.52278	0.445604	0.240718	0.50913
AATF	NM_012138.4_2	-1.89003	-1.67425	0.0539397	0.0585717	49.7975	49.2	FALSE	0.15	FALSE	0.215785	0.079625	0.00672794	0.0411764
AATF	XM_047435748.1	-0.123501	-1.72362	0.136308	0.138493	2.815	10.705	FALSE	0.15	FALSE	-1.60012	0.19432	1.80368e-16	1.30797e-14
ABAT	NM_020686.6	-1.72201	-1.99325	0.257574	0.260624	1.4675	2.44	FALSE		FALSE	-0.271245	0.366427	0.459153	0.715096
ABCA11P	NR_002451.2	-0.501544	-0.824083	0.111712	0.125237	3.0875	4.115	FALSE		FALSE	-0.322539	0.167821	0.0546163	0.19741
ABCA2	XM_006716996.5	-2.58076	-3.23908	0.168643	0.155647	2.625	3.1375	FALSE	0.17	FALSE	-0.658316	0.229492	0.00412311	0.0278732
ABCA3	NM_001089.3	-2.51169	-2.51262	0.0781691	0.0733082	7.4375	12.315	FALSE		FALSE	-0.000929137	0.107166	0.993082	0.997127
ABCA5	NM_018672.5	-1.37177	-1.72421	0.0725104	0.0833152	3.175	5.265	FALSE		FALSE	-0.352445	0.11045	0.00141785	0.0117683
ABCB1	NM_001348946.2	-2.35759	-2.19984	0.0869649	0.0880227	9.47	11.7525	FALSE		FALSE	0.157743	0.123737	0.202372	0.460259
ABCB10	NM_012089.3	-3.37475	-2.5813	0.118707	0.116857	11.295	14.965	FALSE	0.16	FALSE	0.793452	0.166574	1.90403e-06	3.73432e-05
ABCB10	XM_011544136.2	-2.29257	-1.62859	0.283283	0.102919	2.375	8.1125	TRUE	0.16	FALSE	0.663979	0.301399	0.0275954	0.120781
ABCB10	XM_047416589.1	0.438411	-0.163425	0.0679355	0.0806128	2.5875	3.2875	FALSE	0.16	FALSE	-0.601836	0.105421	1.13732e-08	3.27721e-07
ABCB6	NM_005689.4	-1.52633	-2.00223	0.109312	0.113235	3.935	6.8175	FALSE		FALSE	-0.475902	0.157389	0.00249682	0.0186853
ABCB7	NM_001271696.3	-2.27968	-2.179	0.109388	0.153928	4.065	4.61	FALSE	0.23	FALSE	0.100686	0.188837	0.593902	0.809387
ABCB7	NM_004299.6	-2.46079	-2.2045	0.116984	0.124294	3.6325	4.975	FALSE	0.23	FALSE	0.256291	0.170688	0.133222	0.358591
ABCB8	NM_007188.5	-2.00505	-2.4383	0.0826282	0.0897507	6.8925	12.6325	FALSE		FALSE	-0.433252	0.121994	0.000383174	0.00394041
ABCC1	NM_004996.4_2	-1.69953	-1.89059	0.10708	0.0900546	5.4425	8.5675	FALSE	0.2	FALSE	-0.19106	0.139914	0.172079	0.418268
ABCC10	NM_001198934.2	-2.95546	-2.81578	0.228745	0.176879	1.425	3.965	FALSE	0.24	FALSE	0.139684	0.289155	0.629041	0.829294
ABCC10	NM_033450.3	0.034641	-0.414545	0.0928738	0.0932032	2.3025	2.425	FALSE	0.24	FALSE	-0.449186	0.131577	0.000640463	0.00606865
ABCC10	XM_047419495.1	-3.47049	-3.21301	0.218642	0.180939	1.5625	3.47	FALSE	0.24	TRUE	0.25748	0.283801	0.364272	0.637914
ABCC4	NM_005845.5	-2.12133	-2.07938	0.107737	0.0978545	4.2575	6.3875	FALSE	0.23	FALSE	0.0419538	0.145543	0.77315	0.9022
ABCC5	NM_005688.4	-1.27107	-1.10738	0.0805406	0.0845693	3.67	4.12	FALSE	0.19	FALSE	0.16369	0.116785	0.161023	0.402205
ABCC5	XM_017005493.2	-0.478352	-0.616618	0.112214	0.119585	2.51	3.32	FALSE	0.19	FALSE	-0.138266	0.163989	0.399149	0.667468
ABCD1	NM_000033.4	-2.13227	-2.05594	0.152488	0.180923	1.835	2.015	FALSE		FALSE	0.0763339	0.236613	0.74699	0.891309
ABCD3	NM_001122674.2	-1.33393	-1.82011	0.268286	0.293699	1.2375	1.675	FALSE	0.18	FALSE	-0.486176	0.39779	0.221635	0.485192
ABCD3	NM_002858.4	-3.43049	-2.792	0.172115	0.103067	15.9075	12.915	FALSE	0.18	FALSE	0.63849	0.200615	0.00145927	0.0120342
ABCD3	XM_047426559.1	0.507191	0.420831	0.0911654	0.108358	1.215	1.33	FALSE	0.18	FALSE	-0.0863606	0.141607	0.541953	0.782029
ABCD4	XM_047431637.1	-2.00045	-2.88953	0.214292	0.146606	1.7275	11.1775	FALSE	0.17	TRUE	-0.889089	0.259643	0.000616441	0.00587502
ABCE1	NM_001040876.2	-1.89675	-1.42536	0.137835	0.150218	1.97	1.84	FALSE	0.13	FALSE	0.471392	0.203872	0.0207667	0.0974469
ABCE1	NM_002940.3	-2.07295	-1.73298	0.056054	0.0589394	24.9075	25.0625	FALSE	0.13	FALSE	0.339974	0.0813382	2.91813e-05	0.000423539
ABCF1	NM_001025091.2_7	-1.74396	-1.57768	0.0400014	0.0423205	56.2275	61.5075	FALSE		FALSE	0.166277	0.0582335	0.00429898	0.028834
ABCF3	NM_018358.3	-1.34623	-1.32749	0.132588	0.0888363	8.955	10.7775	FALSE	0.18	FALSE	0.0187479	0.159598	0.906488	0.961397
ABHD10	NM_018394.4	-1.08441	-0.834316	0.0919417	0.110104	5.965	4.925	FALSE		FALSE	0.250089	0.143444	0.0812537	0.259136
ABHD11	NM_148912.4	-2.07647	-2.28634	0.176761	0.19061	3.9025	5.885	FALSE	0.2	FALSE	-0.209871	0.259955	0.419472	0.684089
ABHD11	XM_024446948.2	-0.154116	-1.04361	0.154345	0.172512	1.22	2.5525	FALSE	0.2	TRUE	-0.889497	0.23148	0.000121711	0.0014674
ABHD12	NM_001042472.3	-2.34545	-2.34902	0.169247	0.239545	3.7575	5.66	FALSE	0.27	FALSE	-0.00356415	0.293302	0.990305	0.996185
ABHD12	NM_015600.5	-2.67099	-2.55127	0.296771	0.33143	1.13	1.36	FALSE	0.27	TRUE	0.119729	0.44488	0.787832	0.909664
ABHD12	XM_047440093.1	-2.5439	-2.63429	0.135634	0.185223	7.88	12.04	FALSE	0.27	TRUE	-0.0903846	0.229574	0.693798	0.863829
ABHD13	NM_032859.3	-0.319502	-0.146652	0.0779773	0.0883153	2.5375	2.25	FALSE		FALSE	0.172849	0.117814	0.142338	0.372665
ABHD14B	NM_001146314.2	-2.70684	-2.6544	0.207837	0.246462	3.3725	4.015	FALSE	0.16	FALSE	0.0524384	0.322397	0.870793	0.947189
ABHD14B	NM_032750.3	-1.80084	-1.5319	0.20964	0.205495	1.475	2.1575	FALSE	0.16	FALSE	0.268944	0.29356	0.359589	0.633552
ABHD15	NM_198147.3	-0.822028	-0.684376	0.0591242	0.0701612	10.8	9.11	FALSE		FALSE	0.137652	0.0917511	0.133543	0.359172
ABHD16A	NM_021160.3_7	-2.48227	-1.99022	0.119519	0.110481	9.125	11.6575	FALSE	0.12	FALSE	0.49205	0.16276	0.00250146	0.0187128
ABHD16A	NR_033489.2_7	-0.341459	-1.91689	0.148509	0.126712	1.54	8.3425	TRUE	0.12	FALSE	-1.57543	0.19522	7.02901e-16	4.81304e-14
ABHD17A	NM_001130111.2	-5.76306	-4.4735	0.227049	0.186399	19.915	21.75	FALSE	0.32	FALSE	1.28956	0.293762	1.13437e-05	0.000182576
ABHD17A	XM_047439487.1	-0.114016	-0.30513	0.103959	0.121233	2.55	2.64	FALSE	0.32	FALSE	-0.191114	0.159703	0.23143	0.497635
ABHD17A	XM_047439488.1	-0.660161	-0.950693	0.0812922	0.0971507	7.95	7.8975	FALSE	0.32	FALSE	-0.290532	0.126675	0.0218184	0.101222
ABHD17A	XM_047439489.1	-0.494082	-0.802991	0.0968142	0.110643	4.6325	5.3675	FALSE	0.32	FALSE	-0.308909	0.14702	0.0356293	0.145237
ABHD17B	NM_001025780.3	0.146437	0.102555	0.0635477	0.0742675	5.715	5.575	FALSE	0.47	FALSE	-0.0438824	0.0977444	0.653467	0.841267
ABHD17B	XM_017014787.3	0.538401	0.505222	0.0804251	0.0996537	1.365	1.405	FALSE	0.47	TRUE	-0.033179	0.128059	0.795564	0.913086
ABHD17C	NM_021214.2	-0.62218	-0.430703	0.0722273	0.0845191	8.5825	7.485	FALSE		FALSE	0.191477	0.111177	0.0850202	0.266991
ABHD2	NM_152924.5	-1.72331	-1.56351	0.0488302	0.056882	12.905	12.925	FALSE		FALSE	0.159805	0.0749663	0.0330322	0.137794
ABHD3	NM_138340.5	-2.18874	-2.18359	0.125734	0.128477	7.2075	8.575	FALSE	0.32	FALSE	0.00515455	0.179765	0.977125	0.991371
ABHD4	NM_022060.3	-1.04215	-1.62797	0.146627	0.119925	3.32	8.8125	FALSE		FALSE	-0.58582	0.189424	0.00198384	0.015477
ABHD5	NM_001355186.2	-1.47798	-1.12186	0.195485	0.165674	1.9925	3.2225	FALSE	0.28	TRUE	0.356121	0.256246	0.164601	0.407553
ABHD5	NM_016006.6	-0.470832	-0.229759	0.0937249	0.108466	1.58	1.4225	FALSE	0.28	FALSE	0.241073	0.14335	0.0926241	0.28344
ABHD8	NM_024527.5	-1.46407	-1.38449	0.0873597	0.100698	10.485	9.76	FALSE		FALSE	0.0795737	0.133311	0.550572	0.787184
ABI1	NM_001012752.3	-1.85631	-1.56599	0.10437	0.107504	4.645	5.3425	FALSE	0.17	FALSE	0.290328	0.149834	0.0526647	0.192194
ABI1	NM_001348030.2	-1.22566	-1.02956	0.127294	0.144194	1.6875	1.685	FALSE	0.17	FALSE	0.196105	0.192343	0.307938	0.583456
ABI1	XM_005252333.5	-1.5326	-1.39569	0.127664	0.140038	2.2175	2.21	FALSE	0.17	FALSE	0.136905	0.189496	0.470006	0.723981
ABI1	XM_047424408.1	-0.256993	-0.483825	0.135334	0.150958	2.0475	2.655	FALSE	0.17	FALSE	-0.226832	0.20274	0.263212	0.536253
ABI1	XM_047424409.1	0.160112	0.213346	0.139741	0.12802	1.4	1.64	FALSE	0.17	FALSE	0.0532339	0.189517	0.778793	0.905231
ABI2	NM_001375706.1	-1.39522	-1.51999	0.082321	0.0888722	3.2525	4.725	FALSE	0.18	FALSE	-0.124766	0.12114	0.303045	0.578502
ABI2	NM_005759.7	-2.06788	-1.81951	0.13649	0.140332	2.9	3.265	FALSE	0.18	FALSE	0.248366	0.195762	0.204543	0.463257
ABITRAM	NM_017832.4	-1.07169	-1.61044	0.11515	0.129226	4.7375	8.9575	FALSE		FALSE	-0.53875	0.173086	0.00185443	0.0145948
ABL1	NM_005157.6	-0.193236	-0.336625	0.0603466	0.059059	6.5	8.1525	FALSE	0.1	FALSE	-0.143389	0.0844375	0.0894759	0.276562
ABL1	NM_007313.3	-0.936845	-0.94734	0.044714	0.051741	12.0675	13.31	FALSE	0.1	FALSE	-0.0104955	0.0683847	0.878021	0.950169
ABL2	NM_001168236.2	-0.579332	-0.406393	0.0595123	0.114106	2.37	2.385	FALSE	0.25	FALSE	0.172939	0.128693	0.17901	0.427813
ABL2	NM_001168238.2	-0.266123	-0.233122	0.0753402	0.103047	1.58	1.9125	FALSE	0.25	FALSE	0.0330003	0.127651	0.796006	0.913193
ABL2	NM_007314.4	-0.691182	-0.791601	0.0781781	0.143563	1.47	1.6875	FALSE	0.25	FALSE	-0.100418	0.163469	0.539019	0.77957
ABL2	XM_017001035.2	0.801031	0.670643	0.052721	0.0672134	1.68	1.805	FALSE	0.25	FALSE	-0.130388	0.0854233	0.126918	0.347332
ABLIM1	NM_001322885.3	-1.98642	-2.1396	0.0884489	0.118655	5.1225	5.795	FALSE	0.13	FALSE	-0.153182	0.147994	0.300644	0.576416
ABLIM1	NM_001322896.2	-1.632	-1.57011	0.108597	0.114862	2.495	2.1775	FALSE	0.13	FALSE	0.061893	0.158071	0.695389	0.864814
ABLIM1	XM_047425246.1	-2.07386	-1.72761	0.18644	0.230808	2.1625	1.59	FALSE	0.13	TRUE	0.346254	0.296702	0.243207	0.512327
ABR	NM_001092.5_3	-2.10773	-2.11138	0.0746601	0.0734297	8.6275	12.9	FALSE	0.15	FALSE	-0.00365036	0.104719	0.972192	0.98977
ABR	NM_001322841.2_3	-2.35087	-2.38979	0.107733	0.0999526	7.1625	5.2425	FALSE	0.15	FALSE	-0.0389205	0.146959	0.791133	0.911002
ABR	NM_001322842.2	0.124921	0.225239	0.0910892	0.110373	1.905	1.6025	FALSE	0.15	FALSE	0.100318	0.143107	0.483303	0.734286
ABR	NM_021962.5_3	-1.9656	-1.86068	0.10383	0.114231	3.98	5.5175	FALSE	0.15	FALSE	0.104923	0.154367	0.496696	0.744949
ABR	XM_011523812.4	-1.44193	-2.04195	0.145603	0.185157	1.66	1.645	FALSE	0.15	TRUE	-0.600022	0.235549	0.0108549	0.0600209
ABRACL	NM_021243.3	-2.41732	-2.25956	0.130562	0.137677	35.805	33.43	FALSE		FALSE	0.157759	0.189741	0.405723	0.67319
ABRAXAS2	NM_032182.4	-0.295006	-0.316626	0.066394	0.0909822	7.025	8.155	FALSE		FALSE	-0.0216201	0.112632	0.847778	0.936707
ABT1	NM_013375.4_2	-1.00144	-0.863221	0.0614708	0.0787015	13.2625	12.8275	FALSE		FALSE	0.138215	0.0998628	0.166344	0.410513
ABTB1	NM_172027.3	-1.9932	-2.11562	0.29403	0.346274	1.1125	1.5	FALSE		FALSE	-0.122415	0.454268	0.787563	0.909592
ABTB2	NM_145804.3	-0.636308	-0.51453	0.0720355	0.0815448	3.925	3.7225	FALSE		FALSE	0.121779	0.108806	0.263042	0.536068
ACAA1	NM_001607.4	-3.08794	-3.15448	0.164538	0.173932	8.6675	13.57	FALSE	0.27	FALSE	-0.066543	0.239427	0.781069	0.906117
ACAA1	NR_024024.2	-0.248091	-1.37039	0.107943	0.132534	3.21	5.4	TRUE	0.27	FALSE	-1.1223	0.17093	5.17342e-11	2.12251e-09
ACAA2	NM_006111.3	-2.4836	-2.39403	0.0689195	0.0780346	25.5225	23.975	FALSE		FALSE	0.0895637	0.104112	0.389644	0.658861
ACACA	NM_198834.3_2	-3.07205	-1.92622	0.240943	0.194944	1.9625	1.5475	FALSE	0.21	FALSE	1.14582	0.30993	0.000218124	0.00245087
ACACA	NM_198836.3_2	-3.01269	-2.94067	0.109079	0.110817	11.6425	21.085	FALSE	0.21	FALSE	0.0720219	0.155495	0.643236	0.835927
ACACA	NM_198838.2_2	-0.748815	-1.75496	0.0788599	0.0882134	2.1125	5.115	TRUE	0.21	TRUE	-1.00615	0.118324	1.84197e-17	1.44793e-15
ACACA	XM_047435884.1	-0.720508	-1.28421	0.0862703	0.0677554	3.365	8.435	FALSE	0.21	FALSE	-0.563705	0.109697	2.7655e-07	6.34902e-06
ACACA	XM_047435894.1	-0.646864	-1.90135	0.163608	0.0975312	2.11	4.935	FALSE	0.21	FALSE	-1.25448	0.190473	4.51399e-11	1.86756e-09
ACAD10	NM_025247.6	-1.45181	-2.13192	0.111639	0.111232	2.55	5.4325	FALSE	0.29	FALSE	-0.680115	0.157594	1.59158e-05	0.000249026
ACAD8	NM_014384.3	-1.93079	-2.47475	0.180034	0.185567	1.8375	3.415	FALSE	0.27	FALSE	-0.543965	0.258549	0.035386	0.144519
ACAD8	XM_047426770.1	-1.0534	-1.77146	0.184628	0.177121	1.37	3.38	TRUE	0.27	FALSE	-0.718061	0.25585	0.00500726	0.0325092
ACAD9	NM_014049.5	-4.05225	-3.85531	0.240052	0.218948	5.69	6.855	FALSE	0.13	FALSE	0.196938	0.324905	0.54442	0.783439
ACAD9	NR_033426.2	-0.834739	-2.13426	0.10051	0.116837	3.565	10.2875	TRUE	0.13	FALSE	-1.29952	0.154121	3.40356e-17	2.61277e-15
ACAD9	XR_427367.4	-1.49029	-2.34662	0.204093	0.215278	2.4675	5.04	TRUE	0.13	FALSE	-0.856329	0.296645	0.00389296	0.0266457
ACAD9-DT	XR_007096078.1	0.235355	-0.49094	0.0832758	0.0996033	1.2925	1.69			FALSE	-0.726295	0.129829	2.21608e-08	6.08311e-07
ACADM	NM_000016.6	-2.63927	-2.33373	0.105846	0.111814	11.6825	11.985	FALSE	0.062	FALSE	0.305538	0.153967	0.0472071	0.177651
ACADM	NM_001286042.2	-1.35086	-1.41308	0.168339	0.147586	1.72	3.51	TRUE	0.062	FALSE	-0.0622199	0.223875	0.781071	0.906117
ACADS	NM_000017.4	-2.15815	-2.29388	0.158967	0.154489	3.78	6.0325	FALSE		FALSE	-0.135737	0.221669	0.540313	0.780617
ACADSB	NM_001609.4	-2.15909	-2.27321	0.0719695	0.129329	8.495	6.9675	FALSE	0.13	FALSE	-0.114121	0.148006	0.440673	0.699623
ACADVL	NM_000018.4	-5.55138	-5.33098	0.201089	0.200613	21.3325	25.15	FALSE	0.2	FALSE	0.220403	0.284046	0.437784	0.697294
ACADVL	NM_001033859.3	-3.29912	-3.30971	0.242858	0.24495	2.3825	3.085	FALSE	0.2	FALSE	-0.0105832	0.344936	0.975523	0.9908
ACADVL	NM_001270448.2	-3.78638	-3.98622	0.13768	0.135295	12.885	22.2575	TRUE	0.2	FALSE	-0.199838	0.19303	0.300543	0.576335
ACADVL	XM_006721516.4	-2.8246	-2.94566	0.193889	0.164242	4.0525	6.3925	FALSE	0.2	FALSE	-0.121054	0.254103	0.633792	0.830913
ACAP2	NM_012287.6	-1.50063	-1.3397	0.0985026	0.101218	5.095	6.25	FALSE		FALSE	0.160921	0.141237	0.254547	0.526011
ACAP3	NM_030649.3	-3.38775	-3.57782	0.290027	0.16406	4.535	6.46	FALSE	0.24	TRUE	-0.190068	0.333213	0.568399	0.797016
ACAP3	XM_005244715.3	-1.9671	-2.68919	0.174479	0.190002	1.6175	2.25	FALSE	0.24	TRUE	-0.722093	0.257961	0.00512245	0.033114
ACAT1	NM_000019.4	-3.30827	-3.05331	0.194743	0.144792	22.4475	22.9975	FALSE	0.15	FALSE	0.254954	0.242671	0.293435	0.568585
ACAT2	NM_001303253.1	-1.04983	-2.00936	0.17232	0.165638	1.8625	5.34	FALSE	0.077	FALSE	-0.95953	0.239019	5.95831e-05	0.000789034
ACAT2	NM_005891.3	-2.58948	-2.60087	0.064033	0.0785479	72.0375	57.5675	FALSE	0.077	FALSE	-0.0113861	0.101341	0.910543	0.963837
ACBD3	NM_022735.4	-0.983504	-0.921646	0.0445273	0.0454153	25.0375	32.715	FALSE		FALSE	0.0618576	0.0636021	0.330766	0.607113
ACBD5	NM_001271512.3	-0.663502	-0.948518	0.0833162	0.0854372	3.5	5.2	TRUE	0.16	FALSE	-0.285016	0.119336	0.0169246	0.0841816
ACBD5	NM_145698.5	-1.54103	-1.01536	0.121332	0.105776	2.8575	3.225	FALSE	0.16	FALSE	0.525672	0.160966	0.00109185	0.0094901
ACBD6	NM_032360.4	-2.51482	-2.62533	0.104636	0.122969	22.51	22.305	FALSE	0.17	FALSE	-0.110516	0.161462	0.493678	0.742634
ACBD6	XM_047432084.1	0.536921	0.41717	0.0482042	0.0695648	1.9575	2.315	TRUE	0.17	TRUE	-0.119751	0.0846339	0.157089	0.395884
ACD	NM_001082486.2	-2.16334	-2.28302	0.174196	0.176008	9.6525	14.745	FALSE		FALSE	-0.119678	0.247635	0.628895	0.829244
ACE	NM_000789.4	-2.23926	-2.711	0.192711	0.20987	1.19	2.0825	FALSE		FALSE	-0.471735	0.284926	0.0977953	0.293909
ACER3	NM_018367.7	-1.70072	-1.91965	0.194285	0.199911	2.9875	5.1675	FALSE		FALSE	-0.218922	0.278767	0.432264	0.693571
ACIN1	NM_001164816.2	-1.14654	-1.66619	0.0600332	0.0594966	21.93	40.1325	FALSE	0.29	FALSE	-0.519646	0.0845212	7.84067e-10	2.76153e-08
ACIN1	NM_001164817.2	-2.91383	-2.57497	0.133684	0.147729	10.275	17.1	TRUE	0.29	FALSE	0.338858	0.199237	0.088984	0.275518
ACIN1	NM_001386863.1	-3.06126	-2.46208	0.118064	0.119727	8.8325	7.755	FALSE	0.29		0.599185	0.168148	0.000366024	0.00379383
ACIN1	XM_005267418.2	-0.746896	-1.14668	0.0546084	0.0622773	16.3975	21.4625	TRUE	0.29	FALSE	-0.399782	0.0828284	1.38864e-06	2.78181e-05
ACIN1	XM_047431113.1	-3.16107	-2.81436	0.185546	0.245695	1.7775	1.1425	FALSE	0.29	FALSE	0.346704	0.307885	0.260131	0.532621
ACIN1	XM_047431114.1	-3.1551	-1.82638	0.220332	0.173254	2.825	2.3175	FALSE	0.29	FALSE	1.32873	0.280291	2.13167e-06	4.11913e-05
ACIN1	XM_047431115.1	-2.52348	-2.42553	0.137816	0.182711	2.2425	1.965	FALSE	0.29	FALSE	0.0979591	0.22886	0.668628	0.850123
ACIN1	XM_047431119.1	-0.104982	-0.520152	0.0356537	0.0412502	18.6075	24.2525	FALSE	0.29	FALSE	-0.41517	0.0545231	2.64567e-14	1.53371e-12
ACLY	NM_001096.3	-2.84199	-2.54097	0.0773668	0.0738949	59.9925	64.2075	FALSE	0.12	FALSE	0.301023	0.106986	0.00489819	0.0319056
ACLY	NM_001303274.1	-2.9729	-2.68959	0.0979344	0.0853403	41.675	46.475	FALSE	0.12	FALSE	0.283301	0.1299	0.0291901	0.125799
ACLY	NM_001303275.1	-2.30012	-2.22996	0.151871	0.160505	12.2025	12.035	FALSE	0.12	FALSE	0.0701575	0.220968	0.750863	0.893042
ACLY	NM_198830.2	-2.30733	-2.28267	0.121542	0.134706	17.685	16.3975	FALSE	0.12	FALSE	0.0246632	0.181434	0.891873	0.955476
ACLY	XM_005257395.2	-2.85607	-2.78281	0.185428	0.152321	4.205	4.465	FALSE	0.12	TRUE	0.0732664	0.239969	0.760125	0.896511
ACO1	NM_002197.3	-2.28926	-2.32968	0.0837168	0.0946538	5.1675	6.27	FALSE		FALSE	-0.0404258	0.126364	0.749033	0.892264
ACO2	NM_001098.3	-2.85231	-2.53545	0.0725609	0.068717	29.555	39.0275	FALSE		FALSE	0.31686	0.0999355	0.00152104	0.01246
ACOT1	NM_001037161.2	-1.60242	-1.44569	0.19418	0.223067	1.93	1.85	FALSE	0.98	FALSE	0.156729	0.295744	0.596148	0.81121
ACOT1	XM_017021589.2	-1.96628	-1.99489	0.16304	0.165203	5.9725	8.6225	FALSE	0.98	TRUE	-0.0286083	0.232108	0.901906	0.959988
ACOT13	NM_018473.4	-1.66255	-1.76129	0.0862032	0.0947085	5.665	6.72	FALSE		FALSE	-0.0987389	0.128065	0.440704	0.699623
ACOT2	NM_001364177.1	-1.01401	-1.96541	0.209624	0.150673	1.32	8.4025	TRUE	0.21	FALSE	-0.951399	0.258157	0.000228381	0.00254561
ACOT2	NM_001364178.1	-1.90234	-1.51787	0.207191	0.255794	3.3925	2.5525	FALSE	0.21	TRUE	0.384475	0.329179	0.242814	0.511995
ACOT2	NM_006821.6	-2.18982	-2.23437	0.104989	0.120646	14.0775	13.2225	FALSE	0.21	FALSE	-0.0445436	0.159932	0.780617	0.90582
ACOT7	NM_007274.4	-2.81022	-2.97047	0.104737	0.12147	18.0375	18.235	FALSE	0.17	FALSE	-0.160256	0.16039	0.317714	0.592873
ACOT7	XM_047443399.1	-2.97799	-3.0094	0.105462	0.124041	29.0275	26.4275	FALSE	0.17	TRUE	-0.0314078	0.162814	0.847033	0.93653
ACOT8	NM_005469.4	-2.46272	-2.72663	0.177386	0.227706	7.1275	7.21	FALSE	0.19	FALSE	-0.263907	0.288644	0.360561	0.634355
ACOT9	NM_001033583.3	-1.1387	-1.56505	0.123802	0.158325	1.59	2.5425	FALSE	0.19	FALSE	-0.426356	0.200982	0.0338912	0.140276
ACOT9	NM_001037171.2	-2.36915	-2.27554	0.118759	0.12818	3.75	5.1125	FALSE	0.19	FALSE	0.0936102	0.17474	0.592157	0.808325
ACOX1	NM_004035.7	-2.05463	-2.16494	0.0694759	0.125631	7.035	6.9	FALSE	0.23	FALSE	-0.110316	0.143562	0.442235	0.700759
ACOX1	NM_007292.6	-1.75033	-1.74104	0.0832427	0.0679798	4.86	8.2725	FALSE	0.23	FALSE	0.00929665	0.107474	0.931068	0.973004
ACP1	NM_001040649.3	0.100412	0.15916	0.222052	0.25545	2.14	2.0675	FALSE	0.23	FALSE	0.058748	0.338469	0.862204	0.944028
ACP1	NM_004300.4	-2.13742	-2.61627	0.0741568	0.082741	38.12	54.3225	FALSE	0.23	FALSE	-0.47885	0.111109	1.63467e-05	0.000255159
ACP1	NM_007099.4	-1.73716	-2.12689	0.124457	0.124247	7.24	12.8425	FALSE	0.23	FALSE	-0.389733	0.175861	0.0266816	0.117831
ACP1	NR_024080.2	-1.796	-2.31881	0.228329	0.277542	1.4225	3.9925	TRUE	0.23	FALSE	-0.522809	0.359393	0.145753	0.378129
ACP2	NM_001357016.2	-2.05789	-1.8887	0.204236	0.205491	4.575	5.74	FALSE	0.17	FALSE	0.169198	0.289722	0.55922	0.792186
ACP2	NM_001610.4	-2.05789	-1.8887	0.204236	0.205491	4.575	5.74	FALSE	0.17		0.169198	0.289722	0.55922	0.792186
ACP6	NM_001323625.2	-0.797838	-2.74826	0.172371	0.194946	2.18	3.5925	FALSE	0.17	FALSE	-1.95043	0.260223	6.61903e-14	3.6745e-12
ACP6	NM_016361.5	0.076017	-0.206045	0.0663847	0.0760387	2.2025	2.6025	FALSE	0.17	FALSE	-0.282062	0.10094	0.0052002	0.0335393
ACP6	XM_011509601.4	-1.12351	-1.77157	0.131076	0.14092	1.85	3.2675	FALSE	0.17	TRUE	-0.64806	0.192456	0.000759019	0.00701316
ACSF2	NM_025149.6	-2.10238	-2.52063	0.240879	0.154337	3.775	6.0125	FALSE	0.12	FALSE	-0.418251	0.286082	0.143742	0.374842
ACSF3	XM_017023021.2	-0.37178	-0.208625	0.173168	0.102706	1.74	1.6825	FALSE	0.24	TRUE	0.163155	0.201335	0.41773	0.682908
ACSL1	NM_001995.5	-2.15876	-2.10253	0.184922	0.19324	7.3625	7.98	FALSE		FALSE	0.0562261	0.267465	0.833497	0.930744
ACSL3	NM_004457.5	-1.91046	-1.42233	0.0749002	0.0969798	7.155	8.4775	FALSE	0.24	FALSE	0.48813	0.122536	6.7892e-05	0.000880089
ACSL3	NM_203372.3	-1.6868	-1.42717	0.0744497	0.0628135	9.125	11.8975	FALSE	0.24	FALSE	0.259629	0.0974079	0.00769011	0.0457958
ACSL4	NM_001318510.2	-2.09347	-1.43001	0.096636	0.106718	6.05	5.3825	FALSE	0.16	FALSE	0.663458	0.14397	4.05933e-06	7.35922e-05
ACSL4	NM_004458.3	-1.90952	-1.3305	0.159554	0.233849	1.9925	1.5625	FALSE	0.16	FALSE	0.579021	0.283095	0.0408234	0.160068
ACSL4	XM_005262109.3	-0.855162	-0.702384	0.0955486	0.100242	2.1925	2.175	FALSE	0.16	FALSE	0.152779	0.138485	0.269934	0.544467
ACSL4	XM_006724635.3	-1.59634	-1.43886	0.153496	0.203383	1.925	1.5275	FALSE	0.16	FALSE	0.157481	0.254805	0.536545	0.777743
ACSS1	NM_032501.4	-1.66183	-1.96967	0.235026	0.262142	1.905	2.3825	FALSE		FALSE	-0.307836	0.352074	0.381927	0.65204
ACSS2	NM_018677.4	-2.56173	-2.55249	0.18691	0.229049	3.8825	5.0125	FALSE		FALSE	0.00924085	0.295633	0.975064	0.990761
ACTA2	NM_001141945.2	-3.12487	-2.98927	0.196134	0.198295	4.07	5.085	FALSE	0.095	FALSE	0.1356	0.278907	0.626837	0.828419
ACTB	NM_001101.5	-3.19711	-3.19841	0.0247508	0.0269442	1313.55	1146.77	FALSE		FALSE	-0.00129817	0.0365868	0.971695	0.989469
ACTG1	NM_001199954.3_2	-1.82553	-1.92686	0.106461	0.147835	7.855	6.855	FALSE	0.26	TRUE	-0.10133	0.182179	0.578068	0.801764
ACTG1	NM_001614.5_2	-2.71564	-2.82433	0.0220871	0.0262918	999.992	902.268	FALSE	0.26	TRUE	-0.108689	0.034338	0.00154936	0.0126392
ACTL10	NM_001024675.2	-0.30566	-0.828616	0.196904	0.312216	1.2375	1.39	FALSE		FALSE	-0.522956	0.36912	0.156552	0.395088
ACTL6A	NM_004301.5	-2.38386	-2.41595	0.123887	0.152453	11.9525	10.9375	FALSE	0.15	FALSE	-0.0320931	0.196443	0.870226	0.947113
ACTL6A	NM_177989.4	-2.47628	-1.92134	0.125423	0.123246	9.21	10.495	FALSE	0.15	FALSE	0.554938	0.175842	0.00160011	0.0129619
ACTN1	NM_001102.4	-2.64801	-2.43664	0.0833009	0.0735362	32.4325	32.6125	FALSE		FALSE	0.211361	0.111115	0.057148	0.203296
ACTN4	NM_004924.6_2	-2.39159	-2.29028	0.039207	0.0435227	56.545	68.0225	FALSE	0.16	FALSE	0.101308	0.0585783	0.0837288	0.264663
ACTN4	XM_005259281.6	-2.59031	-2.38235	0.0988832	0.102408	15.935	15.8725	FALSE	0.16	FALSE	0.20796	0.142356	0.144058	0.375468
ACTN4	XM_006723406.4	-2.1182	-1.87777	0.0699479	0.0831968	12.225	11.845	FALSE	0.16	FALSE	0.240421	0.108694	0.0269732	0.118699
ACTN4	XM_017027331.3	-3.09059	-2.65573	0.130571	0.181423	19.855	13.1925	FALSE	0.16	FALSE	0.434859	0.223524	0.051719	0.189801
ACTR10	NM_018477.3	-2.76908	-2.39204	0.121012	0.122105	10.455	12.3875	FALSE		FALSE	0.377046	0.171912	0.028289	0.122886
ACTR1A	NM_005736.4	-1.83664	-2.18377	0.051181	0.0542147	37.9775	56.83	FALSE	0.17	FALSE	-0.347132	0.0745569	3.2251e-06	5.99051e-05
ACTR1A	XM_047424427.1	-1.65605	-2.04234	0.185585	0.236194	1.6325	1.935	TRUE	0.17	FALSE	-0.386296	0.300382	0.198437	0.454828
ACTR1B	NM_005735.4_2	-2.1166	-2.37725	0.120586	0.0860601	14.5475	24.7925	FALSE	0.19	FALSE	-0.260648	0.148146	0.0785106	0.253099
ACTR2	NM_005722.4	-2.74253	-2.39879	0.0437194	0.0466517	75.7325	70.8025	FALSE		FALSE	0.343737	0.0639356	7.60315e-08	1.93796e-06
ACTR3	NM_001277140.1	-2.37135	-2.35999	0.167414	0.180301	2.25	2.44	FALSE	0.17	TRUE	0.0113634	0.24604	0.963163	0.986461
ACTR3	NM_005721.5	-2.28953	-2.01715	0.055218	0.0600648	17.145	15.625	FALSE	0.17	FALSE	0.27238	0.0815892	0.000842512	0.00767897
ACTR3	NR_102318.1	-1.89447	-1.68335	0.114693	0.131391	2.515	2.305	TRUE	0.17	FALSE	0.211123	0.174408	0.226082	0.490827
ACTR5	NM_024855.4	-1.3377	-1.29692	0.13443	0.136195	2.4025	3.225	FALSE		FALSE	0.0407818	0.191365	0.831241	0.929953
ACTR6	NM_022496.5	-1.83842	-1.58787	0.103037	0.112503	10.8325	10.21	FALSE	0.15	FALSE	0.250545	0.152557	0.100527	0.298963
ACTR8	NM_022899.5	-1.35365	-1.24014	0.0898825	0.088526	5.0125	6.7225	FALSE	0.19	FALSE	0.113511	0.126157	0.368251	0.640982
ACTR8	XM_005265587.6	-1.12098	-1.17236	0.0788326	0.0782744	2.5075	3.74	FALSE	0.19	FALSE	-0.0513851	0.111092	0.643691	0.836241
ACTR8	XM_047449239.1	-1.61331	-1.68977	0.221981	0.23232	2.1575	3.935	FALSE	0.19	FALSE	-0.076455	0.321322	0.811928	0.921375
ACVR1	NM_001111067.4	-1.08598	-0.814499	0.140427	0.151867	1.3975	1.5325	FALSE	0.23	FALSE	0.271485	0.206842	0.189343	0.44213
ACVR1	NM_001347663.1	-0.447497	-0.414809	0.0946935	0.118698	3.0475	3.6925	FALSE	0.23	TRUE	0.0326879	0.151842	0.829553	0.929069
ACVR1B	NM_004302.5	-0.49848	-0.53466	0.069644	0.0534681	8.4125	12.665	FALSE	0.2	FALSE	-0.0361808	0.0878016	0.680285	0.856445
ACVR2A	NM_001616.5	-0.145873	-0.114719	0.0766453	0.0924702	3.6075	4.1225	FALSE		FALSE	0.0311545	0.120105	0.795332	0.913086
ACVR2B	NM_001106.4	-0.684696	-0.545989	0.0515429	0.0575341	4.825	4.98	FALSE		FALSE	0.138707	0.0772454	0.0725472	0.239573
ACYP1	NM_001107.5	-2.11883	-1.7598	0.239453	0.238289	7.8625	8.3825	FALSE	0.19	FALSE	0.359034	0.337816	0.287869	0.563017
ADA	NM_000022.4	-2.62684	-2.72714	0.312213	0.349299	2.175	2.1925	FALSE		FALSE	-0.100296	0.468494	0.830483	0.929736
ADAL	NM_001324366.2	-1.56495	-1.61591	0.2103	0.231856	1.1775	1.3225	FALSE		FALSE	-0.0509579	0.313022	0.870681	0.947189
ADAM10	NM_001110.4	-1.97991	-1.57226	0.0650822	0.0651883	5.1575	5.71	FALSE		FALSE	0.407656	0.0921152	9.62182e-06	0.000156919
ADAM11	XM_005257373.5	-2.40503	-3.08878	0.103657	0.178312	4.3875	4.85	FALSE	0.15	FALSE	-0.68375	0.206253	0.000916073	0.00820541
ADAM11	XM_047436083.1	-1.21887	-2.33201	0.124029	0.1591	1.3925	2.7275	FALSE	0.15	FALSE	-1.11314	0.201732	3.4305e-08	9.15979e-07
ADAM12	NM_001288973.2	-2.26649	-2.17169	0.123862	0.119428	1.69	2.5	FALSE		FALSE	0.0947994	0.172061	0.581659	0.803836
ADAM15	NM_003815.5	-2.8563	-3.2734	0.110713	0.119625	12.955	14.0075	FALSE	0.21	FALSE	-0.417096	0.162996	0.0104991	0.0584996
ADAM17	NM_003183.6	-1.28646	-1.35113	0.103379	0.0730231	6.4925	9.695	FALSE	0.2	FALSE	-0.0646711	0.126568	0.609381	0.819293
ADAM19	NM_033274.5	-1.7747	-1.72095	0.124656	0.134794	1.4	1.565	FALSE		FALSE	0.053753	0.183598	0.769694	0.90063
ADAM22	NM_021721.5	-1.92341	-2.32545	0.234605	0.262074	2	2.51	FALSE		FALSE	-0.402036	0.351741	0.253043	0.52406
ADAM23	NM_003812.4	-2.48755	-2.22092	0.126472	0.147757	2.3425	2.605	FALSE	0.19	FALSE	0.266629	0.194492	0.170407	0.415628
ADAM23	XM_005246932.4	-2.0441	-2.36566	0.186548	0.169694	1.3825	1.8675	FALSE	0.19	FALSE	-0.321552	0.252183	0.202282	0.460152
ADAM9	NM_003816.3_2	-2.77337	-2.26675	0.0755334	0.0634304	16.205	26.57	FALSE	0.31	FALSE	0.506614	0.0986342	2.80219e-07	6.41078e-06
ADAM9	XM_047422390.1	-2.58585	-2.112	0.213946	0.155866	4.21	7.05	FALSE	0.31	FALSE	0.473851	0.264702	0.0734325	0.241725
ADAM9	XR_007060759.1	-1.81849	-2.37211	0.220762	0.134066	1.975	8.395	TRUE	0.31	FALSE	-0.553617	0.258282	0.0320763	0.134751
ADAMTS1	NM_006988.5	0.397063	0.304608	0.0230531	0.0265135	54.4075	49.84	FALSE		FALSE	-0.0924546	0.0351341	0.00850149	0.0496497
ADAMTS15	NM_139055.4	0.0268823	-0.436078	0.0784628	0.0912437	1.6325	2.2025	FALSE		FALSE	-0.462961	0.12034	0.000119528	0.00144285
ADAMTS16	XM_047416875.1	-1.77936	-2.38449	0.147276	0.123092	2.9275	6.0075	FALSE	0.26	FALSE	-0.605128	0.191943	0.00161795	0.0130686
ADAMTS17	XM_017021978.2	0.140038	0.360303	0.048281	0.0691926	1.5875	1.8975	FALSE	0.3	TRUE	0.220265	0.0843722	0.00903748	0.0521598
ADAMTS17	XM_017021984.2	0.202371	0.259833	0.0728602	0.0770097	1.7775	2.0725	TRUE	0.3	TRUE	0.0574624	0.106015	0.587802	0.806755
ADAMTS3	NM_014243.3	-1.44538	-1.21109	0.123292	0.132966	1.2125	1.2075	FALSE		FALSE	0.234285	0.181331	0.196346	0.451948
ADAMTS7	NM_014272.5	-2.29926	-2.77944	0.175831	0.183066	1.325	2.2875	FALSE		FALSE	-0.480184	0.253831	0.0585245	0.206672
ADAMTS8	NM_007037.6	-2.53422	-2.54037	0.180052	0.246378	1.545	1.285	FALSE		FALSE	-0.00615097	0.305158	0.983918	0.993677
ADAMTS9	NM_182920.2	-1.58428	-1.45884	0.12359	0.122487	1.31	1.525	FALSE		FALSE	0.125438	0.174005	0.470978	0.724781
ADAP1	NM_006869.4	-1.93693	-2.21994	0.184795	0.20858	2.24	2.195	FALSE		FALSE	-0.283008	0.278666	0.309829	0.585012
ADAP2	NM_018404.3_2	-1.72707	-1.84518	0.137857	0.149979	3.22	3.42	FALSE	0.29	FALSE	-0.118109	0.203711	0.56206	0.793868
ADAR	NM_001025107.3	-1.96838	-1.90269	0.0529608	0.065297	25.7425	24.57	FALSE	0.14	FALSE	0.0656876	0.0840746	0.434625	0.695486
ADAR	NM_001111.5	-1.99751	-1.71839	0.110751	0.12784	7.7525	5.7525	FALSE	0.14	FALSE	0.279123	0.169142	0.0988954	0.295903
ADAR	NM_001365045.1	-1.98203	-1.56607	0.130789	0.154779	3.9225	3.7	FALSE	0.14	TRUE	0.415957	0.202638	0.0401007	0.157892
ADAR	NM_001365046.1	-2.13345	-1.55246	0.142429	0.13096	3.07	2.615	FALSE	0.14	TRUE	0.580993	0.193485	0.00267529	0.0197798
ADAR	NM_001365047.1	-1.89703	-1.79827	0.206522	0.215184	1.8075	2.0275	TRUE	0.14	FALSE	0.0987552	0.298254	0.74056	0.888557
ADAR	NM_015840.4	-1.53899	-1.31985	0.210084	0.226224	1.895	1.65	FALSE	0.14	FALSE	0.219142	0.308728	0.477815	0.72961
ADAR	XM_011509061.3	-1.88366	-1.54243	0.115494	0.0973521	6.56	7.3825	FALSE	0.14	FALSE	0.341228	0.15105	0.0238812	0.108612
ADARB1	NM_015833.4	-1.13384	-1.06967	0.172697	0.0941948	2.195	2.4725	FALSE	0.24	TRUE	0.0641609	0.196716	0.744303	0.890017
ADAT1	NM_001324445.2	-0.627303	-0.780445	0.0721064	0.0786933	3.4475	3.975	FALSE	0.3	FALSE	-0.153143	0.106733	0.151339	0.386851
ADAT1	NM_012091.5	-1.41884	-1.60319	0.120348	0.124569	1.965	2.3925	FALSE	0.3	FALSE	-0.184346	0.173208	0.287192	0.562645
ADAT2	XM_024446329.2	-0.624561	-0.761559	0.0845012	0.0795655	2.11	2.235	FALSE	0.65	TRUE	-0.136998	0.116065	0.237859	0.50556
ADCK2	NM_052853.4	-1.57443	-1.43419	0.0742328	0.0832512	13.42	12.6325	FALSE		FALSE	0.140242	0.11154	0.208636	0.468211
ADCK5	NM_174922.5_2	-2.1648	-2.58915	0.234601	0.269594	1.35	1.9425	FALSE		FALSE	-0.424352	0.357378	0.235068	0.502344
ADCY1	NM_001281768.2	-2.58166	-1.99336	0.254433	0.269993	1.5225	1.2175	FALSE	0.25	TRUE	0.588298	0.370989	0.112794	0.322044
ADCY1	NM_021116.4	-1.28162	-1.53373	0.0597338	0.0668738	3.61	4.4775	FALSE	0.25	FALSE	-0.252114	0.0896673	0.00492869	0.032056
ADCY3	NM_001377132.1	-2.04943	-2.278	0.0860237	0.100184	10.07	13.165	FALSE	0.14	TRUE	-0.228567	0.132049	0.0834639	0.264229
ADCY3	NM_004036.5	-1.48128	-1.91708	0.147702	0.183293	2.425	2.4075	FALSE	0.14	FALSE	-0.435806	0.235398	0.0641183	0.219713
ADCY3	XM_047443009.1	-2.45561	-2.17254	0.180147	0.128395	2.5825	3.535	FALSE	0.14	FALSE	0.283067	0.22122	0.200696	0.457868
ADCY6	NM_001390831.1	0.305856	-0.125876	0.0794562	0.111239	1.6275	1.64	FALSE	0.23	FALSE	-0.431732	0.136702	0.00158743	0.0128916
ADCY6	NM_015270.5	-2.33246	-2.38387	0.116277	0.096437	4.3725	9.71	FALSE	0.23	TRUE	-0.0514048	0.151065	0.733643	0.885581
ADCY6	XM_047428173.1	0.206962	-0.487732	0.0591963	0.0917328	1.88	2.065	FALSE	0.23	TRUE	-0.694694	0.109175	1.97672e-10	7.58722e-09
ADCY7	XM_047433556.1	-1.67744	-1.89794	0.109095	0.110171	1.8825	2.925	FALSE	0.15	FALSE	-0.220499	0.155046	0.154981	0.392993
ADCY9	NM_001116.4	-1.52915	-1.49033	0.0621342	0.0661019	6.105	7.1425	FALSE	0.12	FALSE	0.0388225	0.09072	0.668696	0.850124
ADD1	NM_001119.5	-2.14499	-2.33828	0.0642718	0.0815586	17.4825	20.5575	FALSE	0.2	FALSE	-0.193298	0.10384	0.0626731	0.216345
ADD1	NM_014189.4	-1.66749	-1.43812	0.129302	0.189055	2.595	2.4425	FALSE	0.2	FALSE	0.229365	0.229044	0.316633	0.59177
ADD2	NM_001617.4	-2.01657	-1.96312	0.0556559	0.060677	9.5425	10.26	FALSE	0.15	FALSE	0.0534447	0.0823364	0.516273	0.761239
ADD2	NM_017482.4	-0.673525	-0.855494	0.0974166	0.117348	2.31	2.39	TRUE	0.15	FALSE	-0.181969	0.152514	0.232818	0.499491
ADD3	NM_001121.4	-1.8733	-1.89424	0.0776882	0.0899108	8.1975	9.8675	FALSE	0.18	FALSE	-0.0209402	0.118825	0.860116	0.942926
ADD3	NM_016824.5	-1.89784	-2.01958	0.0793817	0.1034	7.39	7.2525	FALSE	0.18	FALSE	-0.121737	0.130357	0.350369	0.624637
ADGRA2	NM_032777.10	-1.71393	-2.26305	0.153553	0.172161	1.295	2.0775	FALSE		FALSE	-0.549118	0.23069	0.017297	0.0854173
ADGRA3	NM_145290.4	-1.83902	-2.01393	0.159567	0.213612	1.9125	1.2375	FALSE	0.26	FALSE	-0.174906	0.26663	0.511833	0.757535
ADGRA3	XM_047449704.1	-1.74061	-1.66819	0.0779874	0.0834472	7.53	9.065	FALSE	0.26	TRUE	0.072417	0.114217	0.526061	0.768521
ADGRB1	NM_001391988.1	-2.01305	-2.18092	0.295589	0.311378	1.34	1.7775	FALSE		TRUE	-0.167879	0.429335	0.695782	0.86509
ADGRE5	NM_001025160.3	-1.8087	-2.02765	0.17115	0.218839	2.6725	3.0025	FALSE	0.25	FALSE	-0.218946	0.277818	0.430643	0.69218
ADGRE5	NM_001784.5	-1.86325	-1.79943	0.135011	0.153141	3.8625	4.13	FALSE	0.25	FALSE	0.0638188	0.204157	0.754587	0.894852
ADGRE5	NM_078481.4	-2.04523	-2.22307	0.191468	0.217067	1.465	1.6125	FALSE	0.25	FALSE	-0.177843	0.289445	0.538932	0.779502
ADGRG6	NM_001032394.3	-1.60772	-2.20268	0.134071	0.158575	2.5025	3.3375	FALSE	0.19	FALSE	-0.594965	0.207657	0.00416827	0.0281301
ADGRG6	NM_020455.6	-2.60936	-2.61928	0.188041	0.16119	3.7675	4.5575	FALSE	0.19	FALSE	-0.00992006	0.247672	0.968051	0.988001
ADGRL1	NM_014921.5_2	-1.72462	-2.09795	0.0771726	0.0848531	3.905	6.13	FALSE	0.26	FALSE	-0.373334	0.114698	0.0011342	0.00977605
ADGRL1-AS1	NR_045214.1_2	-0.478108	-0.950039	0.111793	0.154035	2.4825	3.295			TRUE	-0.471931	0.190328	0.013154	0.0695646
ADGRL2	NM_001393354.1	-1.13565	-0.954979	0.097059	0.0937144	2.3675	3.25	FALSE	0.26	FALSE	0.180672	0.134918	0.18053	0.42993
ADGRL2	XM_047416145.1	-0.935946	-0.84608	0.0726881	0.0726447	7.9925	8.04	FALSE	0.26	FALSE	0.0898663	0.102766	0.381859	0.652037
ADGRL2	XM_047416164.1	-1.58339	-1.56945	0.0969983	0.100399	4.3575	3.4375	FALSE	0.26	FALSE	0.0139316	0.139602	0.920507	0.968042
ADGRL3	XM_047449945.1	-1.86139	-1.61952	0.132112	0.214964	2.2825	2.5075	FALSE		TRUE	0.241873	0.252316	0.337755	0.613049
ADGRV1	NR_003149.2	-1.06867	-2.39345	0.063515	0.0803646	2.51	8.2325	TRUE	0.23	FALSE	-1.32478	0.102434	2.92703e-38	9.91758e-36
ADGRV1	XM_017009971.3	-1.3991	-1.98271	0.0741002	0.0831468	1.745	2.6975	FALSE	0.23	FALSE	-0.583614	0.111374	1.60475e-07	3.84592e-06
ADGRV1	XM_047417824.1	-1.58843	-2.12723	0.0808563	0.0988587	2.4675	4.545	FALSE	0.23	FALSE	-0.538803	0.127714	2.45568e-05	0.000365321
ADH5	NM_000671.4	-2.37046	-2.29543	0.0762578	0.0862282	20.1575	19.4125	FALSE		FALSE	0.0750292	0.115111	0.514531	0.759584
ADI1	NM_018269.4_2	-2.86755	-2.75331	0.0809013	0.0937537	30.1225	26.055	FALSE		FALSE	0.114231	0.123834	0.356291	0.630749
ADIPOR1	NM_001290557.1	-1.8532	-1.91072	0.231605	0.211796	1.2625	1.6225	FALSE	0.3	TRUE	-0.0575198	0.313844	0.854582	0.939591
ADIPOR1	NM_015999.6	-2.33528	-2.11597	0.0596287	0.0643642	49.0525	49.175	FALSE	0.3	FALSE	0.219306	0.0877401	0.0124369	0.066616
ADIPOR2	NM_001375365.1_2	-1.18393	-1.48788	0.092001	0.163698	4.8	7.4375	FALSE	0.28	FALSE	-0.303946	0.18778	0.105528	0.309342
ADIPOR2	NM_024551.3_2	-0.969686	-1.04836	0.0557271	0.0610489	15.305	20.6475	FALSE	0.28	FALSE	-0.0786689	0.0826588	0.341234	0.616256
ADK	NM_001123.4	-2.48887	-2.59086	0.134968	0.226485	6.91	8.3325	FALSE	0.21	FALSE	-0.101986	0.263651	0.698886	0.866675
ADK	NM_006721.4	-2.83668	-3.01339	0.151525	0.2475	5.745	6.54	FALSE	0.21	FALSE	-0.176713	0.2902	0.542567	0.782398
ADM	NM_001124.3	0.405474	0.382709	0.0901501	0.0881033	6.4425	6.7225	FALSE		FALSE	-0.0227648	0.126053	0.856683	0.941111
ADM5	NM_001101340.2	-0.34378	-0.771913	0.171789	0.204659	2.9875	3.6625	FALSE		FALSE	-0.428132	0.267202	0.109094	0.315403
ADNP	NM_001282532.2	-0.41059	-0.485624	0.0723647	0.0614002	5.565	6.575	FALSE	0.32	TRUE	-0.0750342	0.0949033	0.429155	0.691421
ADNP	NM_015339.5	-0.813337	-0.739493	0.0871874	0.110107	2.765	3.2975	TRUE	0.32	TRUE	0.0738438	0.140447	0.599042	0.812897
ADNP	XM_011528748.3	0.325884	0.270042	0.0667386	0.078486	2.8075	2.1825	FALSE	0.32	TRUE	-0.0558414	0.103025	0.587805	0.806755
ADNP	XM_047440075.1	0.657478	0.743952	0.0661742	0.0637597	4.81	4.75	TRUE	0.32	FALSE	0.0864748	0.091893	0.346685	0.621516
ADNP2	NM_014913.4	-0.0597062	0.1168	0.041928	0.0828086	13.7525	13.01	FALSE	0.27	FALSE	0.176507	0.0928182	0.0572186	0.203449
ADNP2	XM_047437352.1	0.00549763	0.219165	0.0611825	0.109083	5.93	6.8375	FALSE	0.27	FALSE	0.213668	0.125069	0.087563	0.272492
ADO	NM_032804.6	-0.0593612	-0.0522644	0.0484874	0.0572063	10.4325	9.7675	FALSE		FALSE	0.00709672	0.0749906	0.924605	0.970031
ADORA2B	NM_000676.4	-0.783614	-0.653602	0.114877	0.127624	4.8175	4.8475	FALSE	0.4	FALSE	0.130013	0.17171	0.448953	0.70673
ADORA2B	XM_011523661.3	-0.250897	-0.0714394	0.174016	0.191138	1.145	1.3325	FALSE	0.4	FALSE	0.179458	0.258486	0.487516	0.73794
ADPGK	NM_031284.5	-1.69698	-1.56812	0.10096	0.0918605	8.925	10.6975	FALSE	0.06	FALSE	0.12886	0.136496	0.345142	0.619993
ADPGK	XM_047433164.1	-1.46554	-1.57266	0.0993623	0.0965805	6.68	11.4325	FALSE	0.06	FALSE	-0.107125	0.138566	0.439468	0.698699
ADPRM	NM_020233.5	-0.33854	-0.391499	0.135001	0.121822	2.2575	4.52	FALSE		FALSE	-0.0529596	0.18184	0.770866	0.901354
ADPRS	NM_017825.3	-0.456653	-0.834258	0.0680714	0.0803338	14.0325	16.335	FALSE	0.31	FALSE	-0.377605	0.105296	0.00033562	0.00353463
ADRA2C	NM_000683.4	-1.82222	-1.77544	0.155062	0.177675	2.6775	2.575	FALSE		FALSE	0.0467785	0.235823	0.842761	0.934225
ADRM1	NM_001281438.1	-1.90317	-2.25994	0.181453	0.241639	3.06	3.5775	FALSE	0.22	FALSE	-0.356775	0.302183	0.237738	0.505403
ADRM1	NM_007002.4	-2.18792	-2.13948	0.0699834	0.0783904	49.9825	49.4825	FALSE	0.22	FALSE	0.0484466	0.105084	0.64478	0.836826
ADRM1	NM_175573.2	-2.18843	-1.63654	0.168289	0.189873	4.1325	3.835	FALSE	0.22	FALSE	0.551888	0.253718	0.029615	0.127101
ADRM1	XM_011528503.2	-1.72485	-1.75533	0.133136	0.18432	6.7525	5.9775	FALSE	0.22	FALSE	-0.030478	0.227374	0.893368	0.956183
ADSL	NM_000026.4	-1.16129	-1.01668	0.0755272	0.115902	5.61	3.99	FALSE	0.15	FALSE	0.144611	0.138339	0.295868	0.571216
ADSL	NM_001363840.3	-3.25676	-3.02267	0.0947447	0.0927703	31.09	39.155	FALSE	0.15	TRUE	0.234088	0.1326	0.0775028	0.250942
ADSS2	NM_001126.5	-2.29281	-1.9301	0.0704085	0.079012	25.61	24.555	FALSE	0.19	FALSE	0.362715	0.105831	0.000609625	0.00582702
ADSS2	XM_047447581.1	0.295003	0.384195	0.0846744	0.0916801	1.9575	2.225	TRUE	0.19	TRUE	0.0891921	0.1248	0.474806	0.727895
ADSS2	XM_047447587.1	0.788282	0.711052	0.0666929	0.0768821	2.1975	2.4425	FALSE	0.19	TRUE	-0.0772307	0.101778	0.447964	0.705909
AEBP2	NM_153207.5	-0.276941	-0.203415	0.104753	0.0857397	3.7875	4.8625	FALSE		FALSE	0.0735262	0.135368	0.587022	0.806596
AEN	NM_022767.4	-0.0643782	-0.367371	0.0377587	0.0426821	24.985	31.9275	FALSE	0.29	FALSE	-0.302992	0.0569867	1.05555e-07	2.6291e-06
AEN	XM_005254966.2	-0.478258	-0.729634	0.130149	0.196491	1.225	1.595	FALSE	0.29	FALSE	-0.251376	0.235685	0.286163	0.561469
AEN	XM_006720645.4	-0.375474	-0.471959	0.15613	0.108013	1.5275	3.7425	FALSE	0.29	FALSE	-0.0964848	0.189851	0.611304	0.819893
AFAP1	NM_198595.3	-0.919377	-1.11776	0.140499	0.160821	1.675	2.1475	FALSE		FALSE	-0.198381	0.213549	0.352905	0.62745
AFAP1L1	NM_152406.4	-1.86808	-2.11827	0.208741	0.215357	1.3225	1.8125	FALSE		FALSE	-0.25019	0.299919	0.404173	0.671867
AFDN	NM_001040000.3	-0.338558	-0.568026	0.0511553	0.0527598	6.375	7.4625	FALSE	0.27	FALSE	-0.229468	0.0734878	0.00179306	0.0141914
AFDN	NM_001366321.2	-1.93962	-2.13101	0.0466315	0.0495599	17.9375	23.74	FALSE	0.27	FALSE	-0.191393	0.0680491	0.00491462	0.0319914
AFDN	XM_047418806.1	-0.893263	-1.078	0.133405	0.117903	2.22	2.2725	FALSE	0.27	FALSE	-0.184736	0.17804	0.299451	0.575139
AFDN	XM_047418808.1	-1.73098	-1.68009	0.0975506	0.11447	3.62	4.24	FALSE	0.27	FALSE	0.050888	0.150398	0.735095	0.886077
AFDN	XM_047418827.1	-3.57776	-3.31599	0.227655	0.193053	3.0125	4.605	FALSE	0.27	FALSE	0.261764	0.29849	0.380508	0.650659
AFF1	NM_001313959.2	-0.857485	-0.449866	0.103268	0.108118	2.2525	1.8575	FALSE	0.22	FALSE	0.407618	0.149512	0.00640422	0.0395773
AFF1	XM_005263013.5	-1.31457	-1.04957	0.0848294	0.0872776	5.66	6.255	FALSE	0.22	FALSE	0.264999	0.12171	0.0294584	0.12665
AFF1	XM_047415704.1	-0.983546	-0.727242	0.0911641	0.077287	2.2925	2.945	FALSE	0.22	FALSE	0.256304	0.119516	0.031992	0.134483
AFF4	NM_014423.4	-1.22414	-0.936731	0.0382206	0.0380762	15.9	18.67	FALSE	0.18	FALSE	0.287404	0.0539501	9.97288e-08	2.50944e-06
AFF4	XM_005271963.6	-1.10717	-0.881383	0.0812171	0.0865316	2.5175	2.295	FALSE	0.18	FALSE	0.225788	0.118676	0.0570979	0.203203
AFF4	XM_006714587.5	-0.63893	-0.600875	0.0870208	0.0983302	2.1375	2.6675	FALSE	0.18	FALSE	0.0380553	0.131307	0.771954	0.901767
AFG3L1P	NR_003226.1	-0.319843	-0.708717	0.0777228	0.0745261	4.2225	8.5475		0.45	FALSE	-0.388874	0.10768	0.00030457	0.00325648
AFG3L1P	NR_003227.1	-0.0553226	-0.681573	0.081274	0.083234	4.045	7.0725		0.45	FALSE	-0.626251	0.116333	7.31482e-08	1.87664e-06
AFG3L2	NM_006796.3	-1.8054	-1.76558	0.0526165	0.0517271	32.1925	44.28	FALSE	0.29	FALSE	0.0398178	0.0737848	0.58944	0.807178
AFMID	NM_001392002.1	-1.81015	-2.22028	0.231	0.249307	1.7625	2.8375	FALSE	0.41	FALSE	-0.410137	0.339875	0.227536	0.492541
AFMID	NM_001392006.1	-1.75079	-2.02714	0.13976	0.146643	7	10.47	FALSE	0.41	FALSE	-0.27635	0.202575	0.172511	0.418985
AFMID	NR_027083.2	-0.407627	-0.798622	0.274107	0.317013	1.63	2.175	FALSE	0.41	FALSE	-0.390995	0.419085	0.350834	0.62518
AFTPH	NM_001002243.3	-0.479112	-0.348356	0.0936342	0.122664	2.0525	1.6775	FALSE	0.22	FALSE	0.130755	0.154318	0.39682	0.665843
AFTPH	NM_017657.5	-0.255189	-0.172483	0.0763016	0.0889618	3.5075	3.4875	FALSE	0.22	FALSE	0.0827061	0.117201	0.480389	0.731717
AGA	NM_000027.4	-2.90075	-2.67311	0.233782	0.235803	1.9075	2.29	FALSE	0.17	FALSE	0.227646	0.33205	0.49298	0.742199
AGA	XM_047449722.1	-3.02038	-2.7993	0.370768	0.280825	2.075	4.75	FALSE	0.17	FALSE	0.221086	0.465114	0.634547	0.831218
AGAP1	NM_001037131.3	-1.36571	-1.1911	0.10731	0.114334	1.565	1.81	FALSE	0.28	FALSE	0.174613	0.156805	0.265462	0.539033
AGAP1	NM_014914.5	-1.25344	-1.10389	0.0658848	0.0722275	3.2425	3.4325	FALSE	0.28	FALSE	0.149552	0.0977631	0.126082	0.345622
AGAP12P	NR_029396.2_2	-1.01274	-1.68252	0.127054	0.136649	2.6925	5.005			FALSE	-0.669788	0.18659	0.000331143	0.00349497
AGAP13P	NR_165819.1	-0.551657	-1.69863	0.153576	0.153701	2.945	8.535			FALSE	-1.14697	0.217277	1.29998e-07	3.18146e-06
AGAP2-AS1	NR_027032.1	-1.27193	-1.04577	0.141313	0.149487	3.64	3.9675			FALSE	0.226153	0.205709	0.271599	0.546256
AGAP3	NM_001042535.4	-2.06656	-2.25573	0.105139	0.112674	7.835	10.595	FALSE	0.17	FALSE	-0.189173	0.154109	0.219624	0.482563
AGAP3	NM_001350104.2	-1.23219	-1.65619	0.143364	0.165394	1.4325	3.045	TRUE	0.17	TRUE	-0.423993	0.21888	0.0527329	0.192374
AGAP3	XM_047419869.1	-0.901144	-1.09905	0.0738725	0.08427	7.735	8.95	FALSE	0.17	TRUE	-0.197906	0.112065	0.0773976	0.250786
AGAP3	XM_047419871.1	-0.219539	-0.449684	0.125344	0.149454	1.0625	1.1475	FALSE	0.17	TRUE	-0.230145	0.195058	0.238048	0.505698
AGBL5	NM_001035507.3	-2.95026	-2.83414	0.0858659	0.0960651	23.4225	25.7	FALSE	0.12	FALSE	0.116125	0.128847	0.367447	0.640449
AGBL5	NM_021831.6	-2.6984	-2.3295	0.176241	0.234619	2.68	2.2625	FALSE	0.12	FALSE	0.368894	0.29344	0.208704	0.468255
AGBL5	NR_104246.2	-1.68	-2.39956	0.172184	0.151541	1.11	5.3775	TRUE	0.12	FALSE	-0.71956	0.229373	0.00170646	0.0136212
AGER	NR_038190.2_7	-0.608157	-1.1256	0.203899	0.234486	1.8625	2.605	TRUE		FALSE	-0.51744	0.310739	0.0958742	0.289909
AGFG1	NM_001135188.2	-0.98532	-1.10021	0.130129	0.12863	1.3175	1.4	FALSE	0.29	FALSE	-0.114887	0.182973	0.530075	0.771804
AGFG1	NM_004504.5	-1.27524	-0.948453	0.0519097	0.0527133	7.8525	8.7525	FALSE	0.29	FALSE	0.326785	0.0739818	1.00036e-05	0.000162605
AGFG2	NM_006076.5	-0.488995	-0.672761	0.0833451	0.0956282	2.465	2.7975	FALSE		FALSE	-0.183766	0.126851	0.147428	0.380816
AGGF1	NM_018046.5	-0.876077	-0.621024	0.0518214	0.056409	12.3375	11.87	FALSE		FALSE	0.255053	0.0765992	0.000869367	0.00786593
AGGF1P2	AGGF1P2	0.279895	-0.0912162	0.171366	0.212577	1.59	1.545			FALSE	-0.371111	0.273048	0.1741	0.421085
AGK	NM_001364948.3_2	-3.15237	-2.978	0.188511	0.211677	7.9025	8.68	FALSE	0.09	TRUE	0.17437	0.283449	0.538441	0.779175
AGK	NM_018238.4_2	-1.96444	-1.86074	0.0871302	0.0839102	7.695	11.15	FALSE	0.09	FALSE	0.103699	0.120965	0.391299	0.660353
AGK	XM_011516397.4	-0.125521	-0.30548	0.079514	0.0900117	1.4075	1.7475	FALSE	0.09	FALSE	-0.179959	0.120102	0.134034	0.359742
AGL	NM_000642.3	-2.45231	-2.17191	0.127207	0.128097	9.15	10.2425	FALSE		FALSE	0.280394	0.180528	0.120377	0.33646
AGO1	NM_001317122.2	-1.63028	-1.78863	0.134914	0.132692	6.2075	8.545	FALSE	0.12	FALSE	-0.158351	0.189232	0.402702	0.670556
AGO1	NM_012199.5	-1.63028	-1.78863	0.134914	0.132692	6.2075	8.545	FALSE	0.12		-0.158351	0.189232	0.402702	0.670556
AGO1	XM_011541236.3	-1.78514	-1.22372	0.129199	0.11666	1.275	1.395	FALSE	0.12	FALSE	0.561415	0.174074	0.00125909	0.0106378
AGO2	NM_012154.5	-1.33739	-1.12231	0.0369065	0.0403292	11.575	11.18	FALSE	0.15	TRUE	0.215077	0.0546675	8.34455e-05	0.0010512
AGO2	XM_047421696.1	0.352419	0.328965	0.0627222	0.0776218	1.4425	1.41	FALSE	0.15	TRUE	-0.0234541	0.0997959	0.814192	0.922432
AGO3	NM_024852.4	-0.71817	-0.958857	0.0891852	0.082134	1.5275	2.8725	FALSE	0.24	FALSE	-0.240687	0.121243	0.0471276	0.177492
AGO4	XM_005270579.4	-0.979809	-1.13519	0.162393	0.080563	1.5325	4.3175	FALSE	0.17	FALSE	-0.155383	0.181279	0.391362	0.660403
AGPAT1	NM_001371437.1_7	-1.89414	-2.06399	0.224312	0.219083	1.6475	2.5625	FALSE	0.055	FALSE	-0.169846	0.31355	0.588033	0.806755
AGPAT1	NM_001371438.1_7	-1.89218	-2.14468	0.208001	0.220268	2.1625	3.545	FALSE	0.055	FALSE	-0.252492	0.302956	0.404603	0.672484
AGPAT1	NM_006411.4_7	-2.68036	-2.50736	0.0610604	0.0661816	54.43	53.7825	FALSE	0.055	FALSE	0.172999	0.0900465	0.0547041	0.197655
AGPAT2	NM_001012727.2	-2.0617	-2.15422	0.183748	0.282497	3.415	3.005	FALSE	0.15	FALSE	-0.0925209	0.336998	0.783666	0.907615
AGPAT2	NM_006412.4	-2.12193	-2.18042	0.0858277	0.0971913	23.5475	24.4325	FALSE	0.15	FALSE	-0.0584953	0.129663	0.651894	0.840398
AGPAT3	NM_001369878.1	-1.02065	-1.32545	0.170075	0.151917	1.7725	1.8975	FALSE	0.14	FALSE	-0.304797	0.228045	0.181365	0.430925
AGPAT3	NM_020132.5	-1.94768	-1.58651	0.0739018	0.069766	8.425	8.2275	FALSE	0.14	FALSE	0.361161	0.101631	0.000379899	0.00391288
AGPAT3	XM_017028411.2	-1.9349	-1.83922	0.163754	0.097583	2.785	4.025	FALSE	0.14	FALSE	0.0956796	0.190625	0.615719	0.822353
AGPAT3	XM_047440922.1	-0.490958	-1.00506	0.0923918	0.107696	1.295	1.4625	FALSE	0.14	FALSE	-0.514103	0.141897	0.000291126	0.00313319
AGPAT3	XM_047440925.1	-1.74671	-1.85674	0.146114	0.201872	1.425	1.5875	FALSE	0.14	FALSE	-0.110031	0.249202	0.658826	0.844239
AGPAT4	NM_020133.3	-0.527734	-1.14828	0.0623026	0.0599734	3.205	7.55	FALSE		FALSE	-0.62055	0.0864778	7.18729e-13	3.63097e-11
AGPAT5	NM_018361.5_2	-1.26421	-0.945338	0.0889948	0.0940899	7.685	6.7	FALSE		FALSE	0.318875	0.129511	0.0138106	0.0719145
AGPS	NM_003659.4	-2.05768	-1.65513	0.0591195	0.063286	10.46	9.345	FALSE	0.41	FALSE	0.40255	0.0866039	3.34888e-06	6.197e-05
AGPS	XM_047446105.1	-2.1911	-2.00222	0.138653	0.179885	12.15	10.195	FALSE	0.41	FALSE	0.18888	0.227119	0.405616	0.673095
AGRN	NM_198576.4	-2.81173	-2.99443	0.0988085	0.0931297	19.935	21.625	FALSE		FALSE	-0.182699	0.13578	0.178449	0.426871
AGTPBP1	NM_001330701.2	-5.35066	-3.4044	0.296974	0.160994	2.16	6.1975	FALSE	0.23	FALSE	1.94626	0.337805	8.33736e-09	2.47128e-07
AGTPBP1	XM_011518420.3	0.63353	0.667472	0.0820288	0.0707027	1.795	2.2525	FALSE	0.23	FALSE	0.0339421	0.108294	0.753958	0.894479
AGTPBP1	XM_047423101.1	-1.75659	-1.29185	0.16123	0.163801	1.46	2.1325	TRUE	0.23	FALSE	0.464744	0.229839	0.0431717	0.166649
AGTRAP	NM_001040194.2	-2.26471	-1.64041	0.269534	0.259116	1.9425	2.17	FALSE	0.1	FALSE	0.624299	0.373884	0.0949658	0.288068
AGTRAP	NM_020350.5	-2.42902	-2.39172	0.143734	0.153264	11.0925	12.4425	FALSE	0.1	FALSE	0.0373022	0.210118	0.859092	0.942477
AHCTF1	NM_001323342.2	-1.00492	-0.820417	0.0660609	0.0616504	4.31	4.95	FALSE	0.21	FALSE	0.184503	0.0903593	0.0411635	0.161048
AHCTF1	XM_047417231.1	-1.05585	-1.07838	0.104463	0.0779178	3.1625	4.6125	TRUE	0.21	TRUE	-0.0225324	0.130322	0.862732	0.944325
AHCY	NM_000687.4	-3.14647	-3.18444	0.0705209	0.0699465	64.935	73.675	FALSE	0.2	FALSE	-0.037971	0.0993263	0.70225	0.868414
AHCY	NM_001362750.2	-3.48474	-3.18961	0.250166	0.246869	2.8925	3.3275	FALSE	0.2	FALSE	0.295137	0.351464	0.401057	0.669007
AHCY	XM_017027709.3	-0.461798	-0.699666	0.0759422	0.0841649	2.2175	2.775	FALSE	0.2	FALSE	-0.237868	0.113362	0.0358786	0.14587
AHCYL1	NM_006621.7	-2.16089	-2.09295	0.0612524	0.0583171	20.0975	30.7425	FALSE	0.21	FALSE	0.0679399	0.0845739	0.42179	0.685893
AHCYL2	NM_001130720.3	-1.84937	-2.38499	0.0951075	0.136826	4.12	4.7625	FALSE	0.18	FALSE	-0.535625	0.166634	0.00130726	0.0109882
AHCYL2	NM_015328.4	-1.68223	-1.44135	0.174813	0.15996	1.27	1.36	FALSE	0.18	FALSE	0.240876	0.236953	0.309365	0.584724
AHNAK	NM_001620.3	-1.90128	-1.62527	0.0647859	0.0839362	11.3625	8.9925	FALSE		FALSE	0.276015	0.106031	0.00923677	0.0529834
AHR	NM_001621.5	-0.29258	-0.0647006	0.0458452	0.0487471	8.385	8.8175	FALSE		FALSE	0.227879	0.0669183	0.000660838	0.00622867
AHSA1	NM_012111.3	-2.09097	-1.89645	0.0563854	0.0592194	85.085	93.5525	FALSE	0.18	FALSE	0.194529	0.0817695	0.0173598	0.0855669
AHSA2P	NR_152210.1	-0.679592	-1.11089	0.0789454	0.0913088	5.08	6.2975		0.12	FALSE	-0.431299	0.120705	0.000352688	0.00369064
AHSA2P	NR_152213.1	-1.1765	-1.82766	0.12273	0.143314	2.1975	3.42		0.12	FALSE	-0.651153	0.188684	0.000558454	0.00542767
AHSA2P	NR_152215.1	-1.44062	-1.89352	0.104982	0.108279	4.2	7.2925		0.12	FALSE	-0.452892	0.150817	0.00267393	0.0197772
AHSA2P	NR_152216.1	-0.253205	-0.115498	0.0859696	0.0855538	2.615	3.275		0.12	FALSE	0.137707	0.121286	0.256211	0.528326
AIDA	NM_022831.4	-2.02969	-1.79517	0.0651985	0.0651741	22.63	26.0425	FALSE	0.53	FALSE	0.234521	0.0921874	0.0109604	0.0604698
AIF1L	NM_031426.4	-2.17877	-2.21409	0.124476	0.156664	18.825	20.0875	FALSE		FALSE	-0.0353204	0.200094	0.859887	0.942838
AIFM1	NM_004208.4	-2.99469	-2.67753	0.125883	0.0769834	39.61	40.165	FALSE	0.21	FALSE	0.317157	0.147556	0.0316032	0.133162
AIFM2	NM_032797.6	-1.18162	-1.48658	0.0977782	0.122038	4	7.4575	FALSE	0.17	TRUE	-0.304962	0.156377	0.0511553	0.188295
AIG1	NM_001286589.2	-0.724071	-0.640074	0.123395	0.138906	1.43	1.3925	FALSE	0.23	FALSE	0.0839969	0.185799	0.651209	0.840094
AIG1	NM_001366346.1	-3.01233	-3.0775	0.261847	0.230926	2.4575	3.7025	FALSE	0.23	FALSE	-0.0651707	0.349128	0.851922	0.938346
AIG1	NM_001366363.1	-1.88862	-1.86978	0.205973	0.264319	9.7075	7.51	FALSE	0.23	FALSE	0.0188429	0.335096	0.955158	0.983059
AIG1	NM_016108.4	-2.84864	-2.83125	0.169645	0.201896	4.0725	4.05	FALSE	0.23	FALSE	0.0173876	0.263707	0.947429	0.979358
AIMP1	NM_001142416.2	-1.89624	-1.84478	0.0975409	0.114651	7.2075	6.6275	FALSE	0.18	FALSE	0.0514608	0.150529	0.732452	0.885086
AIMP2	NM_001326606.2	-1.64362	-1.53056	0.154841	0.195389	5.695	5.065	FALSE	0.23	FALSE	0.11306	0.249304	0.650188	0.839675
AIMP2	NM_001326607.2	-2.08188	-1.91678	0.223734	0.259596	3.365	2.715	FALSE	0.23	FALSE	0.165103	0.342706	0.629973	0.829464
AIMP2	NM_006303.4	-1.86303	-1.76222	0.0875713	0.093609	27.0725	29.925	FALSE	0.23	FALSE	0.100813	0.128185	0.431597	0.693009
AIMP2	XM_005249847.4	0.593698	0.293756	0.102864	0.0987922	2.1	2.3425	FALSE	0.23	FALSE	-0.299941	0.142621	0.0354604	0.144775
AIP	NM_003977.4	-2.20257	-2.41302	0.143929	0.136017	21.7425	20.9775	FALSE		FALSE	-0.210451	0.198031	0.28791	0.563042
AJM1	NM_001080482.5	-1.15936	-1.5302	0.0879683	0.101873	3.3425	4.005	FALSE		FALSE	-0.370844	0.134598	0.00586545	0.0368975
AJUBA	NM_032876.6	-0.456264	-0.487819	0.0850716	0.0849999	2.795	3.865	FALSE	0.2	FALSE	-0.0315548	0.120259	0.79302	0.912252
AK2	NM_001319141.3	-3.30146	-3.05325	0.281736	0.247473	1.4725	1.3	FALSE	0.087	FALSE	0.248204	0.37499	0.508039	0.754248
AK2	NM_001319143.2	-1.06426	-0.512514	0.150274	0.106917	1.5375	1.5825	FALSE	0.087	FALSE	0.551746	0.184427	0.00277457	0.0203759
AK2	NM_001625.4	-0.46499	-0.634952	0.0494522	0.051243	8.67	11.3625	FALSE	0.087	FALSE	-0.169962	0.0712135	0.0170024	0.084398
AK2	NM_013411.5	-3.66449	-4.08364	0.152282	0.202336	22.86	22.62	FALSE	0.087	FALSE	-0.419156	0.253238	0.0978875	0.294052
AK3	NM_001199856.2	-0.905114	-1.15859	0.0936997	0.127315	2.785	3.745	FALSE	0.24	FALSE	-0.25348	0.158078	0.108822	0.314913
AK3	NM_016282.4	-1.91921	-1.81281	0.0857659	0.100911	7.4375	7.24	FALSE	0.24	FALSE	0.106398	0.132434	0.421743	0.685893
AK4	NM_013410.4	-1.66783	-1.33051	0.082252	0.083708	4.9375	4.8975	FALSE	0.16	FALSE	0.337316	0.117356	0.00404931	0.0274665
AK4	NM_203464.3	-1.89548	-1.67685	0.102806	0.115702	3.5775	3.54	FALSE	0.16	FALSE	0.218636	0.154777	0.157778	0.397062
AK6	NM_001015891.2_3	-1.02296	-0.681181	0.158807	0.197277	2.3675	1.9875	FALSE	0.22	FALSE	0.341781	0.253255	0.17716	0.425316
AK6	NM_016283.5_3	-1.19067	-0.989943	0.11119	0.122572	6.2	6.5475	FALSE	0.22	FALSE	0.200726	0.16549	0.225161	0.489492
AKAP1	NM_003488.4	-1.30482	-1.06131	0.0558243	0.0590959	16.76	16.0625	FALSE	0.25	FALSE	0.243516	0.0812938	0.00273989	0.0201514
AKAP1	XM_047436869.1	-0.823861	-0.954217	0.0985242	0.0891961	9.175	9.9575	FALSE	0.25	FALSE	-0.130356	0.132902	0.32667	0.602395
AKAP10	NM_007202.4	-0.0281158	0.0281385	0.053226	0.0510174	7.58	11.5975	FALSE	0.35	FALSE	0.0562544	0.0737278	0.445463	0.70383
AKAP10	XM_047435220.1	-0.498038	-0.480152	0.129323	0.128178	3.015	4.6175	FALSE	0.35	FALSE	0.0178865	0.182082	0.921747	0.96888
AKAP11	NM_016248.4	-1.56982	-1.12411	0.142775	0.145931	1.5875	1.7975	FALSE	0.16	FALSE	0.445713	0.204158	0.0290232	0.12541
AKAP11	XM_005266247.2	-1.03353	-0.975075	0.0830643	0.117734	2.6875	2.64	FALSE	0.16	FALSE	0.0584529	0.144086	0.684978	0.859124
AKAP12	NM_005100.4	-2.26214	-1.84287	0.133732	0.119655	6.6	6.395	FALSE	0.41	TRUE	0.419267	0.179448	0.019469	0.0927302
AKAP12	NM_144497.2	-1.98963	-1.90046	0.0575023	0.0650668	14.06	11.1325	FALSE	0.41	FALSE	0.0891679	0.0868344	0.30448	0.579642
AKAP12	XM_017011517.3	-1.9124	-1.39171	0.168063	0.213205	2.8825	1.555	FALSE	0.41	TRUE	0.520683	0.27148	0.0551182	0.198509
AKAP13	NM_007200.5	-0.810554	-0.748268	0.0352553	0.0353609	11.295	14.2675	FALSE	0.25	FALSE	0.0622856	0.0499332	0.212259	0.472992
AKAP17A	NM_005088.3_2	-0.422151	-0.606128	0.0715369	0.119033	18.7175	18.73	FALSE	0.16	FALSE	-0.183977	0.138875	0.185249	0.43658
AKAP5	NM_004857.3	-0.243244	-0.135268	0.0639969	0.0763899	3.1275	2.6375	FALSE		FALSE	0.107976	0.0996545	0.278585	0.553023
AKAP8	NM_005858.4	-0.597429	-0.883699	0.0576104	0.0598805	9.595	14.5425	FALSE		FALSE	-0.28627	0.0830941	0.000570796	0.00552304
AKAP8L	NM_014371.4	-1.1231	-1.20075	0.0604757	0.0647948	22.1575	27.46	FALSE	0.19	FALSE	-0.0776472	0.0886322	0.380997	0.651135
AKAP8L	NR_111971.2	-0.721149	-1.33698	0.147348	0.105783	2.11	7.6825	TRUE	0.19	FALSE	-0.615834	0.181388	0.000685982	0.00642867
AKAP9	NM_005751.5	-1.22004	-1.50203	0.0416183	0.0458504	9.33	15.2475	FALSE	0.22	FALSE	-0.281991	0.0619221	5.26433e-06	9.25285e-05
AKAP9	NM_147185.3	-1.28352	-1.12807	0.0926931	0.139987	2.4575	2.635	FALSE	0.22	FALSE	0.155448	0.167894	0.354516	0.628842
AKIRIN1	NM_024595.3	-0.756921	-0.764745	0.0443099	0.0501655	29.6775	30.85	FALSE	0.44	FALSE	-0.00782443	0.0669324	0.906939	0.961699
AKIRIN2	NM_018064.4	-0.145582	-0.0841168	0.0517529	0.0556238	20.525	23.57	FALSE		FALSE	0.0614656	0.0759761	0.418508	0.683271
AKR1A1	NM_001202413.2	-2.54047	-3.0883	0.230797	0.227314	3.2	5.4925	FALSE	0.23	FALSE	-0.547832	0.323943	0.09081	0.279542
AKR1A1	NM_006066.4	-2.08679	-2.42585	0.206178	0.166217	2.935	7.0925	FALSE	0.23	FALSE	-0.339062	0.264835	0.200448	0.457599
AKR1A1	NM_153326.3	-2.46723	-2.15783	0.122159	0.139157	12.865	14.99	FALSE	0.23	FALSE	0.309396	0.185169	0.0947444	0.287821
AKR1A1	XM_011540491.3	-1.73675	-1.65311	0.236835	0.295001	1.465	1.375	FALSE	0.23	FALSE	0.0836324	0.378307	0.825038	0.927077
AKR1A1	XM_047428790.1	-1.53317	-2.67994	0.328487	0.206511	2.1975	14.19	FALSE	0.23	FALSE	-1.14677	0.388008	0.00312126	0.0223898
AKR1B1	NM_001628.4	-3.93055	-3.79365	0.0966529	0.104491	65.1025	65.2675	FALSE	0.1	FALSE	0.136904	0.142338	0.336141	0.611878
AKR1B1	NR_144376.2	-0.342193	-0.389621	0.113063	0.124215	2.6975	3.195	TRUE	0.1	FALSE	-0.0474274	0.167966	0.777666	0.904666
AKR7A2	NM_001320979.1	-1.01426	-1.33843	0.101617	0.123498	4.27	4.3025	FALSE	0.29	FALSE	-0.324165	0.159931	0.0426722	0.165175
AKR7A2	NM_003689.4	-2.97748	-3.00334	0.106227	0.120665	27.3825	26.955	FALSE	0.29	FALSE	-0.0258678	0.160761	0.872166	0.947893
AKT1	NM_001014431.2	-5.73949	-5.22138	0.186471	0.228563	27.475	31.5725	FALSE	0.22	TRUE	0.518102	0.294979	0.0790192	0.254196
AKT1	NM_005163.2	-4.5661	-4.32509	0.262038	0.262625	4.4375	6.85	FALSE	0.22	FALSE	0.241012	0.370993	0.515925	0.760898
AKT1	XM_047431069.1	-0.777471	-1.20689	0.103647	0.14728	2.4225	2.395	FALSE	0.22	TRUE	-0.429423	0.180094	0.0171053	0.0847589
AKT1	XM_047431071.1	-0.813168	-1.07173	0.123217	0.13296	2.325	2.21	FALSE	0.22	TRUE	-0.258565	0.181276	0.153764	0.391038
AKT1	XM_047431073.1	-0.514624	-0.695448	0.0628812	0.0750866	7.115	7.665	FALSE	0.22	FALSE	-0.180823	0.0979389	0.0648504	0.221488
AKT1S1	NM_001098632.2	-2.73424	-2.3064	0.16529	0.143839	7.24	7.85	FALSE	0.086	FALSE	0.427843	0.219113	0.0508652	0.187613
AKT1S1	NM_001098633.4	-2.95325	-2.70373	0.107181	0.145068	18.485	18.3975	FALSE	0.086	FALSE	0.249524	0.180368	0.166536	0.410651
AKT1S1	NM_032375.5	-1.72602	-1.56723	0.0808755	0.0789402	12.27	16.66	FALSE	0.086	FALSE	0.158793	0.113015	0.160003	0.400508
AKT2	NM_001243028.3	-2.44263	-2.24068	0.117861	0.167057	4.1625	4.08	TRUE	0.23	FALSE	0.20195	0.204449	0.323261	0.599027
AKT2	NM_001626.6	-2.72771	-2.5959	0.058024	0.0624386	23.96	25.355	FALSE	0.23	FALSE	0.131811	0.0852371	0.122006	0.339084
AKT2	XM_011526614.2	-2.59943	-3.35732	0.216531	0.192668	1.56	2.555	FALSE	0.23	FALSE	-0.757885	0.289839	0.00892677	0.0516423
AKT2	XM_047438398.1	-1.38544	-1.58441	0.0607949	0.0672351	7.6725	9.45	TRUE	0.23	FALSE	-0.198972	0.0906453	0.0281593	0.122614
AKT2	XM_047438400.1	-0.512229	-0.449928	0.0706274	0.0779871	2.88	3.0675	FALSE	0.23	TRUE	0.0623014	0.105215	0.553761	0.789723
AKT2	XM_047438402.1	-5.86635	-5.69633	0.228261	0.241228	23.36	22.775	TRUE	0.23	TRUE	0.170018	0.332106	0.608693	0.819205
AKT2	XM_047438403.1	0.493333	0.306665	0.0746553	0.113726	5.08	5.54	TRUE	0.23	TRUE	-0.186668	0.13604	0.170017	0.41526
AKT3	NM_001206729.2_2	-3.5097	-3.74861	0.184326	0.252769	7.3525	6.325	FALSE	0.3	TRUE	-0.238907	0.312839	0.445062	0.70331
AKT3	NM_005465.7_2	-1.79513	-1.68674	0.0622739	0.0870719	7.93	9.3325	FALSE	0.3	FALSE	0.108394	0.107049	0.31127	0.586433
AKT3	XM_024447938.2	-0.328701	-0.238666	0.103844	0.108169	1.795	2.11	FALSE	0.3	FALSE	0.0900345	0.149947	0.548213	0.785811
AKTIP	NM_001308325.2	-1.54122	-1.40824	0.124051	0.136357	3.515	3.8425	FALSE	0.19	FALSE	0.132986	0.184342	0.470657	0.724484
AKTIP	NM_022476.4	-1.40329	-1.2612	0.154828	0.176559	1.985	2.12	FALSE	0.19	FALSE	0.142091	0.23483	0.545125	0.783893
ALAD	NM_000031.6	-0.964161	-1.76348	0.163261	0.126988	2.425	4.2225	FALSE	0.26	FALSE	-0.799314	0.206834	0.000111306	0.00135442
ALAS1	NM_000688.6	-1.56195	-1.52356	0.126433	0.137614	3.6425	3.705	FALSE	0.2	FALSE	0.0383899	0.186877	0.837237	0.931672
ALAS1	NM_199166.2	-0.257976	-0.197161	0.0944922	0.111483	5.85	6.5975	FALSE	0.2	FALSE	0.0608146	0.146141	0.67731	0.854497
ALCAM	NM_001243280.2	-1.77664	-1.86503	0.109007	0.184691	3.8625	3.8125	FALSE	0.14	FALSE	-0.0883823	0.214461	0.680256	0.856445
ALCAM	NM_001627.4	-3.04108	-2.38155	0.113329	0.135503	10.415	9.815	FALSE	0.14	FALSE	0.659532	0.176648	0.000188767	0.00216432
ALDH16A1	NM_001145396.2	-1.7914	-1.87623	0.150877	0.134466	2.6725	4.0375	FALSE	0.14	FALSE	-0.0848344	0.202101	0.67466	0.85332
ALDH16A1	NM_153329.4	-2.96068	-2.93426	0.0995117	0.0970013	12.6675	17.37	FALSE	0.14	FALSE	0.0264209	0.138967	0.849212	0.937353
ALDH18A1	NM_001017423.2	-2.18773	-2.34627	0.134618	0.171589	5.49	6.3425	FALSE	0.13	FALSE	-0.158541	0.218094	0.467264	0.721681
ALDH18A1	NM_002860.4	-2.34322	-2.208	0.0567713	0.0603518	33.7075	36.6125	FALSE	0.13	FALSE	0.135221	0.0828573	0.102685	0.303318
ALDH1A2	NM_003888.4	-2.75956	-2.62431	0.0774264	0.0805216	18.515	21.4025	FALSE	0.14	FALSE	0.135247	0.111708	0.226001	0.49075
ALDH1A2	NM_170697.3	-2.0333	-1.58477	0.178596	0.250298	1.63	1.995	FALSE	0.14	FALSE	0.448525	0.307482	0.144647	0.376205
ALDH1A3	NM_000693.4	-2.02896	-2.08117	0.126082	0.144896	3.1275	3.1075	FALSE		FALSE	-0.0522083	0.192072	0.785763	0.908289
ALDH1B1	NM_000692.5	-1.11267	-0.945701	0.0616852	0.074556	13.475	10.39	FALSE		FALSE	0.166966	0.096766	0.0844448	0.26599
ALDH2	NM_000690.4	-2.59736	-2.36051	0.101246	0.100122	2.73	3.345	FALSE		FALSE	0.236849	0.142391	0.0962373	0.29065
ALDH3A2	NM_000382.3	-1.93608	-2.03084	0.0611965	0.0708985	18.9025	19.455	FALSE	0.17	FALSE	-0.0947569	0.0936569	0.31166	0.586916
ALDH3A2	NM_001031806.2	-1.48016	-1.48347	0.233774	0.129262	1.975	2.595	FALSE	0.17	FALSE	-0.00330913	0.267131	0.990116	0.996046
ALDH3A2	XM_024450651.2	-1.78167	-2.39811	0.336111	0.266941	1.61	2.6375	FALSE	0.17	FALSE	-0.61644	0.429218	0.150948	0.386103
ALDH4A1	NM_003748.4	-2.64319	-2.5652	0.150891	0.138705	6.4125	9.555	FALSE		FALSE	0.0779888	0.204957	0.703564	0.869027
ALDH5A1	NM_001080.3	-2.14509	-2.26044	0.073065	0.0859491	9.3625	9.23	FALSE		FALSE	-0.115346	0.112808	0.306547	0.581997
ALDH6A1	NM_005589.4	-2.50566	-2.52305	0.115274	0.0955748	5.75	7.54	FALSE	0.17	FALSE	-0.0173899	0.149742	0.907548	0.962033
ALDH7A1	NM_001182.5	-2.88036	-2.8149	0.164828	0.165399	6.7075	8.3475	FALSE	0.22	FALSE	0.06546	0.233506	0.77922	0.905231
ALDH7A1	NM_001201377.2	-2.88036	-2.8149	0.164828	0.165399	6.7075	8.3475	FALSE	0.22		0.06546	0.233506	0.77922	0.905231
ALDH9A1	NM_000696.4	-2.53476	-2.39807	0.085556	0.102163	24.3675	27.9025	FALSE	0.23	FALSE	0.136683	0.133255	0.305024	0.580326
ALG1	NM_019109.5	-1.76248	-1.82319	0.103609	0.107644	4.09	5.145	FALSE	0.35	FALSE	-0.0607049	0.149405	0.684515	0.858954
ALG1	XR_007064892.1	-2.22206	-2.21155	0.185555	0.182856	5.3025	8.5025	TRUE	0.35	FALSE	0.0105051	0.260513	0.967834	0.987943
ALG10	NM_032834.4	-1.34111	-1.17844	0.0911943	0.0987538	5.7075	6.0475	FALSE		FALSE	0.16266	0.13442	0.226244	0.491124
ALG10B	NM_001013620.4	-1.18572	-1.08803	0.0756941	0.0833679	2.505	2.595	FALSE		FALSE	0.0976924	0.112605	0.38563	0.654948
ALG11	NM_001004127.3	-0.972162	-0.951973	0.0599788	0.0644273	6.72	7.8575	FALSE	0.079	FALSE	0.0201882	0.0880246	0.818599	0.924387
ALG12	NM_024105.4	-1.5576	-1.74517	0.0993235	0.0902239	2.71	5.63	FALSE	0.25	FALSE	-0.187567	0.134185	0.162165	0.403911
ALG12	XM_017028936.2	-2.01082	-1.63398	0.234617	0.262711	1.965	1.6175	FALSE	0.25	TRUE	0.376842	0.352225	0.284669	0.55985
ALG12	XM_017028937.2	-2.48523	-2.91676	0.234572	0.193622	3.1	8.2575	FALSE	0.25	TRUE	-0.431528	0.30416	0.155971	0.394366
ALG13	NM_001099922.3	-2.0437	-2.34774	0.141271	0.181883	2.06	3.66	FALSE	0.2	FALSE	-0.30404	0.230301	0.186774	0.438914
ALG13	NM_001257240.3	-1.23355	-1.22123	0.121918	0.120899	2.725	3.67	TRUE	0.2	FALSE	0.0123155	0.171699	0.942819	0.978033
ALG14	XR_001737025.2	-1.73298	-1.99586	0.347108	0.336597	1.515	2.835	TRUE		TRUE	-0.262874	0.483509	0.586661	0.806315
ALG2	NM_033087.4	-0.277893	-0.134218	0.08869	0.0863662	4.505	4.6125	FALSE	0.036	FALSE	0.143674	0.123794	0.245809	0.515315
ALG2	NR_024532.2	-1.15121	-1.19196	0.141662	0.101968	1.89	5.6075	TRUE	0.036	FALSE	-0.0407479	0.174544	0.815409	0.923065
ALG3	NM_001006941.2	-2.28197	-1.94589	0.260223	0.188455	2.055	3.6475	FALSE	0.21	FALSE	0.336078	0.321296	0.295558	0.570916
ALG3	NM_005787.6	-2.86643	-2.78175	0.128888	0.133865	12.745	15.945	FALSE	0.21	FALSE	0.0846775	0.185828	0.648622	0.838915
ALG3	NR_024534.1	-2.25176	-2.31982	0.179812	0.171616	3.725	7.7575	TRUE	0.21	FALSE	-0.0680552	0.248565	0.784244	0.907761
ALG5	NM_013338.5	-2.27807	-2.2301	0.199664	0.146595	9.455	11.8375	FALSE	0.26	FALSE	0.0479727	0.247701	0.846433	0.93613
ALG6	NM_013339.4	-2.15287	-2.01196	0.109977	0.113838	5.0975	6.2025	FALSE		TRUE	0.140905	0.158284	0.373357	0.644689
ALG8	NM_024079.5	-4.29282	-3.95339	0.255608	0.161482	18.1725	20.6575	FALSE	0.16	FALSE	0.339424	0.302343	0.261589	0.534381
ALG9	XM_047427609.1	-2.65557	-2.67774	0.297717	0.279644	1.5875	2.1875	FALSE	0.28	FALSE	-0.0221626	0.408456	0.956728	0.983416
ALG9	XR_007062504.1	-2.48957	-2.41323	0.248079	0.251823	1.255	1.3575	TRUE	0.28	TRUE	0.0763484	0.353495	0.829002	0.929013
ALKBH1	NM_006020.3	-0.287882	-0.671577	0.076188	0.0783008	5.4575	9.3175	FALSE	0.43	FALSE	-0.383695	0.10925	0.000444626	0.00447403
ALKBH1	XM_047431848.1	-1.23279	-1.16122	0.436938	0.240282	1.57	4.8375	FALSE	0.43	FALSE	0.071567	0.498649	0.885878	0.952653
ALKBH2	NM_001145374.2	-0.462819	-0.738468	0.18406	0.184073	1.525	2.6175	FALSE	0.25	FALSE	-0.275649	0.260309	0.289632	0.564724
ALKBH3	NM_139178.4	-1.9095	-2.0575	0.138937	0.126384	5.895	11.3975	FALSE		FALSE	-0.148001	0.187821	0.430701	0.69218
ALKBH4	NM_017621.4	-0.0422681	-0.0986764	0.0741092	0.117768	6.6125	6.6875	FALSE	0.11	FALSE	-0.0564083	0.139146	0.685191	0.859124
ALKBH5	NM_017758.4	-1.46042	-1.30041	0.0368744	0.0415744	63.39	58.6975	FALSE		FALSE	0.160011	0.0555712	0.0039844	0.0271315
ALKBH6	NM_001297701.2	-2.37946	-2.66956	0.35861	0.430411	1.3075	2.055	FALSE	0.26	FALSE	-0.2901	0.560227	0.60458	0.816914
ALKBH6	NM_001386055.1	-0.860767	-1.82738	0.14793	0.155091	2.495	5.5475	FALSE	0.26	TRUE	-0.966608	0.214328	6.48422e-06	0.000110807
ALKBH6	NM_001386056.1	-1.9999	-2.91548	0.292902	0.218584	1.525	8.22	TRUE	0.26	FALSE	-0.91558	0.365473	0.0122384	0.0659112
ALKBH6	NM_032878.5	-3.2953	-3.33926	0.16919	0.182741	16.64	18.565	FALSE	0.26	FALSE	-0.0439624	0.249037	0.859878	0.942838
ALKBH6	NM_198867.1	-2.12167	-2.52602	0.267311	0.276521	2.1925	4.9525	FALSE	0.26	FALSE	-0.40435	0.384602	0.2931	0.568385
ALKBH6	XM_047439567.1	-0.778242	-1.39405	0.15723	0.170114	5.76	9.6225	FALSE	0.26	FALSE	-0.615808	0.231646	0.00785124	0.046562
ALKBH7	NM_032306.4	-2.51295	-2.51154	0.176174	0.207903	8.81	7.7825	FALSE		FALSE	0.00141057	0.272508	0.99587	0.997973
ALKBH8	NM_138775.3	-0.882687	-0.926275	0.134046	0.122548	2.355	2.3775	FALSE	0.11	FALSE	-0.0435878	0.181622	0.810336	0.921144
ALMS1	NM_001378454.1_2	-1.36704	-1.53608	0.0408647	0.0417139	10.2125	15.5425	FALSE			-0.16904	0.058395	0.00379428	0.0260991
ALOX12P2	NR_002710.2	-0.2383	-1.37592	0.104623	0.10287	2.0825	6.4075		0.39	FALSE	-1.13762	0.146725	8.94644e-15	5.38851e-13
ALOX12P2	NR_120453.1	-0.197295	-1.45902	0.0932791	0.0800825	3.67	17.1725		0.39	FALSE	-1.26172	0.12294	1.03509e-24	1.44267e-22
ALPK3	NM_020778.5	-1.32696	-1.44547	0.0897544	0.101032	1.495	1.705	FALSE		TRUE	-0.11851	0.135142	0.380522	0.650659
ALPP	NM_001632.5	-1.86747	-2.30475	0.130889	0.131217	3.34	5.845	FALSE		FALSE	-0.437283	0.185337	0.0183049	0.0888654
ALS2	NM_001135745.2	-0.0387236	0.174347	0.0970146	0.126257	3.0375	3.1075	FALSE	0.19	FALSE	0.213071	0.159225	0.180841	0.430359
ALS2	NM_020919.4	-4.62131	-2.49883	0.264581	0.219572	2.065	4.3075	FALSE	0.19	FALSE	2.12248	0.343824	6.69421e-10	2.37893e-08
ALS2	XM_006712654.4	-0.260531	0.0218413	0.0944032	0.079219	2.0225	2.095	FALSE	0.19	FALSE	0.282372	0.123238	0.0219475	0.101609
ALX1	NM_006982.3	-0.136228	-0.0299032	0.138214	0.171146	2.2725	1.9075	FALSE		FALSE	0.106325	0.219987	0.628865	0.829244
ALX4	NM_021926.4	-0.242741	-0.370846	0.0887388	0.109708	1.56	1.32	FALSE		FALSE	-0.128105	0.141104	0.363943	0.637644
ALYREF	NM_005782.4	-2.67653	-2.49138	0.0615164	0.0722785	130.468	102.957	FALSE	0.27	FALSE	0.185148	0.0949128	0.0510908	0.188127
ALYREF	NR_158770.1	-0.394299	-2.12828	0.20034	0.124257	1.0575	16.595	TRUE	0.27	FALSE	-1.73398	0.235745	1.90505e-13	1.01184e-11
AMACR	NM_014324.6	-0.0950237	0.00693767	0.165978	0.135171	2.3725	2.7225	FALSE		FALSE	0.101961	0.214056	0.63384	0.830913
AMBRA1	NM_001267783.2	-0.737591	-0.5484	0.0817677	0.0839338	2.9725	3.4625	FALSE	0.25	FALSE	0.189191	0.117179	0.106408	0.310719
AMBRA1	NM_001387011.1	-0.561801	-0.517618	0.0743626	0.079932	3.145	3.685	FALSE	0.25	FALSE	0.0441826	0.109174	0.685699	0.859322
AMD1	NM_001287214.1	-0.403662	-0.296614	0.111371	0.107027	2.21	2.075	FALSE	0.14	FALSE	0.107048	0.154462	0.488284	0.738464
AMD1	NM_001634.6	-0.413966	-0.232115	0.0339233	0.0368679	39.165	39.57	FALSE	0.14	FALSE	0.181851	0.0501002	0.000283697	0.00305826
AMDHD2	NM_001330449.2	-1.15037	-1.88058	0.109278	0.190618	2.6975	4.0975	FALSE	0.2	TRUE	-0.730214	0.21972	0.000889336	0.00801341
AMDHD2	NM_015944.4	-0.859938	-1.52264	0.133505	0.236777	1.4575	1.675	FALSE	0.2	TRUE	-0.662697	0.271821	0.0147692	0.0757407
AMER1	NM_152424.4	-0.265155	-0.185537	0.0708408	0.0852304	1.775	1.5275	FALSE		FALSE	0.0796186	0.110827	0.472508	0.726072
AMFR	NM_001144.6	-2.34204	-2.28606	0.0891415	0.0810796	12.5325	17.2625	FALSE	0.2	FALSE	0.0559804	0.120499	0.64224	0.835205
AMFR	NM_001323511.2	-2.88468	-2.33169	0.101356	0.0787432	15.4975	22.8475	FALSE	0.2	TRUE	0.552995	0.128349	1.64359e-05	0.000256335
AMFR	XM_005255890.5	0.523299	0.129501	0.0851463	0.110941	1.3275	1.325	FALSE	0.2	TRUE	-0.393797	0.139849	0.00486444	0.0317384
AMH	NM_000479.5	-1.63113	-1.86132	0.105104	0.117731	8.44	9.63	FALSE		TRUE	-0.23019	0.157821	0.144689	0.37624
AMIGO1	NM_020703.4	-0.268804	-1.1069	0.0920753	0.103794	1.7175	3.0625	FALSE		FALSE	-0.838098	0.138748	1.5372e-09	5.15514e-08
AMIGO3	NM_198722.3	-0.690803	-1.41951	0.0932959	0.0998585	3.6275	7.5625	FALSE		FALSE	-0.728704	0.13666	9.69988e-08	2.44387e-06
AMMECR1	NM_015365.3	-1.64055	-1.10944	0.091285	0.0958274	5.24	4.675	FALSE		FALSE	0.531111	0.132347	5.99501e-05	0.00079336
AMMECR1L	NM_001199140.2	-0.113926	-0.353914	0.0557099	0.0597677	5.97	8.3625	FALSE	0.18	FALSE	-0.239988	0.0817054	0.00331145	0.0234426
AMMECR1L	XM_005263804.6	-0.334319	-0.336174	0.106935	0.0942198	1.03	2.515	FALSE	0.18	FALSE	-0.00185472	0.142522	0.989617	0.995799
AMOT	NM_001113490.2	-1.908	-1.8766	0.0347336	0.0431098	37.935	29.9225	FALSE	0.19	FALSE	0.0313985	0.0553614	0.570609	0.798204
AMOT	NM_001386999.1	-0.33808	-0.505397	0.0631143	0.113846	3.9725	2.41	FALSE	0.19	FALSE	-0.167317	0.130171	0.198664	0.455028
AMOT	NM_133265.5	-1.41848	-1.77317	0.073071	0.0782004	7.8625	6.635	FALSE	0.19	FALSE	-0.354691	0.107027	0.000919566	0.00822545
AMOT	XM_047441857.1	0.887425	0.452023	0.0403947	0.0581283	3.22	1.935	FALSE	0.19	TRUE	-0.435402	0.0707858	7.70063e-10	2.72181e-08
AMOTL1	NM_130847.3	-1.48739	-1.09419	0.106851	0.0564639	6.1475	8.15	FALSE	0.27	FALSE	0.393195	0.120853	0.0011399	0.00979933
AMOTL1	XM_011542628.3	0.917475	0.852619	0.0664303	0.0454115	1.2625	1.3275	FALSE	0.27	FALSE	-0.0648557	0.0804686	0.420257	0.68441
AMOTL1	XM_047426451.1	-1.21578	-1.05743	0.089009	0.114143	7.1425	6.1125	FALSE	0.27	TRUE	0.158347	0.144745	0.273967	0.548091
AMOTL2	NM_016201.4	0.226179	0.273599	0.105387	0.11223	1.535	1.83	FALSE		FALSE	0.0474201	0.153954	0.758071	0.895812
AMPD2	NM_001368809.2	-1.31134	-1.39132	0.133063	0.157171	1.3925	2.365	FALSE	0.14	TRUE	-0.0799785	0.205933	0.697741	0.865981
AMPD2	NM_139156.4	-1.46264	-1.66852	0.0702118	0.0733222	9.43	13.6325	FALSE	0.14	FALSE	-0.205877	0.101518	0.0425611	0.164973
AMPH	NM_139316.3	-2.04776	-1.84859	0.192801	0.215882	1.91	1.6425	FALSE		FALSE	0.199174	0.289443	0.491372	0.740866
AMZ1	NM_001384742.1	-1.43255	-2.11098	0.280643	0.365979	1.6525	1.635	FALSE		TRUE	-0.678432	0.461195	0.141283	0.371735
AMZ2	NM_001033569.2	-2.87574	-2.366	0.244668	0.207653	6.4875	5.35	TRUE	0.27	FALSE	0.509745	0.320908	0.112185	0.320898
AMZ2	NM_001033570.2	-2.18985	-2.16165	0.22222	0.308797	2.1	2.185	TRUE	0.27	FALSE	0.0282007	0.380444	0.94091	0.977158
AMZ2	NM_016627.5	-1.87362	-1.9766	0.0863256	0.114832	15.7175	15.3575	FALSE	0.27	FALSE	-0.10298	0.143661	0.473481	0.726844
ANAPC1	NM_022662.4	-2.59052	-2.35493	0.0790211	0.0632091	9.5625	15.8825	FALSE	0.2	FALSE	0.235594	0.101191	0.0199013	0.0943546
ANAPC1	XM_017004711.2	-1.48472	-1.70812	0.0763917	0.0898842	5.0425	7.6225	FALSE	0.2	FALSE	-0.223399	0.117961	0.0582466	0.20606
ANAPC1	XM_017004713.2	-0.83306	-1.52756	0.0820921	0.0867377	1.8775	4.5775	TRUE	0.2	FALSE	-0.694496	0.119426	6.05278e-09	1.83564e-07
ANAPC1	XM_047445429.1	-2.45011	-2.57876	0.117739	0.159699	5.76	9.285	FALSE	0.2	TRUE	-0.128649	0.198409	0.516724	0.761288
ANAPC10	XM_011531525.3	-0.291558	-0.45876	0.172709	0.183889	1.485	1.8675	FALSE	0.3	FALSE	-0.167202	0.252277	0.507477	0.753717
ANAPC11	NM_001002245.2	-2.81607	-2.69595	0.220634	0.238746	7.71	7.665	FALSE	0.32	FALSE	0.120114	0.325083	0.711764	0.873624
ANAPC11	NM_001002246.2	-2.5612	-2.29168	0.202993	0.234326	6.595	5.4425	FALSE	0.32	FALSE	0.26952	0.310024	0.384654	0.653856
ANAPC11	NM_001002247.2	-2.77707	-2.81901	0.18772	0.221093	10.21	9.2925	FALSE	0.32	FALSE	-0.0419452	0.290037	0.885011	0.952638
ANAPC11	NM_001002248.3	-2.9891	-3.03187	0.14346	0.200558	40.58	33.815	FALSE	0.32	FALSE	-0.0427632	0.246586	0.86232	0.944085
ANAPC11	NM_001289415.1	-2.64222	-2.69804	0.270855	0.323484	3.56	3.08	FALSE	0.32	FALSE	-0.0558222	0.421906	0.894739	0.956869
ANAPC11	NM_016476.11	-2.33952	-2.1033	0.248116	0.301562	3.045	2.28	FALSE	0.32	FALSE	0.236218	0.390514	0.545252	0.783969
ANAPC13	NM_001242374.1	-0.888576	-0.757514	0.0992245	0.111357	5.8825	5.8425	FALSE	0.088	FALSE	0.131062	0.14915	0.37955	0.650106
ANAPC13	NM_015391.4	-1.87141	-1.68205	0.125673	0.138552	9.98	10.4425	FALSE	0.088	FALSE	0.189352	0.187057	0.311408	0.586637
ANAPC15	NM_001278487.2	-2.87107	-2.63688	0.264009	0.29378	4.7975	5.115	FALSE	0.19	FALSE	0.234189	0.394977	0.553236	0.789269
ANAPC15	NM_001278489.2	-2.427	-1.92885	0.318239	0.360166	2.2425	1.9525	FALSE	0.19	FALSE	0.498151	0.48062	0.29998	0.575761
ANAPC15	NM_014042.3	-3.12638	-2.82168	0.198277	0.218681	12.41	11.1725	FALSE	0.19	FALSE	0.304697	0.295187	0.30197	0.577605
ANAPC16	NM_001242546.2	-1.97822	-2.00885	0.122766	0.133428	3.1	4.2025	FALSE	0.34	FALSE	-0.0306275	0.181313	0.865859	0.945159
ANAPC16	NM_173473.4	-2.48574	-2.35596	0.124642	0.135868	5.235	4.775	FALSE	0.34	FALSE	0.129777	0.184379	0.48152	0.732815
ANAPC16	NR_038392.2	-1.31848	-1.61767	0.161145	0.152942	1.235	2.395	FALSE	0.34	FALSE	-0.299185	0.222169	0.178091	0.426395
ANAPC1P2	NR_026846.1	-0.887709	-2.16276	0.104507	0.0765112	4.225	29.5625			TRUE	-1.27505	0.129521	7.24898e-23	8.79363e-21
ANAPC1P4	NR_160651.1	-1.25784	-2.16865	0.15881	0.109338	1.685	11.6			FALSE	-0.910808	0.19281	2.31397e-06	4.4064e-05
ANAPC2	NM_013366.4	-2.39114	-2.5827	0.107342	0.0982104	15.7125	15.89	FALSE	0.24	FALSE	-0.191558	0.145491	0.187961	0.440512
ANAPC4	NM_013367.3	-1.66793	-1.57523	0.118342	0.121779	4.1625	5.18	FALSE		FALSE	0.0926994	0.169809	0.585132	0.805591
ANAPC5	NM_001330489.2	-2.73604	-2.47416	0.141911	0.127888	7.6825	8.0375	FALSE	0.27	FALSE	0.26188	0.191034	0.170421	0.415628
ANAPC5	NM_016237.5	-3.10774	-2.93398	0.0849966	0.0788419	38.3975	37.22	FALSE	0.27	FALSE	0.173756	0.115933	0.133935	0.359625
ANAPC7	NM_001137664.2	-1.68444	-1.73832	0.102231	0.110363	7.435	8.9675	FALSE	0.23	FALSE	-0.0538861	0.150436	0.720195	0.878217
ANAPC7	NM_001385209.1	-0.603612	-0.763533	0.0718186	0.0827927	5.09	5.4775	TRUE	0.23	FALSE	-0.159921	0.109602	0.144535	0.376068
ANAPC7	NM_001385210.1	-0.500662	-0.952755	0.0959151	0.146918	2.4175	2.7775	FALSE	0.23	FALSE	-0.452093	0.175455	0.00997519	0.0560734
ANAPC7	NM_001385212.1	-0.541034	-1.85914	0.159228	0.0969295	2.0575	9.5475	TRUE	0.23	FALSE	-1.3181	0.186411	1.53858e-12	7.46573e-11
ANAPC7	NM_016238.3	-4.71366	-3.54343	0.230395	0.233305	9.85	13.325	FALSE	0.23	FALSE	1.17024	0.327892	0.000358379	0.00373607
ANGEL1	NM_015305.4	-1.27601	-1.57861	0.105958	0.0646383	7.5175	12.505	FALSE	0.13	FALSE	-0.302598	0.124118	0.014769	0.0757407
ANGEL2	XM_005273344.2	-1.84075	-1.4651	0.234734	0.140271	1.2325	1.8675	FALSE	0.32	FALSE	0.375646	0.273452	0.169529	0.414564
ANGEL2	XM_047433785.1	-1.25415	-1.2352	0.130007	0.122609	5.135	8.3625	FALSE	0.32	FALSE	0.01895	0.178703	0.915549	0.966137
ANK2	NM_001386149.1	-3.56848	-3.1445	0.343563	0.178613	1.9225	2.705	FALSE	0.15	FALSE	0.42398	0.387218	0.273544	0.54798
ANK2	NM_001386187.2	-2.48256	-2.42353	0.172149	0.14008	1.27	1.6825	FALSE	0.15	FALSE	0.0590272	0.221941	0.790271	0.91096
ANK3	NM_001149.4	-1.62837	-1.3399	0.114687	0.131421	1.4975	1.28	FALSE	0.2	FALSE	0.288467	0.174426	0.0981678	0.294713
ANK3	NM_001204403.2	-1.92979	-1.94362	0.108159	0.110343	1.5275	2.0375	FALSE	0.2	FALSE	-0.0138364	0.154512	0.928645	0.971868
ANKEF1	NM_198798.3	-1.26882	-0.804592	0.151345	0.148239	1.3525	1.4575	FALSE		FALSE	0.464226	0.211849	0.0284296	0.123415
ANKFY1	NM_001330063.2	-1.4307	-1.66924	0.0455298	0.0594458	14.295	23.1325	FALSE	0.15	FALSE	-0.238536	0.0748783	0.00144433	0.011931
ANKFY1	NM_016376.5	-1.44779	-1.90239	0.155812	0.205063	1.4225	2.9375	FALSE	0.15	FALSE	-0.4546	0.257543	0.0775398	0.250998
ANKFY1	XM_047436223.1	-1.27212	-1.22366	0.14268	0.136605	1.4025	2.17	TRUE	0.15	TRUE	0.048458	0.197531	0.80621	0.918992
ANKH	NM_054027.6	-1.42366	-1.28015	0.0614177	0.0631074	5.7725	7.015	FALSE	0.23	FALSE	0.143512	0.0880607	0.103166	0.304325
ANKH	XM_011514067.2	-3.62112	-3.29543	0.251525	0.272992	3.4675	3.6125	FALSE	0.23	TRUE	0.325691	0.3712	0.38027	0.65048
ANKHD1-EIF4EBP3	NM_020690.6	-1.03454	-1.30437	0.0697717	0.0736964	10.7425	18.485	FALSE		FALSE	-0.26983	0.101485	0.0078417	0.0465603
ANKIB1	NM_019004.2	-1.61154	-1.6552	0.0550542	0.0554433	11.52	16.2675	FALSE		FALSE	-0.0436596	0.078134	0.576313	0.800632
ANKLE2	NM_015114.3	-0.956547	-1.2384	0.0629035	0.0559348	19.005	24.265	FALSE	0.24	FALSE	-0.281856	0.0841757	0.000812708	0.00746673
ANKLE2	XM_005266159.4	-1.31567	-1.4213	0.253383	0.221355	1.3975	2.6325	FALSE	0.24	FALSE	-0.105625	0.336454	0.75357	0.894324
ANKLE2	XM_011534787.4	-1.7831	-1.71007	0.183652	0.125752	3.385	10.03	FALSE	0.24	FALSE	0.0730288	0.222579	0.742834	0.889374
ANKLE2	XM_047428585.1	-1.27725	-2.27936	0.144569	0.135758	4.74	13.8925	FALSE	0.24	FALSE	-1.00211	0.198319	4.34934e-07	9.45501e-06
ANKLE2	XM_047428586.1	-0.419759	-1.27929	0.178544	0.170562	1.51	4.64	FALSE	0.24	FALSE	-0.859527	0.24692	0.000499555	0.00495071
ANKMY2	NM_020319.3	-1.11272	-1.26173	0.0915932	0.0920253	6.19	9.2425	FALSE		FALSE	-0.149011	0.129838	0.251107	0.521588
ANKRA2	NM_023039.5	-0.970382	-1.12462	0.171436	0.162598	2.045	2.395	FALSE	0.18	FALSE	-0.154234	0.23628	0.51391	0.759008
ANKRD10	NM_017664.4	-1.576	-2.03584	0.0954478	0.100495	7.2475	13.4975	FALSE	0.58	FALSE	-0.459846	0.138599	0.000907212	0.00813716
ANKRD10	XM_024449381.2	-0.436305	-0.693157	0.135447	0.162159	2.905	3.14	FALSE	0.58	FALSE	-0.256852	0.211285	0.224112	0.488287
ANKRD10	XM_024449382.2	-0.268874	-0.351844	0.0744675	0.0854684	6.6325	7.06	FALSE	0.58	FALSE	-0.0829699	0.113359	0.464216	0.719194
ANKRD10	XM_024449383.2	-0.520957	-0.545915	0.087269	0.0981769	5.7475	6.3925	FALSE	0.58	FALSE	-0.0249588	0.131357	0.849303	0.937353
ANKRD11	NM_001256183.2	-1.59089	-1.51011	0.160727	0.206553	1.9475	2.905	TRUE	0.24	TRUE	0.0807824	0.26172	0.757581	0.895812
ANKRD11	NM_013275.6	-3.1937	-3.0451	0.209136	0.215799	3.1075	3.58	FALSE	0.24	TRUE	0.148597	0.300512	0.620966	0.824821
ANKRD11	NR_045839.2	-1.20592	-1.44827	0.172693	0.183082	1.545	2.145	TRUE	0.24	TRUE	-0.242351	0.251678	0.335578	0.611251
ANKRD11	XM_011523057.3	0.437266	0.257574	0.0868275	0.0575293	1.98	2.4375	TRUE	0.24	TRUE	-0.179693	0.104157	0.0844889	0.266043
ANKRD11	XM_047434011.1	-1.10746	-1.26307	0.0640372	0.100751	6.77	7.615	TRUE	0.24	TRUE	-0.155616	0.11938	0.192393	0.446177
ANKRD11	XM_047434021.1	0.640555	0.624571	0.0613676	0.062293	1.36	1.4875	TRUE	0.24	TRUE	-0.0159846	0.0874437	0.854956	0.939853
ANKRD11	XM_047434028.1	0.385534	0.457897	0.0821625	0.0723315	1.37	1.6	FALSE	0.24	TRUE	0.072363	0.109465	0.508572	0.754812
ANKRD12	XM_011525638.4	-0.395475	-0.294765	0.0963947	0.0536306	5.245	6.8975	FALSE	0.5	TRUE	0.10071	0.110309	0.361253	0.635029
ANKRD13A	NM_033121.2	-1.91483	-2.33237	0.128361	0.0973953	3.995	8.2525	FALSE	0.17	FALSE	-0.417542	0.161129	0.0095598	0.054376
ANKRD13B	NM_152345.5	-3.87136	-3.57106	0.275624	0.230587	3.1325	4.325	FALSE	0.28	FALSE	0.300306	0.359359	0.403339	0.671248
ANKRD13B	XM_047435325.1	-1.46788	-1.50807	0.130032	0.117834	3.0475	3.96	FALSE	0.28	TRUE	-0.040197	0.17548	0.818815	0.924406
ANKRD13B	XM_047435326.1	-0.873436	-0.879759	0.111026	0.112521	1.825	2.475	FALSE	0.28	FALSE	-0.00632319	0.158075	0.968092	0.988001
ANKRD13C	NM_030816.5	-1.22576	-1.33748	0.0975374	0.181146	2.37	2.3575	FALSE	0.51	FALSE	-0.111718	0.205737	0.587121	0.806596
ANKRD13C	XM_006710929.4	-1.21531	-0.96938	0.0982044	0.100021	3.095	3.605	FALSE	0.51	FALSE	0.245929	0.140172	0.0793487	0.254881
ANKRD13C	XM_047431285.1	-1.48547	-1.5379	0.145214	0.159594	6.41	7.7425	FALSE	0.51	FALSE	-0.0524261	0.215772	0.808028	0.919877
ANKRD13C	XR_007064007.1	-1.49114	-1.09291	0.222798	0.156877	1.42	3.48	TRUE	0.51	FALSE	0.398239	0.272488	0.14388	0.375154
ANKRD13D	NM_207354.3	-0.818079	-1.24851	0.139913	0.150829	2.6525	4.1525	FALSE	0.28	TRUE	-0.430431	0.20573	0.0364196	0.147403
ANKRD16	NM_001009941.3	-1.39082	-1.58491	0.176576	0.186155	2.38	2.95	FALSE	0.29	FALSE	-0.194083	0.256579	0.449395	0.707049
ANKRD16	NM_019046.3	-0.370394	-1.37832	0.133031	0.152093	1.265	2.63	FALSE	0.29	FALSE	-1.00793	0.202064	6.09561e-07	1.28669e-05
ANKRD17	NM_001286771.3	-2.00782	-1.73044	0.156856	0.155861	2.565	3.4025	FALSE	0.2	FALSE	0.277381	0.221126	0.209695	0.469568
ANKRD17	NM_032217.5	-1.26929	-0.686717	0.132545	0.122054	2.2075	2.715	FALSE	0.2	FALSE	0.582574	0.180182	0.00122387	0.0103963
ANKRD17	NM_198889.3	-1.18132	-0.684179	0.15822	0.142981	1.7775	2.43	FALSE	0.2	FALSE	0.497143	0.213254	0.0197412	0.0937088
ANKRD17	XM_017008012.2	-1.7711	-1.47434	0.176991	0.144834	2.005	3.0975	FALSE	0.2	FALSE	0.296758	0.228698	0.194426	0.449089
ANKRD17	XM_047450039.1	0.689022	0.953737	0.0325366	0.0363858	2.5525	2.6275	FALSE	0.2	FALSE	0.264715	0.0488115	5.85385e-08	1.52371e-06
ANKRD17	XM_047450045.1	-1.9464	-1.94963	0.163772	0.156087	3.52	2.9925	FALSE	0.2	TRUE	-0.00323175	0.22624	0.988603	0.995161
ANKRD18A	XM_017014576.3	-1.6612	-2.22914	0.124419	0.101268	5.8675	8.7975	FALSE	0.46	FALSE	-0.56794	0.160423	0.00039971	0.00408269
ANKRD18A	XM_024447481.2	-2.08606	-2.4625	0.148753	0.142596	2.2	3.6525	FALSE	0.46	FALSE	-0.376438	0.20606	0.0677247	0.227898
ANKRD18A	XM_024447483.2	-1.31203	-1.72135	0.0530236	0.0607156	9.89	12.6375	FALSE	0.46	FALSE	-0.409315	0.0806095	3.8193e-07	8.48101e-06
ANKRD18B	NM_001353432.2	-1.40062	-1.76593	0.0881328	0.0896128	5.015	8.5575	FALSE	0.38	FALSE	-0.365306	0.125689	0.00365597	0.0254056
ANKRD18B	NM_001393611.1	-1.32045	-1.71987	0.0783826	0.0837103	5.73	8.9375	FALSE	0.38	FALSE	-0.399422	0.114679	0.000495899	0.00492282
ANKRD19P	NR_026868.1	-1.94027	-2.52561	0.165485	0.213102	2.215	2.345			FALSE	-0.585334	0.26981	0.0300503	0.128352
ANKRD20A18P	ANKRD20A18P	0.791944	0.690176	0.0784124	0.0954332	1.85	1.9675			FALSE	-0.101768	0.123515	0.409978	0.676532
ANKRD20A4-ANKRD20A20P	NR_146419.1	-0.580217	-1.46227	0.095004	0.0935805	2.03	5.37			FALSE	-0.882056	0.133353	3.72967e-11	1.57625e-09
ANKRD20A5P	NR_040113.1	-1.04844	-1.69003	0.135214	0.136579	1.285	2.65			FALSE	-0.64159	0.192189	0.000842842	0.00767897
ANKRD23	NM_144994.8	-0.45347	-1.65937	0.0968713	0.11256	3.225	6.4475	FALSE		TRUE	-1.2059	0.148505	4.65192e-16	3.24182e-14
ANKRD26	NM_001256053.2	-1.74844	-2.0063	0.101422	0.0963574	2.5825	4.3375	FALSE	0.24	FALSE	-0.257861	0.139897	0.0652974	0.222371
ANKRD26	XM_017015929.2	-0.782279	-0.930884	0.0747712	0.0748815	1.1775	1.8525	TRUE	0.24	TRUE	-0.148605	0.10582	0.160226	0.400964
ANKRD26	XM_047424822.1	-0.491967	-0.485644	0.0869235	0.134718	1.13	1.5275	FALSE	0.24	FALSE	0.00632349	0.160327	0.968539	0.98827
ANKRD26	XM_047424828.1	-0.540475	-0.678442	0.0865534	0.078673	2.0275	2.74	FALSE	0.24	FALSE	-0.137968	0.116965	0.238175	0.505795
ANKRD27	NM_032139.3	-0.827888	-1.02961	0.049916	0.0512946	13.4375	20.0175	FALSE		FALSE	-0.201723	0.0715734	0.00482628	0.031576
ANKRD28	NM_001195099.2	-1.61061	-1.44795	0.0859144	0.0778374	3.6575	5.945	FALSE	0.14	TRUE	0.162665	0.115931	0.160581	0.40162
ANKRD33B	NM_001164440.2	-0.572966	-0.464059	0.0800042	0.0754328	2.835	2.3175	FALSE	0.22	FALSE	0.108907	0.109958	0.321959	0.597576
ANKRD33B	XM_005248343.5	0.0666476	0.206372	0.0837819	0.0727779	2.91	2.865	FALSE	0.22	FALSE	0.139725	0.110978	0.208018	0.467037
ANKRD36	XM_047444229.1	-1.21938	-1.4625	0.145363	0.173079	1.3625	2.255	FALSE	0.32	TRUE	-0.243127	0.226023	0.282074	0.556602
ANKRD36	XM_047444239.1	-1.12809	-1.07537	0.0805989	0.0870341	2.46	2.7925	FALSE	0.32	TRUE	0.0527228	0.118622	0.656709	0.8429
ANKRD36B	NM_001353337.2_2	-0.336286	-0.602649	0.212341	0.241369	1.2925	1.37	FALSE	0.36	FALSE	-0.266363	0.321477	0.407354	0.674473
ANKRD36B	XM_011511555.3	-0.286479	-0.363488	0.131849	0.113712	1.375	1.95	FALSE	0.36	TRUE	-0.0770084	0.174111	0.658275	0.84381
ANKRD36B	XM_047445338.1	-0.226094	0.204503	0.10515	0.102748	1.2375	1.445	FALSE	0.36	TRUE	0.430597	0.147016	0.00340145	0.0239846
ANKRD36B	XM_047445341.1	-0.513884	-0.491361	0.0926148	0.104569	1.8525	2.2925	FALSE	0.36	TRUE	0.0225234	0.139686	0.871902	0.947763
ANKRD36B	XR_007078917.1	-2.86406	-3.37214	0.148708	0.17956	2.6375	3.6075	TRUE	0.36	TRUE	-0.508082	0.233144	0.0293121	0.126187
ANKRD36C	NM_001310154.3	-0.0256988	-0.369625	0.114724	0.112197	1.2975	1.73	FALSE	0.36	FALSE	-0.343926	0.160468	0.0320911	0.134784
ANKRD36C	NM_001393982.1	-1.98917	-2.39477	0.0743192	0.089136	5.515	7.79	FALSE	0.36	FALSE	-0.405596	0.116054	0.000474274	0.00474322
ANKRD39	NM_016466.6	-1.90984	-2.18299	0.126793	0.153583	16.0025	15.9225	FALSE		FALSE	-0.273148	0.199159	0.170215	0.415331
ANKRD40	NM_052855.4	-0.662884	-0.535893	0.0410793	0.0472121	21.0075	19.475	FALSE		FALSE	0.126991	0.0625818	0.042438	0.164622
ANKRD46	NM_001270377.2	-2.28636	-1.56155	0.12344	0.12274	6.0375	4.9575	FALSE	0.14	FALSE	0.724814	0.174077	3.13041e-05	0.00045084
ANKRD46	NM_001270378.2	-0.366586	-0.351238	0.126284	0.141395	1.68	1.55	FALSE	0.14	FALSE	0.0153482	0.189579	0.935475	0.975098
ANKRD49	NM_017704.3	0.00652365	0.0673021	0.103564	0.114772	3.6325	3.875	FALSE		FALSE	0.0607785	0.15459	0.694202	0.864212
ANKRD50	NM_020337.3	-0.161411	0.0700782	0.0476097	0.0637034	4.7325	4.19	FALSE	0.51	FALSE	0.231489	0.0795287	0.0036055	0.025157
ANKRD52	NM_173595.4	-2.00511	-1.77224	0.0513381	0.0422048	22.4975	25.645	FALSE	0.15	FALSE	0.232865	0.0664594	0.000458552	0.00459769
ANKRD52	XM_011538197.3	-1.18924	-1.19637	0.0909435	0.144816	2.86	3.5475	FALSE	0.15	FALSE	-0.00712621	0.171004	0.96676	0.987722
ANKRD52	XM_017019183.2	-0.423484	-0.313635	0.0814559	0.0713165	3.5575	3.06	FALSE	0.15	FALSE	0.109849	0.108264	0.310277	0.585348
ANKRD54	NM_001349853.2	-0.169596	-0.311958	0.079085	0.0898717	4.205	5.1775	TRUE	0.25	FALSE	-0.142362	0.119714	0.234365	0.501384
ANKRD54	NM_138797.4	-1.23236	-1.69725	0.0950386	0.106621	7.1675	9.6875	FALSE	0.25	FALSE	-0.464881	0.14283	0.00113477	0.00977659
ANKRD6	NM_001242809.2	-1.40007	-1.67274	0.0900398	0.0959138	3.0575	4.43	FALSE	0.19	FALSE	-0.27267	0.131555	0.0382022	0.152622
ANKRD6	NM_014942.4	-1.68256	-1.68876	0.155341	0.132797	1.255	1.96	FALSE	0.19	FALSE	-0.00619976	0.204367	0.975799	0.990926
ANKRD61	NM_001271700.2	-0.209425	-0.541104	0.152865	0.203017	2.6275	3.1375	FALSE		TRUE	-0.33168	0.254133	0.191844	0.445689
ANKRD9	NM_001348652.2	-0.998054	-0.745432	0.0841758	0.111242	2.4825	1.9075	FALSE	0.48	TRUE	0.252622	0.139501	0.0701559	0.233679
ANKRD9	NM_152326.4	-1.27288	-1.47828	0.103545	0.126581	1.6	1.875	FALSE	0.48	TRUE	-0.205401	0.163536	0.209117	0.468683
ANKS1A	NM_015245.3	-1.27953	-1.45237	0.0648161	0.0600431	9.0675	12.0025	FALSE	0.17	FALSE	-0.172843	0.0883532	0.0504332	0.18651
ANKS1A	XM_024446383.2	-0.742657	-0.738676	0.0896228	0.10111	2.1025	2.42	FALSE	0.17	FALSE	0.00398154	0.135113	0.976491	0.991036
ANKS3	XM_011522373.2	-1.02751	-2.73268	0.190595	0.175411	1.355	6.1625	FALSE	0.14	FALSE	-1.70517	0.259028	4.61214e-11	1.90016e-09
ANKS6	NM_173551.5	-1.40148	-1.6943	0.0637001	0.0661766	6.02	9.075	FALSE		FALSE	-0.292813	0.0918534	0.00143343	0.0118709
ANKZF1	NM_018089.3	-1.29561	-1.48927	0.164941	0.115378	4.9725	5.8025	FALSE	0.29	FALSE	-0.193665	0.20129	0.335991	0.61175
ANLN	NM_001284301.3	-1.32903	-0.85638	0.122809	0.0735814	5.9675	8.565	FALSE	0.17	FALSE	0.472649	0.143165	0.000961917	0.00854979
ANLN	NM_018685.5	-1.75285	-1.40365	0.0727046	0.0592028	17.7325	20.2425	FALSE	0.17	FALSE	0.349197	0.09376	0.0001958	0.00223323
ANLN	XM_006715746.3	-1.84341	-1.87291	0.152551	0.179691	2.6775	2.7075	FALSE	0.17	FALSE	-0.0294975	0.235713	0.900411	0.959111
ANLN	XM_017012355.3	-1.57205	-1.25369	0.143525	0.162677	2.685	2.4325	FALSE	0.17	FALSE	0.318363	0.216941	0.142237	0.37263
ANO10	NM_018075.5	-2.25331	-2.18101	0.217479	0.163219	3.1975	3.2825	FALSE		FALSE	0.0723026	0.271914	0.790315	0.91096
ANO5	XM_005252820.4	-1.90686	-1.84837	0.161492	0.147882	1.4175	1.68	FALSE	0.19	FALSE	0.0584915	0.218972	0.789378	0.910592
ANO6	NM_001025356.3	-1.91549	-1.76606	0.066493	0.0649686	9.43	12.285	FALSE	0.27	FALSE	0.149437	0.0929636	0.10795	0.313495
ANO6	NM_001204803.2	-2.162	-1.77091	0.268358	0.1942	1.305	1.6425	FALSE	0.27	FALSE	0.391089	0.331255	0.23775	0.505403
ANO6	XM_005268707.5	-1.10943	-1.19365	0.14377	0.127665	1.2325	2.4475	TRUE	0.27	FALSE	-0.0842221	0.192271	0.661359	0.846105
ANO8	XR_936199.4	-1.70641	-2.10448	0.106195	0.131944	2.76	3.635	TRUE		TRUE	-0.398076	0.169371	0.0187573	0.090414
ANOS1	NM_000216.4	-1.76038	-1.67486	0.0617184	0.0663149	9.3875	10.2875	FALSE	0.26	FALSE	0.0855172	0.0905915	0.345177	0.619999
ANOS1	XM_005274501.5	-1.93522	-2.24472	0.169671	0.209498	3.1475	2.98	FALSE	0.26	FALSE	-0.309507	0.269588	0.250938	0.521403
ANP32A	NM_006305.4	-2.09346	-1.78396	0.0460155	0.0522432	71.1	58.135	FALSE		FALSE	0.3095	0.0696189	8.76339e-06	0.000144478
ANP32B	NM_006401.3	-1.97633	-1.74857	0.0497881	0.0530197	99.5375	100.808	FALSE		FALSE	0.227761	0.072732	0.00173911	0.0138313
ANP32E	NM_001280559.2	-1.83724	-1.4671	0.160454	0.158933	2.2825	2.215	FALSE	0.29	FALSE	0.370141	0.225844	0.101229	0.300328
ANP32E	NM_030920.5	-2.20332	-1.92899	0.0555437	0.0596267	31.7125	31.5	FALSE	0.29	FALSE	0.27433	0.0814889	0.000761376	0.00702798
ANTKMT	NM_001271285.2	-2.48563	-2.2543	0.380135	0.372223	1.485	1.7875	FALSE	0.31	TRUE	0.231332	0.532027	0.663699	0.847293
ANTKMT	NM_023933.3	-3.03238	-2.86483	0.220398	0.228176	8.2375	8.795	FALSE	0.31	TRUE	0.167549	0.317237	0.597394	0.811838
ANTXR1	NM_018153.3	-1.93169	-1.71351	0.171346	0.199069	1.91	1.9175	FALSE	0.25	FALSE	0.218176	0.262655	0.406168	0.673588
ANTXR1	NM_032208.3	-2.10283	-1.77119	0.0607507	0.0631325	12.9275	13.37	FALSE	0.25	FALSE	0.331635	0.0876148	0.000153619	0.00180373
ANTXR2	NM_001145794.2	-1.56969	-1.63193	0.133702	0.158698	3.45	3.335	FALSE	0.23	FALSE	-0.062236	0.207512	0.764242	0.898137
ANTXR2	NM_001286780.2	-1.33428	-1.2449	0.107768	0.110449	1.3225	1.82	FALSE	0.23	TRUE	0.0893813	0.154314	0.562444	0.794105
ANXA1	NM_000700.3	-2.70749	-2.64919	0.0957363	0.109894	29.345	27.1025	FALSE		FALSE	0.0582975	0.145747	0.689163	0.861448
ANXA11	XM_005269741.5	0.541049	0.497323	0.0629652	0.0750261	1.4825	1.42	FALSE	0.2	TRUE	-0.0437257	0.0979466	0.655291	0.841775
ANXA11	XM_005269742.2	-2.82541	-2.96944	0.145558	0.19608	6.7775	6.375	FALSE	0.2	FALSE	-0.14403	0.244202	0.555325	0.790404
ANXA11	XM_006717813.3	-3.16873	-2.76283	0.143554	0.154056	11.4175	9.2925	FALSE	0.2	FALSE	0.405906	0.210573	0.0539019	0.195439
ANXA11	XM_047425141.1	-1.22575	-1.25222	0.152531	0.186967	1.405	1.495	FALSE	0.2	TRUE	-0.0264773	0.241293	0.912623	0.964727
ANXA2	NM_001002857.2	-3.33088	-2.82657	0.133058	0.16608	15.2875	16.1925	FALSE	0.14	FALSE	0.504308	0.212808	0.0177986	0.0871831
ANXA2	NM_004039.3	-3.14524	-2.89414	0.0787089	0.0910001	57.5125	58.52	FALSE	0.14	FALSE	0.251108	0.120317	0.036883	0.148682
ANXA2R-AS1	NR_015447.1	-0.33848	-0.532309	0.124581	0.128273	1.715	2.5725			FALSE	-0.193829	0.178813	0.278376	0.552813
ANXA2R-OT1	NR_034085.1	-0.0376643	-0.0426152	0.0991754	0.114195	2.0575	2.1775			TRUE	-0.00495087	0.151249	0.973887	0.990356
ANXA3	NM_005139.3	-3.27223	-2.73277	0.188985	0.190468	6.3925	6.485	FALSE		FALSE	0.539462	0.268315	0.0443728	0.169983
ANXA4	NM_001153.5	-2.95915	-2.71294	0.175038	0.185269	5.045	5.0825	FALSE		FALSE	0.24621	0.254879	0.33405	0.60988
ANXA5	NM_001154.4	-3.05855	-2.83286	0.0743342	0.0761831	59.27	66.1775	FALSE	0.09	FALSE	0.225687	0.10644	0.033979	0.140521
ANXA5	XM_017008141.3	0.687006	0.548199	0.0902005	0.101072	1.6525	1.92	FALSE	0.09	TRUE	-0.138807	0.135469	0.30553	0.580741
ANXA6	NM_001155.5	-3.37677	-3.12698	0.103594	0.107305	15.985	16.2	FALSE	0.12	FALSE	0.249793	0.149151	0.0939796	0.286334
ANXA6	NM_001363114.2	-2.70329	-2.39332	0.175995	0.142545	4.74	4.9175	FALSE	0.12	FALSE	0.309969	0.226481	0.171115	0.417059
ANXA7	NM_001156.5	-2.32948	-1.98582	0.0744224	0.0746018	22.9975	25.725	FALSE	0.15	FALSE	0.34366	0.105376	0.00110915	0.00959372
ANXA7	NM_001320879.2	-1.38604	-1.43869	0.17869	0.233616	1.7775	1.8875	FALSE	0.15	FALSE	-0.0526589	0.29412	0.857907	0.941929
ANXA9	XM_047431983.1	-1.79003	-2.00796	0.347667	0.360876	1.49	1.4725	FALSE		TRUE	-0.217935	0.501103	0.663627	0.847293
AOC2	NM_001158.5	-0.541696	-1.18006	0.140274	0.159641	1.1575	2.37	FALSE	0.43	FALSE	-0.638363	0.212513	0.00266565	0.0197457
AOC2	NM_009590.4	-0.56936	-1.14005	0.0909786	0.0956241	3.77	7.1375	FALSE	0.43	FALSE	-0.570691	0.131989	1.53382e-05	0.000240973
AOC3	XM_024451015.2	-0.404373	-0.891642	0.188627	0.158056	1.2175	1.605	FALSE	0.26	FALSE	-0.487269	0.246093	0.0477014	0.178762
AP1AR	NM_018569.6	-0.800251	-0.74948	0.149153	0.162449	2.27	2.355	FALSE		TRUE	0.0507711	0.220537	0.817924	0.923996
AP1B1	NM_001166019.2	-2.18641	-2.85033	0.174726	0.212608	2.1225	2.9175	FALSE	0.15	FALSE	-0.663919	0.275193	0.0158412	0.080122
AP1B1	NM_001378563.1	-3.22373	-2.63108	0.136621	0.100337	10.7125	16.46	FALSE	0.15	FALSE	0.592654	0.169507	0.000471689	0.00472218
AP1B1	NM_145730.3	-2.77782	-2.92254	0.0619349	0.0670095	27.49	33.2375	FALSE	0.15	FALSE	-0.144713	0.091248	0.112755	0.321979
AP1G1	NM_001030007.2	-1.86081	-1.88349	0.0873177	0.0844172	8.24	9.075	FALSE	0.19	FALSE	-0.0226787	0.121452	0.851873	0.938345
AP1G1	NM_001128.6	-1.50453	-1.20811	0.0499495	0.0475471	15.7975	18.045	FALSE	0.19	FALSE	0.296422	0.0689614	1.72055e-05	0.000266238
AP1G2	NM_001354675.2	-2.04161	-2.40089	0.155464	0.202321	2.36	2.69	TRUE	0.16	FALSE	-0.359278	0.255153	0.159104	0.399273
AP1G2	NM_003917.5	-4.40828	-4.45438	0.323655	0.335132	1.325	2.505	FALSE	0.16	FALSE	-0.046101	0.465904	0.921178	0.968395
AP1G2	XM_047431854.1	-1.94709	-2.13048	0.188331	0.184487	1.685	1.8525	FALSE	0.16	TRUE	-0.18339	0.263636	0.486667	0.737222
AP1G2	XM_047431866.1	-0.518489	-0.552699	0.111932	0.110191	2.3075	3.56	TRUE	0.16	TRUE	-0.0342103	0.15707	0.827583	0.928588
AP1G2-AS1	NR_110555.1	-1.73812	-1.99503	0.099369	0.115693	5.2325	5.825			TRUE	-0.256912	0.152509	0.0920724	0.282235
AP1M1	NM_032493.4	-1.79377	-1.93636	0.0652176	0.0719762	3.835	4.535	FALSE		FALSE	-0.142582	0.0971283	0.142111	0.372604
AP1S1	NM_001283.5	-2.78493	-2.51091	0.114783	0.12372	22.8925	21.835	FALSE		FALSE	0.274019	0.168765	0.104447	0.307182
AP1S2	NM_001368994.1	-2.08819	-2.19279	0.203247	0.208981	1.51	2.435	FALSE	0.38	FALSE	-0.104604	0.291518	0.719725	0.878075
AP1S2	NM_001369007.1	-1.91132	-2.11197	0.159277	0.151455	2.195	3.125	FALSE	0.38	FALSE	-0.200649	0.21979	0.361288	0.635029
AP1S2	NM_001369008.1	-0.777199	-1.1295	0.0779919	0.0885385	4.36	5.9025	FALSE	0.38	FALSE	-0.352304	0.117991	0.0028278	0.020674
AP1S2	NM_003916.5	-2.1817	-2.28022	0.0841819	0.0934126	17.5125	20.3	FALSE	0.38	FALSE	-0.0985238	0.125748	0.433332	0.694471
AP1S2	NR_160932.1	-2.88353	-2.94197	0.254211	0.183922	1.3825	5.3875	TRUE	0.38	FALSE	-0.058434	0.313769	0.852262	0.938511
AP1S3	NM_001039569.2	-0.971398	-0.715937	0.0957661	0.105545	4.69	4.59	FALSE		FALSE	0.255462	0.142516	0.0730517	0.240794
AP2A1	NM_130787.3	-2.73469	-2.51026	0.0712244	0.0641866	33.28	36.535	FALSE	0.17	FALSE	0.224425	0.0958793	0.0192473	0.0920635
AP2A2	NM_012305.4_3	-2.14085	-2.10927	0.0864293	0.0872509	6.775	8.89	FALSE	0.23	FALSE	0.0315745	0.122812	0.797104	0.913766
AP2A2	XM_011519930.4	-2.47226	-2.69126	0.129472	0.17741	6.295	9.355	FALSE	0.23	TRUE	-0.219006	0.21963	0.318687	0.594028
AP2B1	NM_001030006.2	-2.82653	-2.79961	0.115116	0.15532	9.565	10.79	FALSE	0.16	FALSE	0.0269198	0.193329	0.889258	0.95431
AP2B1	NM_001282.3	-2.56205	-2.52253	0.0434055	0.0616922	43.8875	53.645	FALSE	0.16	FALSE	0.039521	0.0754319	0.600327	0.813742
AP2B1	XM_005257937.5	-2.35286	-1.96965	0.213556	0.220176	2.0125	2.4525	FALSE	0.16	FALSE	0.383209	0.306731	0.211543	0.471974
AP2B1	XM_005257941.4	-2.16348	-1.71944	0.167303	0.23483	4.4875	2.765	FALSE	0.16	TRUE	0.444036	0.288332	0.123556	0.34199
AP2B1	XM_017024284.3	-3.16703	-2.29804	0.131959	0.121087	9.2525	12.0175	FALSE	0.16	FALSE	0.868991	0.179096	1.22162e-06	2.4787e-05
AP2B1	XM_047435510.1	-2.51691	-1.97913	0.140476	0.118764	3.285	4.785	FALSE	0.16	FALSE	0.537781	0.183952	0.00346145	0.024326
AP2M1	NM_001025205.2	-2.57266	-2.38703	0.10654	0.128944	12.8675	13.44	FALSE	0.12	FALSE	0.185632	0.167265	0.26708	0.541148
AP2M1	NM_004068.4	-3.10253	-2.98989	0.0585767	0.0643825	93.2725	91.9625	FALSE	0.12	FALSE	0.11264	0.0870421	0.195634	0.450821
AP2S1	NM_001301076.3	-1.97205	-1.83079	0.243284	0.2635	2.9075	3.1525	FALSE	0.13	FALSE	0.141262	0.358635	0.693664	0.863829
AP2S1	NM_001301078.3	-1.9402	-1.8156	0.250502	0.283991	2.925	3.375	FALSE	0.13	FALSE	0.124593	0.378684	0.742143	0.888871
AP2S1	NM_004069.6	-3.11283	-3.05063	0.0865672	0.0950993	114.595	116.445	FALSE	0.13	FALSE	0.0621976	0.128599	0.628631	0.829229
AP3B1	NM_003664.5	-2.42166	-2.27411	0.0715188	0.0736497	15.54	18.5125	FALSE	0.3	FALSE	0.147555	0.102661	0.150631	0.385744
AP3B1	XM_005248619.6	-0.269831	-0.265119	0.0844845	0.0912197	1.4025	1.645	FALSE	0.3	FALSE	0.00471146	0.124333	0.969772	0.988671
AP3D1	NM_001261826.3	-2.30451	-2.27028	0.106766	0.109462	15.1225	21.795	FALSE	0.23	FALSE	0.034234	0.152908	0.822846	0.926415
AP3D1	NM_001374799.1	-2.44769	-2.43421	0.0734831	0.0826972	29.2825	40.295	FALSE	0.23	FALSE	0.0134815	0.110628	0.903007	0.96051
AP3D1	XM_017027422.2	-1.22434	-1.30161	0.193193	0.182287	3.675	5.505	FALSE	0.23	FALSE	-0.0772618	0.265617	0.771145	0.90144
AP3D1	XM_047439599.1	-1.12126	-1.27954	0.142407	0.124461	7.935	11.1	FALSE	0.23	FALSE	-0.158285	0.18913	0.402643	0.670556
AP3M1	NM_001320264.2	-0.849146	-1.0207	0.139044	0.129883	1.5825	1.9725	FALSE	0.19	FALSE	-0.171557	0.19027	0.367243	0.640327
AP3M1	NM_012095.6	-1.91875	-2.10571	0.0862989	0.101589	9.865	11.47	FALSE	0.19	FALSE	-0.186966	0.133296	0.160725	0.401699
AP3M1	XM_047425054.1	-1.92364	-2.0662	0.114116	0.118507	11.3725	15.715	FALSE	0.19	FALSE	-0.142559	0.164519	0.386205	0.655471
AP3M2	NM_006803.4	-0.594578	-1.42444	0.0752238	0.0711019	4.9875	13.9625	FALSE	0.2	FALSE	-0.829861	0.103509	1.081e-15	7.27525e-14
AP3S1	NM_001284.4	-2.60504	-2.34675	0.101154	0.115292	26.5775	23.03	FALSE	0.21	FALSE	0.258293	0.153376	0.0921732	0.2825
AP3S1	NM_001318091.2	-1.27341	-1.38537	0.22355	0.265216	1.3825	1.3775	FALSE	0.21	FALSE	-0.111957	0.346863	0.74687	0.891309
AP4B1	NM_001253852.3	-0.997042	-1.01167	0.153495	0.126692	1.62	2.5275	FALSE	0.18	FALSE	-0.0146277	0.199027	0.941411	0.977222
AP4E1	NM_007347.5	-1.47245	-1.68452	0.0931008	0.0804595	3.14	6.0375	FALSE	0.19	FALSE	-0.212079	0.123051	0.0847972	0.266544
AP4M1	NM_004722.4	-1.31919	-1.36546	0.154413	0.170723	1.185	1.795	FALSE	0.25	FALSE	-0.0462656	0.230195	0.840711	0.933374
AP4S1	NM_001128126.3	-1.41972	-1.49764	0.227732	0.178662	1.835	2.38	FALSE		FALSE	-0.0779202	0.289451	0.787776	0.909652
AP5B1	NM_138368.5	-0.137973	-0.179743	0.0480851	0.0565448	5.8525	5.5225	FALSE		FALSE	-0.0417697	0.0742259	0.573614	0.799856
AP5M1	NM_018229.4	-0.963464	-0.839029	0.0599527	0.0621609	3.2225	3.92	FALSE		FALSE	0.124435	0.0863615	0.149623	0.384021
AP5S1	NM_018347.3	-0.509833	-0.851745	0.0814161	0.0933963	2.665	3.4475	FALSE		FALSE	-0.341912	0.123901	0.00578792	0.0365385
AP5Z1	NM_014855.3	-1.16791	-1.8917	0.0964201	0.108283	2.9325	6.2225	FALSE		FALSE	-0.723792	0.14499	5.97514e-07	1.26398e-05
APAF1	NM_181861.2	-1.54284	-1.29986	0.0761812	0.0748503	4.16	5.06	FALSE	0.2	FALSE	0.242974	0.106799	0.0229029	0.10521
APAF1	NM_181868.2	-1.48493	-1.36205	0.108543	0.137234	2.065	2.5625	FALSE	0.2	FALSE	0.122875	0.174971	0.482518	0.733708
APBA2	NM_001130414.1_3	-2.32222	-2.50387	0.148002	0.225574	2.2375	2.565	FALSE	0.19	FALSE	-0.181647	0.269793	0.500767	0.748656
APBA2	XM_047432426.1	-1.80294	-1.64089	0.144447	0.16738	2.2475	1.945	FALSE	0.19	TRUE	0.162048	0.22109	0.463589	0.71917
APBA3	NM_004886.4	-1.43324	-1.40511	0.127143	0.126362	3.5675	4.9125	FALSE		FALSE	0.0281299	0.179256	0.875303	0.949207
APBB1	NM_001164.5	-1.89229	-1.89977	0.112245	0.124208	4.95	5.61	FALSE	0.3	FALSE	-0.0074751	0.167411	0.964385	0.98693
APBB1	NM_001257323.3	-2.80265	-3.11999	0.286921	0.28908	2.26	2.2575	FALSE	0.3	TRUE	-0.317335	0.407297	0.435906	0.696175
APBB1	NM_145689.3	-2.4167	-2.13104	0.129439	0.131988	6.09	5.8	FALSE	0.3	TRUE	0.285659	0.184865	0.122291	0.339575
APBB3	NM_133174.3	-1.37982	-2.15642	0.202137	0.229212	1.095	1.9175	FALSE		FALSE	-0.776607	0.30561	0.0110483	0.0608666
APC	NM_001354895.2	-0.758459	-0.605632	0.0445061	0.0527984	6.715	6.365	TRUE	0.11	FALSE	0.152828	0.0690541	0.0268868	0.118497
APC	NM_001354896.2	-0.771372	-0.530568	0.0884607	0.07184	2.4325	2.9525	FALSE	0.11	FALSE	0.240804	0.113957	0.0345918	0.141931
APCDD1	NM_153000.5	-1.37445	-1.27975	0.121845	0.123587	3.2575	4.34	FALSE		FALSE	0.0946957	0.173551	0.585316	0.805676
APEH	NM_001640.4	-2.74567	-2.94346	0.0939405	0.0886909	19.11	23.945	FALSE	0.2	FALSE	-0.19779	0.129193	0.125779	0.345031
APEX1	NM_001641.4_2	-2.04478	-1.96009	0.0601757	0.0690338	62.505	58.6125	FALSE	0.36	FALSE	0.0846875	0.0915794	0.355099	0.629355
APEX1	NM_080648.3_2	-1.70989	-1.49149	0.182853	0.208311	3.7175	4.05	FALSE	0.36	FALSE	0.218403	0.27718	0.430728	0.69218
APEX1	NM_080649.3_2	-2.2454	-2.14017	0.188442	0.186507	6.3925	7.925	FALSE	0.36	FALSE	0.105229	0.265132	0.691447	0.862696
APEX2	NM_014481.4	-0.931856	-0.753044	0.089293	0.0971388	4.2125	4.345	FALSE		FALSE	0.178812	0.131944	0.175351	0.422943
APH1A	NM_001077628.3	-2.11234	-2.14687	0.100758	0.110461	13.08	14.78	FALSE	0.2	FALSE	-0.0345252	0.149513	0.817378	0.923742
APH1A	NM_016022.4	-2.02728	-1.97157	0.0619542	0.0678238	37.135	39.4475	FALSE	0.2	FALSE	0.0557086	0.0918607	0.544218	0.783308
APH1B	NM_031301.4	-1.39215	-1.4584	0.162779	0.182542	2.0075	2.585	FALSE		FALSE	-0.0662494	0.244579	0.78649	0.908755
API5	NM_001142930.2	-2.69468	-2.02305	0.101481	0.0903283	11.9175	11.3225	FALSE	0.17	FALSE	0.671635	0.135859	7.66844e-07	1.59809e-05
API5	NM_006595.4	-2.50141	-2.30882	0.0865041	0.0978466	10.5575	9.8125	FALSE	0.17	FALSE	0.192592	0.130602	0.140308	0.37031
API5	XM_006718359.5	-0.631355	-0.834098	0.0601021	0.0689722	4.16	4.965	FALSE	0.17	FALSE	-0.202743	0.0914845	0.0266815	0.117831
APIP	NM_015957.4	-2.34917	-2.22065	0.141437	0.18878	11.655	11.555	FALSE		FALSE	0.128518	0.235886	0.585871	0.805983
APLP1	NM_005166.5	-3.28637	-3.7427	0.275276	0.304386	2.5025	2.5925	FALSE	0.14	FALSE	-0.456328	0.4104	0.266176	0.539991
APLP2	NM_001142276.2	-2.83008	-2.64622	0.105567	0.11434	12.15	11.73	FALSE	0.17	FALSE	0.183858	0.155621	0.237427	0.505079
APLP2	NM_001142277.2	-3.1365	-3.06221	0.0617711	0.0656985	45.29	46.49	FALSE	0.17	FALSE	0.0742844	0.0901774	0.410077	0.676587
APLP2	NM_001328682.2	-3.51048	-3.0917	0.160964	0.150153	6.595	6.3525	FALSE	0.17	FALSE	0.418775	0.220126	0.057115	0.203227
APLP2	NR_024515.2	-3.05725	-2.95186	0.224531	0.272465	1.9425	1.9475	TRUE	0.17	FALSE	0.105397	0.35306	0.765302	0.898621
APMAP	NM_020531.3	-2.94893	-3.04502	0.0885869	0.0964965	24.0325	28.0275	FALSE		FALSE	-0.0960916	0.130993	0.463216	0.718932
APOBEC3B	NM_004900.5	-2.80556	-2.63118	0.176632	0.199382	5.01	4.6	FALSE		FALSE	0.174385	0.266368	0.512676	0.758044
APOBEC3C	NM_014508.3	-2.162	-2.21544	0.0846793	0.0992909	12.995	12.535	FALSE		FALSE	-0.0534433	0.130496	0.682144	0.857458
APOBEC3F	NM_145298.6	-1.71605	-1.62799	0.11579	0.119367	2.405	2.93	FALSE	0.19	FALSE	0.088058	0.1663	0.596451	0.811397
APOBEC3F	XM_017028642.3	-0.146728	-0.173182	0.120872	0.134816	1.2775	1.2175	FALSE	0.19	FALSE	-0.0264542	0.181067	0.883841	0.952397
APOC1	NM_001645.5	-3.40163	-3.12198	0.388989	0.440803	8.4	7.8625	FALSE		FALSE	0.279645	0.587894	0.634308	0.831102
APOE	NM_000041.4	-3.11757	-2.94111	0.165906	0.180214	11.64	11.115	FALSE		FALSE	0.176458	0.244952	0.471294	0.725104
APOL2	NM_030882.4	-0.903413	-1.13996	0.13601	0.214284	2.405	2.1375	FALSE	0.21	FALSE	-0.23655	0.253803	0.351326	0.625801
APOL2	NM_145637.3	-1.53424	-1.74198	0.179052	0.205582	2.24	1.9125	TRUE	0.21	TRUE	-0.207742	0.272624	0.446054	0.704445
APOM	NM_001256169.2_7	-2.5014	-2.15451	0.401681	0.465849	1.4125	1.21	FALSE		FALSE	0.34689	0.615113	0.572791	0.799617
APOO	NM_024122.5	-2.75112	-2.5005	0.197613	0.205549	5.98	6.055	FALSE	0.14	FALSE	0.250616	0.285134	0.379433	0.650106
APOO	XM_017029837.2	-3.01774	-2.88249	0.229994	0.266262	5.255	5.105	FALSE	0.14	FALSE	0.135251	0.351842	0.700675	0.867755
APOOL	NM_198450.6	-1.90806	-1.80622	0.0759313	0.0777174	5.7675	7.21	FALSE		FALSE	0.10184	0.108653	0.348609	0.623033
APP	NM_000484.4	-3.34353	-2.93962	0.0648562	0.0628674	42.61	46.3875	FALSE	0.088	FALSE	0.403913	0.0903252	7.75762e-06	0.000129637
APP	NM_201413.3	-2.88865	-2.83978	0.0466808	0.0638238	74.8875	71.4125	FALSE	0.088	FALSE	0.0488714	0.0790732	0.536541	0.777743
APP	NM_201414.3	-2.45069	-2.38841	0.0816356	0.110992	13.4525	13.5625	FALSE	0.088	FALSE	0.0622828	0.137781	0.651239	0.840094
APPBP2	NM_006380.5	-1.31259	-1.13451	0.0864509	0.0880931	9.3325	12.545	FALSE		FALSE	0.178076	0.123427	0.149086	0.38317
APPL1	NM_012096.3	-1.58626	-1.32673	0.0587284	0.0648626	9.925	9.2075	FALSE	0.24	FALSE	0.259525	0.0874997	0.00301688	0.0217596
APPL2	NM_018171.5	-3.67261	-2.82068	0.23609	0.14323	5.8475	7.6525	FALSE	0.19	FALSE	0.851928	0.27614	0.00203462	0.0157854
APPL2	XM_017019551.3	-0.0760188	-0.514003	0.0688113	0.0837709	1.53	1.7625	TRUE	0.19	TRUE	-0.437984	0.108409	5.34279e-05	0.000714948
APPL2	XM_017019554.2	-1.71377	-1.57846	0.165008	0.183959	1.49	1.3975	FALSE	0.19	FALSE	0.13531	0.24712	0.584003	0.804901
APRT	NM_000485.3	-3.29188	-3.33304	0.0913488	0.099923	86.4225	92.78	FALSE	0.15	FALSE	-0.04116	0.135385	0.761112	0.896511
APRT	NM_001030018.2	-3.52682	-3.66307	0.166231	0.241058	35.3525	32.61	FALSE	0.15	FALSE	-0.13625	0.292817	0.641712	0.834967
APTR	NR_038361.1	-1.07733	-1.15854	0.162156	0.133299	3.1675	5.725			FALSE	-0.0812124	0.209912	0.69884	0.866675
APTX	NM_001369004.1	-0.696596	-0.637931	0.147133	0.183211	1.6325	1.2875	TRUE	0.23	FALSE	0.0586644	0.234978	0.802851	0.917091
AQR	NM_014691.3	-1.7885	-1.7428	0.0597794	0.0572968	6.65	10.15	FALSE		FALSE	0.0457006	0.082804	0.581008	0.803573
AR	NM_000044.6	-1.1917	-1.10058	0.106514	0.132468	2.02	1.54	FALSE		FALSE	0.0911222	0.169979	0.591904	0.808325
ARAF	NM_001256197.2	-0.563834	-0.767698	0.161101	0.182088	2.035	2.415	FALSE	0.23	FALSE	-0.203864	0.243125	0.401741	0.66975
ARAF	NM_001654.5	-2.1529	-2.04225	0.0776925	0.0822461	18.515	21.0075	FALSE	0.23	FALSE	0.110656	0.113139	0.328048	0.603915
ARAP1	NM_001040118.3	-2.13647	-2.20818	0.116753	0.13341	2.6325	2.7325	FALSE	0.17	FALSE	-0.0717092	0.177284	0.685854	0.859324
ARAP1	NM_001369489.1	-1.90077	-2.14684	0.0891128	0.0971625	5.005	6.4525	FALSE	0.17	FALSE	-0.246074	0.131839	0.0619763	0.214543
ARAP2	XM_047449576.1	-0.699519	-0.806551	0.161659	0.157549	1.385	1.56	FALSE		TRUE	-0.107032	0.225733	0.63539	0.831757
ARCN1	NM_001655.5	-1.90317	-1.66575	0.0486881	0.0508553	30.8125	33.395	FALSE		FALSE	0.23742	0.0704045	0.000745616	0.00690846
AREL1	NM_001039479.2	-1.48541	-1.44663	0.0600882	0.0671504	9.9825	12.6375	FALSE	0.16	FALSE	0.0387864	0.0901098	0.666879	0.849228
AREL1	XM_005268244.4	-1.11735	-1.11807	0.109248	0.172275	1.6475	2.0025	TRUE	0.16	FALSE	-0.000713174	0.203995	0.997211	0.998603
ARF1	NM_001024226.2	-2.25601	-1.87094	0.185298	0.149499	3.2775	4.9225	FALSE	0.19	TRUE	0.385073	0.238087	0.1058	0.309816
ARF1	NM_001658.4	-2.22124	-2.10878	0.0365238	0.0391485	197.78	210.692	FALSE	0.19	FALSE	0.112464	0.0535405	0.0356815	0.145389
ARF3	NM_001659.3	-2.53189	-2.30797	0.0528986	0.0565725	36.2	37.2525	FALSE	0.14	FALSE	0.223926	0.0774513	0.0038379	0.0263438
ARF3	XM_024448972.2	-0.67061	-0.759466	0.108492	0.119598	1.3325	1.595	FALSE	0.14	TRUE	-0.0888564	0.161475	0.582128	0.803953
ARF4	NM_001660.4	-2.16722	-1.77084	0.0761517	0.0762185	32.4	35.8775	FALSE		FALSE	0.396389	0.107742	0.0002341	0.0025977
ARF5	NM_001662.4	-2.94818	-2.82048	0.0802635	0.0879411	82.9925	81.0525	FALSE		FALSE	0.127694	0.119062	0.283497	0.558686
ARF6	NM_001663.4	-0.521405	-0.324182	0.0402825	0.04599	22.255	20.055	FALSE		TRUE	0.197224	0.0611372	0.00125569	0.0106229
ARFGAP1	NM_018209.4	-2.14453	-2.23631	0.0914605	0.142733	8.28	6.8625	FALSE	0.19	FALSE	-0.0917785	0.169522	0.588235	0.806755
ARFGAP1	NR_104023.2	-0.491002	-0.836388	0.089657	0.099841	3.6925	4.5325		0.19	FALSE	-0.345386	0.134189	0.0100565	0.0564659
ARFGAP1	XR_007067465.1	-2.17929	-2.49039	0.17692	0.156808	2.6125	5.88	TRUE	0.19	FALSE	-0.311099	0.236409	0.188196	0.440836
ARFGAP2	NM_032389.6	-1.40018	-1.84824	0.0709285	0.0682259	12.61	25.795	FALSE	0.19	FALSE	-0.448062	0.0984156	5.29472e-06	9.29034e-05
ARFGAP2	XM_017018413.2	-0.870019	-1.84224	0.1397	0.182092	1.2975	1.9975	FALSE	0.19	FALSE	-0.972219	0.229507	2.27422e-05	0.00034169
ARFGAP3	NM_014570.5	-1.67743	-1.39642	0.0924212	0.0879103	7.7325	10.145	FALSE	0.17	FALSE	0.281008	0.127554	0.0275903	0.120781
ARFGEF1	NM_006421.5	-1.78339	-1.56577	0.0699839	0.0634596	6.865	9.0525	FALSE	0.2	FALSE	0.217617	0.0944715	0.0212495	0.0992856
ARFGEF2	NM_006420.3	-1.59534	-1.80492	0.0738354	0.0888067	3.6175	6.7	FALSE	0.15	FALSE	-0.209584	0.115492	0.0695683	0.231997
ARFGEF2	XM_005260252.4	-1.4277	-1.40424	0.108802	0.103862	1.73	3.3275	FALSE	0.15	FALSE	0.0234648	0.150416	0.876034	0.949419
ARFGEF3	NM_020340.5	-1.89733	-1.81969	0.0462205	0.0464406	9.0225	11.8575	FALSE	0.19	FALSE	0.0776388	0.0655215	0.236043	0.503208
ARFIP1	NM_001025593.3	-1.31426	-1.15365	0.108432	0.120656	3.1075	3.825	FALSE	0.17	FALSE	0.160608	0.162221	0.322147	0.597755
ARFIP2	NM_001376558.2	-2.29049	-1.27232	0.147066	0.213842	4.8625	2.415	FALSE	0.15	FALSE	1.01817	0.259532	8.74191e-05	0.00109634
ARFIP2	NM_001376561.2	-0.503146	-0.880642	0.132481	0.154584	2.17	2.5825	FALSE	0.15	FALSE	-0.377495	0.203587	0.0637072	0.218647
ARFIP2	NM_012402.5	-2.71097	-2.56693	0.212569	0.181299	3.2325	8.75	FALSE	0.15	FALSE	0.144034	0.279383	0.606174	0.817788
ARFIP2	NR_163424.2	-0.307442	-2.16472	0.164245	0.122347	1.8425	12.3225	TRUE	0.15	FALSE	-1.85728	0.204805	1.2065e-19	1.13446e-17
ARFIP2	XM_047426687.1	0.21376	-0.114376	0.129809	0.162685	1.35	1.5275	FALSE	0.15	TRUE	-0.328137	0.208126	0.114882	0.325734
ARGLU1	NM_018011.4	-0.991065	-0.979561	0.0623237	0.0711516	11.145	10.93	FALSE		FALSE	0.011504	0.0945875	0.903198	0.96053
ARHGAP1	NM_004308.5	-1.77787	-1.59363	0.0938594	0.0975214	8.295	10.2075	FALSE		FALSE	0.184243	0.135351	0.173443	0.420492
ARHGAP10	XM_005263215.4	-1.27567	-1.5948	0.129486	0.135115	2.0675	3.1925	FALSE	0.22	FALSE	-0.319131	0.187143	0.0881427	0.273646
ARHGAP11B	NM_001039841.3_4	-0.42043	-1.69207	0.0926293	0.0915772	6.5625	20.6625	FALSE	0.4	FALSE	-1.27164	0.130256	1.62825e-22	1.92761e-20
ARHGAP11B	NR_148423.2_4	-0.388357	-1.9735	0.106831	0.137463	2.25	5.23	TRUE	0.4	TRUE	-1.58514	0.174095	8.62214e-20	8.14626e-18
ARHGAP12	NM_018287.7	-1.04743	-0.835771	0.158904	0.123831	1.8325	1.5975	FALSE	0.3	FALSE	0.211663	0.201456	0.293411	0.568585
ARHGAP17	NM_001006634.3_2	-1.42067	-1.08591	0.112148	0.0869722	3.995	6.26	FALSE	0.18	FALSE	0.334755	0.14192	0.0183362	0.0889734
ARHGAP17	NM_018054.6_2	-1.23048	-0.731319	0.157166	0.142234	2.1975	1.65	FALSE	0.18	FALSE	0.499158	0.211971	0.0185305	0.0895403
ARHGAP17	XM_047434314.1	-1.54978	-1.1253	0.0755628	0.0921987	9.25	7.57	FALSE	0.18	FALSE	0.424482	0.119207	0.000369618	0.00382302
ARHGAP18	NM_033515.3	-1.7643	-1.38379	0.105078	0.115491	3.395	2.925	FALSE		FALSE	0.380511	0.15614	0.01481	0.0758722
ARHGAP20	NM_001384657.1	0.426582	0.203944	0.104541	0.127601	1.3825	1.8425	FALSE		FALSE	-0.222639	0.164957	0.177118	0.425316
ARHGAP21	NM_001367447.1	-1.35113	-1.0495	0.0893618	0.0767499	7.455	7.985	FALSE	0.13	FALSE	0.301621	0.117797	0.0104515	0.0583173
ARHGAP21	NM_001367451.1	-1.06879	-0.861735	0.0621629	0.0743709	9.0225	10.03	FALSE	0.13	TRUE	0.20706	0.0969291	0.0326633	0.136603
ARHGAP21	XM_011519606.3	0.584442	0.536409	0.0633608	0.0719027	1.3375	1.475	FALSE	0.13	FALSE	-0.0480335	0.0958362	0.616228	0.822571
ARHGAP27	NM_001385394.1_3	-0.857767	-1.2327	0.210868	0.240152	1.805	2.38	FALSE		FALSE	-0.374932	0.319591	0.240731	0.50913
[truncated: 18,733 more rows]

## Sheet: SRonly
Ensembl_ID	Gene_Symbol	XF	transcript_id	log_kdeg_DMSO	log_kdeg_SMG1i	log_kdeg_DMSO_uncertainty	log_kdeg_SMG1i_uncertainty	DMSO_avg_TPM	SMG1i_avg_TPM	PTC	JCCscore	unsupported	LFC_kdeg	LFC_uncertainty	pval	padj
[truncated: 15,710 more rows]

[truncated: 1 more sheets: Mix]
