# Supplementary material for: Uncovering the isoform-resolution kinetic landscape of nonsense-mediated mRNA decay with EZbakR
Source: bioRxiv. 2025 Mar 14:2025.03.12.642874. Preprint. [Version 1] doi: 10.1101/2025.03.12.642874 (PMC11952489; doi:10.1101/2025.03.12.642874)
Supplement: Supplement 6 — Table S5. Excel file containing analyzed Akron-seq output. [file media-6.xlsx]

## Sheet: TableS4
transcript_id	peak_location	gene_name	location	siXS	siXRN1	FDR	AveExpr	P value	siXS_1	siXS_2	siXS_3	siXRN1_1	siXRN1_2	siXRN1_3	siXS_1 CPM	siXS_2 CPM	siXS_3 CPM	siXRN1_1 CPM	siXRN1_2 CPM	siXRN1_3 CPM	peak_dist_to_TC
MSTRG.1040.2	CDS	DHX9	chr1:182854115-182854150;+	0	-0.770851	0.0497379	2.91447	0.00578673	30	22	47	13	21	24	7.798	6.87	11.969	4.131	6.225	5.393	-103
MSTRG.1040.2	3pUTR	DHX9	chr1:182858113-182858240;+	0	0.501125	0.0101311	7.65662	0.000611551	578	596	623	692	813	1069	150.245	186.124	158.659	219.871	240.996	240.226	222
MSTRG.1040.2	cap	DHX9	chr1:182839308-182839391;+	0	-3.20778	3.19e-11	6.99912	7.36e-15	949	379	1379	88	73	105	246.682	118.358	351.19	27.96	21.639	23.596	-793
MSTRG.1040.2	5pUTR	DHX9	chr1:182839416-182839427;+	0	-1.77659	0.0262567	1.3693	0.00230565	14	4	18	3	5	2	3.639	1.249	4.584	0.953	1.482	0.449	-724
MSTRG.1040.2	TC	DHX9	chr1:182854171-182854177;+	0	-2.26821	0.000420274	1.77937	9.73e-06	19	12	23	2	4	5	4.939	3.747	5.857	0.635	1.186	1.124	-44
MSTRG.7547.1	CDS	SMPD4BP	chr2:131518673-131518687;+	0	0.679687	0.34075	1.39278	0.121165	7	4	7	9	6	14	1.82	1.249	1.783	2.86	1.779	3.146	-717
MSTRG.7547.1	5pUTR	SMPD4BP	chr2:131493070-131493095;+	0	-8.3312	1.43e-08	2.54795	1.55e-11	41	19	60	0	0	0	10.658	5.933	15.28	0	0	0	-2373
MSTRG.6561.3	5pUTR	HNRNPL	chr19:38847316-38847431;-	0	-0.567106	0.0258892	5.31159	0.00226144	258	110	151	126	116	94	67.064	34.352	38.455	40.034	34.386	21.124	-568
MSTRG.6561.3	3pUTR	HNRNPL	chr19:38840105-38840221;-	0	0.35971	0.138521	5.80489	0.0274108	195	135	205	152	227	321	50.688	42.159	52.207	48.295	67.289	72.135	297
MSTRG.6561.3	CDS	HNRNPL	chr19:38844022-38844104;-	0	0.11528	0.670189	6.39294	0.425063	527	177	200	431	179	316	136.988	55.275	50.934	136.942	53.061	71.012	-166
MSTRG.8597.1	CDS	ATF4	chr22:39521356-39521672;+	0	1.31677	1.03e-06	9.26267	4.44e-09	1123	1351	1272	1939	3043	4927	291.912	421.902	323.94	616.082	902.031	1107.2	-946
MSTRG.8597.1	5pUTR	ATF4	chr22:39520717-39520745;+	0	-0.738185	0.0254605	3.64375	0.00220989	56	44	66	40	27	32	14.557	13.741	16.808	12.709	8.004	7.191	-1175
MSTRG.8597.1	TC	ATF4	chr22:39522623-39522639;+	0	-0.0754876	0.92654	1.88962	0.837297	3	4	29	2	2	33	0.78	1.249	7.385	0.635	0.593	7.416	24
MSTRG.8597.1	cap	ATF4	chr22:39520559-39520590;+	0	-0.893397	5.53074e-05	6.37261	7.35e-07	256	395	517	115	216	313	66.544	123.354	131.664	36.539	64.029	70.337	-1332
MSTRG.6642.1	TC	SMG9	chr19:43731572-43731582;-	0	2.35699	0.00701736	1.13285	0.000371473	0	3	3	4	16	11	0	0.937	0.764	1.271	4.743	2.472	27
MSTRG.6642.1	CDS	SMG9	chr19:43740163-43740180;-	0	0.374409	0.636054	1.66998	0.384927	8	8	9	4	5	26	2.08	2.498	2.292	1.271	1.482	5.843	-816
MSTRG.13504.1	3pUTR	TSC22D3	chrX:107714252-107714317;-	0	1.6883	5.52e-06	3.60983	3.74e-08	12	24	25	37	69	94	3.119	7.495	6.367	11.756	20.454	21.124	212
MSTRG.13504.1	TC	TSC22D3	chrX:107714402-107714526;-	0	4.20884	1.68e-09	6.72225	9.31e-13	10	75	38	394	467	1547	2.599	23.422	9.677	125.186	138.432	347.642	43
MSTRG.13504.1	cap	TSC22D3	chrX:107717025-107717073;-	0	0.105932	0.704922	5.79768	0.469238	120	227	226	103	221	314	31.193	70.89	57.555	32.726	65.511	70.562	-652
MSTRG.13504.1	5pUTR	TSC22D3	chrX:107716750-107716902;-	0	0.219419	0.40564	5.71171	0.165441	130	184	212	178	182	248	33.792	57.461	53.99	56.556	53.95	55.731	-424
MSTRG.6861.3	TC	U2AF2	chr19:55661769-55661801;+	0	0.60201	0.0188781	4.97471	0.00144561	81	81	108	105	95	230	21.055	25.295	27.504	33.362	28.161	51.686	11
MSTRG.6861.3	3pUTR	U2AF2	chr19:55663606-55663743;+	0	-0.589009	0.0192281	4.78658	0.00148577	148	67	154	62	51	136	38.471	20.923	39.219	19.699	15.118	30.562	196
MSTRG.6861.3	cap	U2AF2	chr19:55655000-55655081;+	0	-0.424145	0.103756	4.78619	0.0175016	110	84	152	60	87	111	28.593	26.232	38.71	19.064	25.789	24.944	-540
MSTRG.10148.1	CDS	ADGRV1	chr5:90642756-90642762;+	0	-0.350098	0.611116	1.80108	0.35708	23	8	7	11	5	12	5.979	2.498	1.783	3.495	1.482	2.697	-4523
MSTRG.4550.1	TC	SMG1	chr16:18809514-18809569;-	0	0.640295	0.0583236	3.3279	0.00731971	30	28	24	35	40	54	7.798	8.744	6.112	11.121	11.857	12.135	14
MSTRG.4550.1	3pUTR	SMG1	chr16:18808960-18808978;-	0	-0.116741	0.901644	1.39035	0.785533	12	3	10	8	3	11	3.119	0.937	2.547	2.542	0.889	2.472	597
MSTRG.4550.1	CDS	SMG1	chr16:18896103-18896124;-	0	1.00524	0.0967813	1.90162	0.0158296	4	16	4	12	16	19	1.04	4.997	1.019	3.813	4.743	4.27	-10633
MSTRG.13160.1	CDS	SNHG7	chr9:136725074-136725075;-	0	2.12057	0.09171	0.412271	0.0146088	1	1	1	2	2	11	0.26	0.312	0.255	0.635	0.593	2.472	-322
MSTRG.13160.1	TC	SNHG7	chr9:136724793-136724796;-	0	-0.367847	0.752932	0.926467	0.535045	2	3	12	2	0	12	0.52	0.937	3.056	0.635	0	2.697	-44
MSTRG.13160.1	5pUTR	SNHG7	chr9:136726316-136726415;-	0	2.09099	3.38e-08	6.53085	4.88e-11	84	123	160	250	364	1230	21.835	38.412	40.747	79.433	107.9	276.406	-453
MSTRG.13105.7	3pUTR	PRRC2B	chr9:131486127-131486173;+	0	1.31554	0.00310016	2.66324	0.000129402	15	13	9	38	19	35	3.899	4.06	2.292	12.074	5.632	7.865	5513
MSTRG.8100.1	cap	SRSF6	chr20:43457865-43457907;+	0	-1.15417	2.64125e-05	6.0543	2.77e-07	302	336	324	82	208	159	78.502	104.929	82.513	26.054	61.657	35.73	-542
MSTRG.8100.1	3pUTR	SRSF6	chr20:43459770-43459895;+	0	-0.308532	0.130751	8.00797	0.0249867	983	853	1289	622	835	1077	255.52	266.383	328.27	197.629	247.518	242.024	140
MSTRG.8100.1	CDS	SRSF6	chr20:43458454-43458509;+	0	-0.792404	0.00286068	4.35415	0.000116407	111	91	74	50	53	55	28.853	28.418	18.846	15.887	15.711	12.36	-164
MSTRG.8100.1	TC	SRSF6	chr20:43459155-43459420;+	0	-0.0122666	0.968108	10.783	0.926674	6538	5029	8029	5935	5293	8129	1699.48	1570.5	2044.75	1885.74	1568.99	1826.75	3
MSTRG.5016.1	TC	ENSG00000262304	chr17:3610501-3610620;-	0	0.612052	0.00794846	5.12986	0.000437079	134	63	110	165	112	183	34.832	19.674	28.014	52.426	33.2	41.124	47
MSTRG.5016.1	3pUTR	ENSG00000262304	chr17:3609639-3609642;-	0	-1.00046	0.297612	1.03599	0.0961125	11	6	6	5	0	6	2.859	1.874	1.528	1.589	0	1.348	924
MSTRG.3838.1	cap	EIF5	chr14:103334236-103334252;+	0	-0.685546	0.0392934	3.41598	0.00409846	41	39	59	22	19	48	10.658	12.179	15.026	6.99	5.632	10.787	-501
MSTRG.3838.1	5pUTR	EIF5	chr14:103334507-103334545;+	0	-0.649594	0.0770898	3.04214	0.011117	40	21	45	21	11	36	10.398	6.558	11.46	6.672	3.261	8.09	-359
MSTRG.3838.1	TC	EIF5	chr14:103336036-103336103;+	0	2.55378	1.96e-10	7.25606	8.13e-14	91	234	162	458	954	1528	23.654	73.076	41.257	145.521	282.793	343.372	41
MSTRG.3838.1	3pUTR	EIF5	chr14:103340967-103341134;+	0	0.909985	0.000299677	5.98242	6.25e-06	123	131	223	184	191	615	31.973	40.91	56.791	58.463	56.618	138.203	1210
MSTRG.3838.1	CDS	EIF5	chr14:103335698-103335744;+	0	-0.400104	0.153604	4.24404	0.0322545	103	57	74	56	44	76	26.774	17.8	18.846	17.793	13.043	17.079	-182
MSTRG.13146.1	cap	SNAPC4	chr9:136398427-136398430;-	0	-0.796558	0.147877	2.10491	0.0303298	25	19	9	7	17	6	6.498	5.933	2.292	2.224	5.039	1.348	-1322
MSTRG.5590.2	3pUTR	DDX42	chr17:63806575-63806632;+	0	-1.06166	9.78371e-05	4.60263	1.47e-06	112	92	154	43	54	75	29.113	28.731	39.219	13.662	16.007	16.854	244
MSTRG.5590.2	TC	DDX42	chr17:63800491-63800609;+	0	0.854371	0.000411943	5.56092	9.46e-06	72	143	152	132	205	335	18.716	44.657	38.71	41.941	60.768	75.281	31
MSTRG.8628.1	3pUTR	CCDC134	chr22:41831758-41831781;+	0	0.655572	0.212372	2.35703	0.0550254	28	0	17	25	5	29	7.278	0	4.329	7.943	1.482	6.517	5955
MSTRG.8628.1	cap	CCDC134	chr22:41800626-41800694;+	0	-1.2271	0.00108803	3.47892	3.28735e-05	88	21	62	21	20	27	22.875	6.558	15.79	6.672	5.929	6.067	-788
MSTRG.895.1	CDS	SMG5	chr1:156260479-156260496;-	0	-0.904425	0.0766025	2.22091	0.0110184	19	10	31	4	4	26	4.939	3.123	7.895	1.271	1.186	5.843	-810
MSTRG.10834.2	CDS	SRSF3	chr6:36598849-36598984;+	0	0.20524	0.363877	6.41041	0.136422	295	220	359	306	260	445	76.682	68.704	91.427	97.226	77.071	100	-144
MSTRG.10834.2	cap	SRSF3	chr6:36594339-36594480;+	0	-0.584447	0.00920991	8.75032	0.000535549	1879	1257	2727	983	1238	1547	488.426	392.547	694.485	312.331	366.978	347.642	-487
MSTRG.10834.2	TC	SRSF3	chr6:36599821-36599913;+	0	0.381251	0.0772987	7.15854	0.0111631	529	340	500	438	505	883	137.508	106.178	127.335	139.167	149.696	198.428	10
MSTRG.10834.2	3pUTR	SRSF3	chr6:36601152-36601189;+	0	0.924174	0.0062674	3.41189	0.000321075	29	15	34	32	36	84	7.538	4.684	8.659	10.167	10.671	18.876	426
MSTRG.841.3	3pUTR	CHTOP	chr1:153636902-153636934;+	0	1.68945	1.07427e-05	4.80318	8.55e-08	41	46	50	89	89	325	10.658	14.365	12.734	28.278	26.382	73.034	264
MSTRG.841.3	cap	CHTOP	chr1:153634038-153634096;+	0	-0.732604	0.00235575	5.02588	9.12328e-05	154	127	159	65	84	120	40.031	39.661	40.493	20.653	24.9	26.966	-346
MSTRG.341.4	TC	PABPC4	chr1:39571103-39571343;-	0	0.220465	0.302912	7.54557	0.0991611	539	526	833	463	683	1141	140.107	164.264	212.14	147.11	202.461	256.406	3
MSTRG.341.4	cap	PABPC4	chr1:39576788-39576790;-	0	-0.60575	0.447338	1.25764	0.198107	7	4	14	2	3	12	1.82	1.249	3.565	0.635	0.889	2.697	-1342
MSTRG.341.4	3pUTR	PABPC4	chr1:39563843-39563853;-	0	0.934694	0.283897	1.08396	0.0885076	3	2	7	5	1	18	0.78	0.625	1.783	1.589	0.296	4.045	1156
MSTRG.341.4	CDS	PABPC4	chr1:39572394-39572586;-	0	0.104785	0.694336	6.18629	0.455257	287	158	349	229	222	390	74.603	49.342	88.88	72.761	65.807	87.641	-261
MSTRG.5028.2	3pUTR	MYBBP1A	chr17:4542489-4542491;-	0	0.380297	0.552074	1.78065	0.292973	7	8	13	9	12	16	1.82	2.498	3.311	2.86	3.557	3.596	885
MSTRG.4275.3	TC	POLG	chr15:89317961-89318035;-	0	1.38639	1.18e-06	5.06273	5.4e-09	64	38	107	133	115	303	16.636	11.867	27.25	42.258	34.089	68.09	8
MSTRG.4275.3	3pUTR	POLG	chr15:89317425-89317439;-	0	0.33718	0.593476	1.87933	0.337637	12	11	8	15	10	14	3.119	3.435	2.037	4.766	2.964	3.146	175
MSTRG.4275.3	CDS	POLG	chr15:89325594-89325597;-	0	-2.35989	0.0402805	0.566539	0.00425438	3	12	3	1	1	1	0.78	3.747	0.764	0.318	0.296	0.225	-1699
MSTRG.30.2	TC	ATAD3B	chr1:1477878-1477887;+	0	0.00779875	0.993409	1.42248	0.984963	10	7	7	8	6	10	2.599	2.186	1.783	2.542	1.779	2.247	-4
MSTRG.30.2	3pUTR	ATAD3B	chr1:1486640-1486656;+	0	-0.107147	0.863666	2.32777	0.716918	26	9	18	15	9	24	6.758	2.811	4.584	4.766	2.668	5.393	1671
MSTRG.726.3	3pUTR	NBPF8	chr1:120462859-120462966;+	0	-0.488223	0.0875547	4.21781	0.0135874	93	61	79	47	61	57	24.174	19.05	20.119	14.933	18.082	12.809	1791
MSTRG.6384.1	CDS	UPF1	chr19:18846044-18846045;+	0	-0.644369	0.520772	0.873817	0.262686	10	5	3	4	3	4	2.599	1.561	0.764	1.271	0.889	0.899	-3057
MSTRG.11957.1	cap	FIS1	chr7:101252294-101252313;-	0	-1.58014	0.000628354	2.5008	1.61603e-05	28	14	45	9	4	16	7.278	4.372	11.46	2.86	1.186	3.596	-580
MSTRG.9366.3	5pUTR	TRA2B	chr3:185937926-185937929;-	0	-0.682396	0.567878	0.679346	0.309152	4	1	10	4	2	3	1.04	0.312	2.547	1.271	0.593	0.674	-179
MSTRG.9366.3	cap	TRA2B	chr3:185937983-185938044;-	0	-0.589909	0.00932065	5.53174	0.000546098	154	138	337	86	113	216	40.031	43.096	85.824	27.325	33.496	48.54	-239
MSTRG.9366.3	3pUTR	TRA2B	chr3:185919481-185919496;-	0	0.459716	0.165251	3.67925	0.0365882	25	10	85	23	20	127	6.498	3.123	21.647	7.308	5.929	28.539	888
MSTRG.9366.3	TC	TRA2B	chr3:185931577-185931803;-	0	0.460363	0.0217221	7.35185	0.00177886	474	250	921	504	441	1264	123.211	78.072	234.551	160.137	130.725	284.046	32
MSTRG.9366.3	CDS	TRA2B	chr3:185937835-185937904;-	0	-0.954676	0.00310514	3.82555	0.000129852	51	50	101	25	37	41	13.257	15.614	25.722	7.943	10.968	9.214	-104
MSTRG.13285.1	TC	SAT1	chrX:23783359-23783389;+	0	1.03274	0.0151537	2.53315	0.00105793	12	11	15	16	25	39	3.119	3.435	3.82	5.084	7.411	8.764	12
MSTRG.13285.1	cap	SAT1	chrX:23783162-23783184;+	0	-2.36223	1.09e-06	3.35902	4.88e-09	71	28	86	7	12	16	18.456	8.744	21.902	2.224	3.557	3.596	-191
MSTRG.13285.1	3pUTR	SAT1	chrX:23783822-23783884;+	0	0.804167	0.00131919	4.79151	4.23564e-05	45	69	107	76	114	202	11.697	21.548	27.25	24.148	33.793	45.393	130
MSTRG.13635.3	cap	HCFC1	chrX:153971814-153971833;-	0	-0.410806	0.346189	2.71475	0.124846	29	9	41	18	9	31	7.538	2.811	10.441	5.719	2.668	6.966	-1889
MSTRG.13635.3	3pUTR	HCFC1	chrX:153947770-153947775;-	0	0.0627991	0.951989	0.963217	0.890763	11	0	6	4	1	10	2.859	0	1.528	1.271	0.296	2.247	6666
MSTRG.4265.1	3pUTR	KIF7	chr15:89642339-89642364;-	0	-1.04499	0.0777134	1.67222	0.0112589	17	12	11	7	7	5	4.419	3.747	2.801	2.224	2.075	1.124	4586
MSTRG.6407.2	CDS	ATP13A1	chr19:19656686-19656699;-	0	0.339102	0.642362	1.86952	0.392227	8	8	14	7	3	31	2.08	2.498	3.565	2.224	0.889	6.966	-761
MSTRG.9747.1	CDS	BLTP1	chr4:122226793-122226801;+	0	-0.61161	0.509568	1.2652	0.252762	17	5	4	3	3	10	4.419	1.561	1.019	0.953	0.889	2.247	-12039
MSTRG.11617.3	TC	HNRNPA2B1	chr7:26192496-26192575;-	0	0.786116	0.000238956	6.64569	4.6519e-06	184	242	380	242	430	786	47.829	75.574	96.775	76.891	127.464	176.63	3
MSTRG.11617.3	cap	HNRNPA2B1	chr7:26200575-26200793;-	0	-0.381304	0.0880612	8.01075	0.0137062	1127	512	1863	612	611	1294	292.951	159.892	474.45	194.452	181.118	290.788	-1227
MSTRG.11617.3	CDS	HNRNPA2B1	chr7:26196572-26196658;-	0	-0.307587	0.294759	4.4603	0.0945276	85	71	108	74	48	93	22.095	22.173	27.504	23.512	14.229	20.899	-535
MSTRG.11617.3	3pUTR	HNRNPA2B1	chr7:26191570-26191651;-	0	0.686005	0.003079	5.36432	0.000128237	133	51	179	139	106	343	34.572	15.927	45.586	44.165	31.421	77.079	712
MSTRG.10826.2	CDS	RPL10A	chr6:35468800-35468873;+	0	-0.616296	0.0295373	4.39759	0.00272133	115	51	116	41	48	95	29.893	15.927	29.542	13.027	14.229	21.348	-104
MSTRG.10826.2	TC	RPL10A	chr6:35468949-35469286;+	0	0.291258	0.176149	9.46688	0.0404669	1963	2273	2575	1706	2809	4262	510.261	709.833	655.775	542.051	832.667	957.757	5
MSTRG.10826.2	cap	RPL10A	chr6:35468401-35468484;+	0	-2.39177	5.95e-11	6.33454	1.92e-14	341	344	858	56	72	169	88.639	107.427	218.507	17.793	21.343	37.978	-204
MSTRG.10826.2	3pUTR	RPL10A	chr6:35470580-35470587;+	0	0.693016	0.0081083	4.83028	0.000450731	100	58	77	109	136	131	25.994	18.113	19.61	34.633	40.314	29.438	573
MSTRG.5029.2	3pUTR	ZZEF1	chr17:4032195-4032198;-	0	1.18289	0.155114	1.06606	0.0328338	7	2	2	9	4	11	1.82	0.625	0.509	2.86	1.186	2.472	3085
MSTRG.859.5	CDS	UBAP2L	chr1:154227295-154227327;+	0	-0.607477	0.0185767	4.50861	0.00141401	109	65	128	65	49	82	28.333	20.299	32.598	20.653	14.525	18.427	-670
MSTRG.859.5	TC	UBAP2L	chr1:154241695-154241779;+	0	0.493174	0.0416726	5.12718	0.00446581	133	59	132	157	74	230	34.572	18.425	33.616	49.884	21.936	51.686	20
MSTRG.859.5	3pUTR	UBAP2L	chr1:154255179-154255216;+	0	-0.449747	0.356207	2.31942	0.131667	16	22	19	9	16	17	4.159	6.87	4.839	2.86	4.743	3.82	1266
MSTRG.859.5	cap	UBAP2L	chr1:154220943-154220961;+	0	-0.945686	0.00157976	4.21775	5.37469e-05	98	36	142	39	32	66	25.474	11.242	36.163	12.392	9.486	14.832	-846
MSTRG.3920.3	5pUTR	HERC2P9	chr15:28632650-28632700;+	0	-0.728722	0.110941	2.4395	0.0193784	27	18	23	9	16	16	7.018	5.621	5.857	2.86	4.743	3.596	-2680
MSTRG.3920.3	CDS	HERC2P9	chr15:28651527-28651538;+	0	-0.403394	0.648212	1.23949	0.399581	11	3	10	9	2	6	2.859	0.937	2.547	2.86	0.593	1.348	-305
MSTRG.5931.1	CDS	LAMA3	chr18:23814448-23814476;+	0	-0.617423	0.256537	2.07463	0.0746877	12	11	27	10	5	18	3.119	3.435	6.876	3.177	1.482	4.045	-8137
MSTRG.10659.2	3pUTR	BTN2A3P	chr6:26432784-26432789;+	0	-0.480864	0.584144	1.2155	0.327154	19	2	4	9	2	4	4.939	0.625	1.019	2.86	0.593	0.899	2474
MSTRG.10659.2	cap	BTN2A3P	chr6:26421426-26421448;+	0	-4.33855	1.67328e-05	1.44066	1.51e-07	15	9	23	0	1	1	3.899	2.811	5.857	0	0.296	0.225	-840
MSTRG.10659.2	TC	BTN2A3P	chr6:26423436-26423511;+	0	1.09517	0.000121867	4.45687	1.96e-06	57	37	58	88	74	172	14.817	11.555	14.771	27.96	21.936	38.652	-16
MSTRG.13600.2	3pUTR	RBMX	chrX:136869979-136869984;-	0	0.531423	0.566169	1.06149	0.307296	4	4	6	5	3	13	1.04	1.249	1.528	1.589	0.889	2.921	512
MSTRG.13600.2	5pUTR	RBMX	chrX:136880634-136880650;-	0	-1.01273	0.0185298	2.5223	0.00140916	38	9	33	12	5	21	9.878	2.811	8.404	3.813	1.482	4.719	-938
MSTRG.13600.2	cap	RBMX	chrX:136880686-136880735;-	0	-2.08434	1.05e-07	5.42111	2.2e-10	189	47	613	33	26	120	49.129	14.678	156.113	10.485	7.707	26.966	-1024
MSTRG.13600.2	CDS	RBMX	chrX:136879371-136879398;-	0	-1.01065	0.0358652	2.19899	0.00358123	24	14	23	11	5	14	6.239	4.372	5.857	3.495	1.482	3.146	-836
MSTRG.13600.2	TC	RBMX	chrX:136872267-136872345;-	0	1.21488	9.45e-07	7.57194	4.01e-09	287	375	601	541	774	1828	74.603	117.108	153.057	171.893	229.436	410.788	9
MSTRG.8669.2	CDS	TTC38	chr22:46272336-46272341;+	0	-0.823001	0.385347	1.02651	0.1512	9	2	11	3	0	9	2.339	0.625	2.801	0.953	0	2.022	-1242
MSTRG.8669.2	TC	TTC38	chr22:46292233-46292276;+	0	1.57086	3.60434e-05	3.45607	4.14e-07	23	16	19	42	48	87	5.979	4.997	4.839	13.345	14.229	19.551	3
MSTRG.8669.2	cap	TTC38	chr22:46268008-46268021;+	0	-1.50643	0.0191053	1.61937	0.00147276	14	12	16	2	3	10	3.639	3.747	4.075	0.635	0.889	2.247	-1378
MSTRG.2766.3	TC	HNRNPA1	chr12:54284261-54284318;+	0	1.77503	4.82e-08	6.4629	7.78e-11	148	91	199	273	374	985	38.471	28.418	50.679	86.741	110.864	221.349	3
MSTRG.2766.3	CDS	HNRNPA1	chr12:54283919-54283967;+	0	0.737445	0.00394215	4.71256	0.000174948	83	41	95	102	97	160	21.575	12.804	24.194	32.409	28.754	35.955	-70
MSTRG.2766.3	3pUTR	HNRNPA1	chr12:54286659-54286719;+	0	1.42602	2.82e-06	4.86991	1.59e-08	32	51	88	60	127	309	8.318	15.927	22.411	19.064	37.646	69.439	53
MSTRG.2766.3	cap	HNRNPA1	chr12:54280698-54280752;+	0	-0.493163	0.0294435	5.856	0.00270901	240	152	378	142	145	245	62.385	47.468	96.265	45.118	42.982	55.056	-1041
MSTRG.6306.1	TC	CALR	chr19:12943914-12943928;+	0	0.750602	0.465005	0.928186	0.21281	4	3	4	2	2	16	1.04	0.937	1.019	0.635	0.593	3.596	18
MSTRG.6306.1	3pUTR	CALR	chr19:12944203-12944222;+	0	0.387637	0.415335	2.64722	0.172423	26	5	26	16	11	47	6.758	1.561	6.621	5.084	3.261	10.562	293
MSTRG.6306.1	cap	CALR	chr19:12938608-12938613;+	0	-0.341379	0.225056	4.18097	0.0606	87	55	77	56	47	69	22.615	17.176	19.61	17.793	13.932	15.506	-1321
MSTRG.6306.1	CDS	CALR	chr19:12940541-12940654;+	0	-0.607641	0.00408248	6.51085	0.000182965	550	302	338	291	251	222	142.967	94.311	86.078	92.46	74.404	49.888	-437
MSTRG.3548.2	5pUTR	PRPF39	chr14:45084231-45084247;+	0	-0.944596	0.0127297	2.83822	0.000831834	31	27	39	12	15	24	8.058	8.432	9.932	3.813	4.446	5.393	-479
MSTRG.3548.2	CDS	PRPF39	chr14:45095486-45095559;+	0	-1.1764	0.000409679	4.06569	9.37e-06	54	73	125	34	28	48	14.037	22.797	31.834	10.803	8.3	10.787	-148
MSTRG.3548.2	3pUTR	PRPF39	chr14:45109905-45109988;+	0	0.477253	0.0503916	4.84038	0.00589998	56	68	141	68	94	218	14.557	21.236	35.908	21.606	27.864	48.989	1029
MSTRG.3548.2	cap	PRPF39	chr14:45084074-45084166;+	0	-2.36347	7.25e-08	4.02131	1.3e-10	79	61	158	13	19	25	20.535	19.05	40.238	4.131	5.632	5.618	-596
MSTRG.3548.2	TC	PRPF39	chr14:45096103-45096228;+	0	0.273003	0.199235	6.52338	0.0493837	228	259	440	245	326	560	59.266	80.883	112.055	77.844	96.636	125.843	-19
MSTRG.4274.5	3pUTR	FANCI	chr15:89314646-89314685;+	0	-0.813779	0.107586	2.37383	0.0184976	15	23	28	13	6	19	3.899	7.183	7.131	4.131	1.779	4.27	137
MSTRG.4274.5	TC	FANCI	chr15:89307637-89307670;+	0	0.507369	0.124474	3.50564	0.0231641	27	26	46	25	46	74	7.018	8.12	11.715	7.943	13.636	16.629	-37
MSTRG.4274.5	5pUTR	FANCI	chr15:89247638-89247665;+	0	0.10526	0.912284	1.51671	0.808649	8	10	7	11	4	12	2.08	3.123	1.783	3.495	1.186	2.697	-3474
MSTRG.4274.5	CDS	FANCI	chr15:89305129-89305241;+	0	-0.450999	0.0849385	4.47526	0.0129485	124	65	91	65	59	77	32.232	20.299	23.175	20.653	17.489	17.303	-285
MSTRG.13558.2	3pUTR	UTP14A	chrX:129921492-129921583;+	0	-0.445398	0.120076	4.02629	0.0218959	74	42	89	41	39	70	19.235	13.116	22.666	13.027	11.561	15.73	460
MSTRG.13558.2	cap	UTP14A	chrX:129906123-129906214;+	0	-1.6886	2.96e-07	5.69735	9.14e-10	246	194	451	67	92	107	63.945	60.584	114.856	21.288	27.271	24.045	-1022
MSTRG.13558.2	TC	UTP14A	chrX:129920802-129920810;+	0	-0.260252	0.772444	1.40532	0.56425	5	3	18	6	1	15	1.3	0.937	4.584	1.906	0.296	3.371	13
MSTRG.13558.2	CDS	UTP14A	chrX:129920457-129920481;+	0	-0.989685	0.0327125	2.25884	0.00315363	21	19	23	7	10	15	5.459	5.933	5.857	2.224	2.964	3.371	-244
MSTRG.13112.3	cap	SETX	chr9:132354967-132354986;-	0	-1.01239	0.0961743	1.64174	0.0157059	16	9	14	7	3	9	4.159	2.811	3.565	2.224	0.889	2.022	-4857
MSTRG.13112.3	3pUTR	SETX	chr9:132298201-132298248;-	0	0.434758	0.176149	3.70235	0.0404658	42	28	48	37	38	90	10.917	8.744	12.224	11.756	11.264	20.225	311
MSTRG.13112.3	CDS	SETX	chr9:132328858-132328859;-	0	-1.03607	0.264784	0.903002	0.078469	13	2	6	4	1	4	3.379	0.625	1.528	1.271	0.296	0.899	-1934
MSTRG.13112.3	TC	SETX	chr9:132311772-132311842;-	0	0.69653	0.0501293	3.21908	0.00585424	22	16	36	22	25	80	5.719	4.997	9.168	6.99	7.411	17.978	-13
MSTRG.4264.2	CDS	TICRR	chr15:89592102-89592176;+	0	0.500073	0.0610372	4.43406	0.00781796	57	71	60	59	115	96	14.817	22.173	15.28	18.746	34.089	21.573	-4201
MSTRG.8293.5	CDS	SON	chr21:33549769-33549943;+	0	-0.43594	0.0541066	5.38418	0.0065594	238	135	146	143	118	115	61.866	42.159	37.182	45.436	34.979	25.843	-6374
MSTRG.8293.5	3pUTR	SON	chr21:33576987-33577071;+	0	-0.36581	0.265753	3.65253	0.0789463	47	24	83	26	20	77	12.217	7.495	21.138	8.261	5.929	17.303	910
MSTRG.8293.5	cap	SON	chr21:33543038-33543084;+	0	-0.435258	0.100802	5.82131	0.0167863	281	134	318	164	167	185	73.043	41.847	80.985	52.108	49.504	41.573	-7008
MSTRG.8293.5	TC	SON	chr21:33572551-33572625;+	0	0.529286	0.0595655	4.42412	0.00755388	60	35	100	55	79	149	15.596	10.93	25.467	17.475	23.418	33.483	-25
MSTRG.4621.3	5pUTR	ENSG00000288632	chr16:29565413-29565423;-	0	1.42267	0.0118848	1.82278	0.000754764	6	3	9	10	11	29	1.56	0.937	2.292	3.177	3.261	6.517	-1536
MSTRG.4621.3	cap	ENSG00000288632	chr16:29613721-29613725;-	0	-4.27354	4.16833e-05	1.39344	5.02e-07	12	9	24	1	1	0	3.119	2.811	6.112	0.318	0.296	0	-2416
MSTRG.8970.1	cap	RASSF1	chr3:50337343-50337487;-	0	-0.914978	0.000232945	5.00401	4.51e-06	161	142	146	82	73	83	41.85	44.345	37.182	26.054	21.639	18.652	-846
MSTRG.8970.1	CDS	RASSF1	chr3:50337242-50337265;-	0	-0.444051	0.402761	2.11967	0.163491	17	15	17	12	10	14	4.419	4.684	4.329	3.813	2.964	3.146	-739
MSTRG.8970.1	TC	RASSF1	chr3:50330537-50330573;-	0	3.37058	8.38e-08	4.39134	1.53e-10	3	22	14	83	77	279	0.78	6.87	3.565	26.372	22.825	62.697	33
MSTRG.8498.3	cap	EWSR1	chr22:29268268-29268335;+	0	-2.46581	4.05e-09	5.25154	2.99e-12	320	84	339	34	31	60	83.181	26.232	86.333	10.803	9.189	13.483	-1004
MSTRG.8498.3	TC	EWSR1	chr22:29292136-29292169;+	0	0.69985	0.000489196	7.47597	1.17915e-05	417	523	497	587	885	881	108.395	163.327	126.571	186.509	262.339	197.978	18
MSTRG.8498.3	CDS	EWSR1	chr22:29278147-29278165;+	0	-1.72623	0.109828	0.597462	0.019111	3	3	11	1	2	2	0.78	0.937	2.801	0.318	0.593	0.449	-640
MSTRG.8498.3	3pUTR	EWSR1	chr22:29298763-29298896;+	0	-0.662844	0.00542138	5.52386	0.000266605	210	208	174	93	167	119	54.587	64.956	44.313	29.549	49.504	26.742	554
MSTRG.2341.1	TC	TAF1D	chr11:93736145-93736304;-	0	0.630244	0.0015376	7.89516	5.16451e-05	419	607	1074	570	880	1922	108.915	189.559	273.516	181.107	260.857	431.912	14
MSTRG.2341.1	CDS	TAF1D	chr11:93739240-93739321;-	0	-0.971273	0.000120586	5.20761	1.93e-06	148	119	283	71	68	139	38.471	37.162	72.072	22.559	20.157	31.236	-802
MSTRG.2341.1	3pUTR	TAF1D	chr11:93733088-93733124;-	0	1.06104	3.54762e-05	5.5601	4.03e-07	57	78	212	109	143	514	14.817	24.359	53.99	34.633	42.389	115.506	124
MSTRG.2341.1	5pUTR	TAF1D	chr11:93741396-93741405;-	0	-6.58768	9.91053e-05	1.08721	1.5e-06	11	1	24	0	0	0	2.859	0.312	6.112	0	0	0	-944
MSTRG.2341.1	cap	TAF1D	chr11:93741493-93741495;-	0	-2.79957	0.000117956	1.85961	1.88e-06	14	12	35	0	1	8	3.639	3.747	8.913	0	0.296	1.798	-1032
MSTRG.2742.1	CDS	ESPL1	chr12:53282381-53282409;+	0	-0.291607	0.648495	1.85508	0.399816	14	10	14	10	8	13	3.639	3.123	3.565	3.177	2.371	2.921	-446
MSTRG.2742.1	cap	ESPL1	chr12:53268296-53268306;+	0	-1.6267	0.00672393	1.97718	0.000352062	28	4	27	3	5	10	7.278	1.249	6.876	0.953	1.482	2.247	-3281
MSTRG.2742.1	TC	ESPL1	chr12:53287975-53288016;+	0	0.883744	0.0563222	2.68846	0.00693477	9	24	13	19	23	44	2.339	7.495	3.311	6.037	6.818	9.888	-7
MSTRG.2742.1	3pUTR	ESPL1	chr12:53288210-53288212;+	0	0.562987	0.4327	1.44203	0.185979	9	4	7	11	5	13	2.339	1.249	1.783	3.495	1.482	2.921	228
MSTRG.660.2	3pUTR	AHCYL1	chr1:110018985-110018998;+	0	0.772638	0.080511	2.41791	0.0118833	18	8	14	20	17	31	4.679	2.498	3.565	6.355	5.039	6.966	79
MSTRG.660.2	CDS	AHCYL1	chr1:110018378-110018464;+	0	-0.549905	0.0319317	4.68631	0.0030382	129	99	96	80	82	59	33.532	30.917	24.448	25.419	24.307	13.258	-153
MSTRG.660.2	TC	AHCYL1	chr1:110018873-110018956;+	0	0.444754	0.0818723	4.5283	0.0122259	66	47	102	70	69	160	17.156	14.678	25.976	22.241	20.454	35.955	3
MSTRG.11940.5	5pUTR	STAG3L5P-PVRIG2P-PILRB	chr7:100338198-100338261;+	0	0.125924	0.647967	5.28567	0.399131	116	109	186	112	129	210	30.153	34.04	47.369	35.586	38.239	47.191	-2535
MSTRG.11940.5	cap	STAG3L5P-PVRIG2P-PILRB	chr7:100336114-100336136;+	0	-5.07943	3.09e-11	3.88006	2.89e-15	106	37	174	3	1	5	27.554	11.555	44.313	0.953	0.296	1.124	-2822
MSTRG.11940.5	CDS	STAG3L5P-PVRIG2P-PILRB	chr7:100359489-100359511;+	0	-0.493594	0.464322	1.62448	0.212187	11	2	21	5	2	17	2.859	0.625	5.348	1.589	0.593	3.82	-55
MSTRG.11606.2	TC	TRA2A	chr7:23522121-23522309;-	0	0.0538827	0.846097	6.88381	0.68554	374	278	658	297	289	851	97.217	86.816	167.573	94.366	85.668	191.237	36
MSTRG.11606.2	cap	TRA2A	chr7:23531966-23532023;-	0	-1.70124	7.69e-07	5.60834	3.09e-09	280	71	551	70	43	132	72.783	22.173	140.323	22.241	12.746	29.663	-332
MSTRG.11606.2	3pUTR	TRA2A	chr7:23516430-23516519;-	0	-0.446929	0.128866	3.91886	0.0244216	64	45	79	34	34	73	16.636	14.053	20.119	10.803	10.079	16.405	374
MSTRG.11606.2	5pUTR	TRA2A	chr7:23531881-23531898;-	0	-1.10065	0.0885588	2.04094	0.0138059	18	3	35	5	10	10	4.679	0.937	8.913	1.589	2.964	2.247	-242
MSTRG.6718.2	CDS	DHX34	chr19:47353363-47353386;+	0	-0.449491	0.549301	1.47465	0.29027	13	9	7	5	9	7	3.379	2.811	1.783	1.589	2.668	1.573	-2316
MSTRG.6718.2	cap	DHX34	chr19:47349315-47349384;+	0	-1.8013	4.16833e-05	2.90495	5.02e-07	59	18	46	10	6	18	15.336	5.621	11.715	3.177	1.779	4.045	-2944
MSTRG.6718.2	3pUTR	DHX34	chr19:47381298-47381300;+	0	2.51001	0.00121612	1.4121	3.79265e-05	2	3	2	6	26	8	0.52	0.937	0.509	1.906	7.707	1.798	699
MSTRG.8497.1	cap	RHBDD3	chr22:29267921-29267933;-	0	-1.91983	0.0426067	0.897516	0.00461113	8	2	14	2	0	4	2.08	0.625	3.565	0.635	0	0.899	-661
MSTRG.8280.1	CDS	URB1	chr21:32373757-32373760;-	0	1.25555	0.113323	1.16156	0.0200748	4	3	4	5	13	9	1.04	0.937	1.019	1.589	3.854	2.022	-6050
MSTRG.380.2	3pUTR	SZT2	chr1:43439931-43439937;+	0	-0.564338	0.563963	0.941497	0.30511	11	4	4	6	2	4	2.859	1.249	1.019	1.906	0.593	0.899	3969
MSTRG.11175.3	CDS	BCLAF1	chr6:136276141-136276149;-	0	-0.587163	0.407878	1.50459	0.166984	11	5	15	3	5	13	2.859	1.561	3.82	0.953	1.482	2.921	-874
MSTRG.11175.3	cap	BCLAF1	chr6:136289780-136289846;-	0	-0.824182	0.000719771	5.01437	1.92917e-05	170	70	230	71	49	143	44.19	21.86	58.574	22.559	14.525	32.135	-2501
MSTRG.11175.3	5pUTR	BCLAF1	chr6:136282586-136282637;-	0	-0.165727	0.684072	3.46074	0.442396	45	44	33	29	36	44	11.697	13.741	8.404	9.214	10.671	9.888	-2310
MSTRG.11175.3	TC	BCLAF1	chr6:136269438-136269475;-	0	-0.158348	0.692204	3.45839	0.452773	48	21	56	29	21	63	12.477	6.558	14.262	9.214	6.225	14.157	-49
MSTRG.11175.3	3pUTR	BCLAF1	chr6:136269141-136269299;-	0	0.459501	0.0312026	6.78196	0.00294087	252	190	625	291	236	1053	65.505	59.335	159.169	92.46	69.957	236.63	58
MSTRG.9393.1	CDS	SDHAP1	chr3:195967514-195967540;-	0	-0.239582	0.615036	2.72214	0.361454	35	15	24	22	19	20	9.098	4.684	6.112	6.99	5.632	4.494	-203
MSTRG.9393.1	cap	SDHAP1	chr3:195990256-195990262;-	0	-2.75046	0.000388547	1.41752	8.72e-06	13	9	20	2	1	3	3.379	2.811	5.093	0.635	0.296	0.674	-1859
MSTRG.9393.1	5pUTR	SDHAP1	chr3:195971403-195971438;-	0	1.93583	7.55726e-05	2.63998	1.07e-06	5	11	10	30	30	41	1.3	3.435	2.547	9.532	8.893	9.214	-544
MSTRG.9391.1	cap	MUC20-OT1	chr3:195658093-195658117;+	0	-2.17669	0.000121402	2.17036	1.95e-06	24	16	33	3	6	7	6.239	4.997	8.404	0.953	1.779	1.573	-1902
MSTRG.9391.1	5pUTR	MUC20-OT1	chr3:195677734-195677767;+	0	0.838831	0.0155777	3.21605	0.00110022	25	16	29	32	40	54	6.498	4.997	7.385	10.167	11.857	12.135	-575
MSTRG.9391.1	CDS	MUC20-OT1	chr3:195683796-195683802;+	0	-0.861064	0.408011	0.973617	0.167094	13	3	5	1	6	4	3.379	0.937	1.273	0.318	1.779	0.899	-202
MSTRG.5278.1	3pUTR	NLE1	chr17:35132015-35132020;-	0	-0.35044	0.661651	1.37553	0.4151	12	7	7	7	6	7	3.119	2.186	1.783	2.224	1.779	1.573	424
MSTRG.5278.1	cap	NLE1	chr17:35142286-35142303;-	0	-1.05331	0.0102187	2.75158	0.000618489	35	27	31	9	17	19	9.098	8.432	7.895	2.86	5.039	4.27	-1476
MSTRG.5278.1	CDS	NLE1	chr17:35136429-35136433;-	0	1.46211	0.0696648	1.06197	0.00957317	1	3	5	3	8	15	0.26	0.937	1.273	0.953	2.371	3.371	-562
MSTRG.2958.1	CDS	HSP90B1	chr12:103943078-103943319;+	0	-0.287121	0.188359	6.62775	0.0450008	351	360	460	216	358	402	91.239	112.424	117.148	68.63	106.121	90.337	-695
MSTRG.2958.1	cap	HSP90B1	chr12:103930380-103930563;+	0	-0.343904	0.0928554	7.08979	0.0148855	519	467	686	386	389	538	134.908	145.839	174.704	122.645	115.311	120.899	-2514
MSTRG.8589.2	3pUTR	GTPBP1	chr22:38716822-38716843;+	0	-0.508825	0.468265	1.56273	0.215767	15	10	7	8	5	9	3.899	3.123	1.783	2.542	1.482	2.022	334
MSTRG.8589.2	TC	GTPBP1	chr22:38715916-38715943;+	0	0.518475	0.192792	3.32765	0.0468626	35	22	29	26	26	78	9.098	6.87	7.385	8.261	7.707	17.528	-8
MSTRG.480.3	3pUTR	MYSM1	chr1:58685201-58685251;-	0	1.88019	1.38095e-05	3.51251	1.18e-07	11	27	13	27	69	96	2.859	8.432	3.311	8.579	20.454	21.573	106
MSTRG.480.3	TC	MYSM1	chr1:58689296-58689313;-	0	0.41006	0.333058	2.76962	0.116522	19	11	31	23	18	40	4.939	3.435	7.895	7.308	5.336	8.989	18
MSTRG.480.3	CDS	MYSM1	chr1:58690341-58690373;-	0	1.32224	0.00325387	2.45111	0.000137648	6	12	13	14	24	42	1.56	3.747	3.311	4.448	7.114	9.438	-79
MSTRG.1760.5	cap	PDCD11	chr10:103396626-103396699;+	0	-2.02288	2.82e-07	3.96554	8.67e-10	86	35	158	13	13	43	22.355	10.93	40.238	4.131	3.854	9.663	-303
MSTRG.1760.5	3pUTR	PDCD11	chr10:103418459-103418470;+	0	-1.35367	0.10657	1.13321	0.018232	14	9	4	5	1	4	3.639	2.811	1.019	1.589	0.296	0.899	1822
MSTRG.1760.5	TC	PDCD11	chr10:103400397-103400469;+	0	0.732506	0.0193594	3.92935	0.00149994	46	39	36	44	68	94	11.957	12.179	9.168	13.98	20.157	21.124	6
MSTRG.6508.8	3pUTR	WDR62	chr19:36090449-36090495;+	0	-0.42078	0.333756	2.81458	0.1169	35	16	33	20	8	35	9.098	4.997	8.404	6.355	2.371	7.865	1577
MSTRG.6508.8	CDS	WDR62	chr19:36059969-36059982;+	0	-1.6665	0.0977459	0.901419	0.0160482	10	3	10	0	3	4	2.599	0.937	2.547	0	0.889	0.899	-163
MSTRG.6508.8	TC	WDR62	chr19:36066278-36066306;+	0	0.299632	0.575218	2.33071	0.31725	19	15	11	20	14	21	4.939	4.684	2.801	6.355	4.15	4.719	42
MSTRG.4291.1	cap	CHD2	chr15:92900315-92900344;+	0	-1.5665	0.000245446	2.81733	4.81e-06	35	15	61	11	6	20	9.098	4.684	15.535	3.495	1.779	4.494	-6055
MSTRG.4291.1	CDS	CHD2	chr15:92981421-92981458;+	0	-0.69479	0.065935	2.86292	0.00880269	37	24	32	18	18	21	9.618	7.495	8.149	5.719	5.336	4.719	-2442
MSTRG.6302.4	TC	TNPO2	chr19:12701228-12701236;-	0	0.269831	0.762721	1.49458	0.548317	6	12	5	2	11	15	1.56	3.747	1.273	0.635	3.261	3.371	31
MSTRG.6302.4	3pUTR	TNPO2	chr19:12699243-12699294;-	0	0.818541	0.0428215	2.70798	0.00464227	14	11	23	15	23	50	3.639	3.435	5.857	4.766	6.818	11.236	1973
MSTRG.6302.4	CDS	TNPO2	chr19:12701438-12701453;-	0	2.0377	0.0139493	1.12948	0.000944346	3	1	3	8	11	11	0.78	0.312	0.764	2.542	3.261	2.472	-104
MSTRG.8630.3	CDS	SREBF2	chr22:41880924-41880938;+	0	-0.408632	0.447019	2.1936	0.197702	23	10	19	10	8	21	5.979	3.123	4.839	3.177	2.371	4.719	-921
MSTRG.1583.1	5pUTR	BMS1P4-AGAP5	chr10:73720545-73720565;-	0	0.662167	0.166978	2.31275	0.0371929	8	17	13	13	19	29	2.08	5.309	3.311	4.131	5.632	6.517	-2532
MSTRG.1583.1	cap	BMS1P4-AGAP5	chr10:73730485-73730514;-	0	-4.55523	4.59e-09	2.88723	3.6e-12	46	26	77	2	2	2	11.957	8.12	19.61	0.635	0.593	0.449	-3617
MSTRG.13654.2	5pUTR	DKC1	chrX:154762907-154762963;+	0	-1.09446	0.0010754	3.78157	3.23707e-05	52	20	139	19	17	60	13.517	6.246	35.399	6.037	5.039	13.483	-599
MSTRG.13654.2	3pUTR	DKC1	chrX:154769167-154769310;+	0	0.442178	0.03116	6.54256	0.00293603	251	283	320	331	364	469	65.245	88.378	81.494	105.169	107.9	105.394	276
MSTRG.13654.2	TC	DKC1	chrX:154767331-154767382;+	0	1.03883	1.46397e-05	5.95403	1.29e-07	125	158	153	218	301	391	32.492	49.342	38.965	69.266	89.225	87.866	3
MSTRG.13654.2	CDS	DKC1	chrX:154767260-154767291;+	0	0.412182	0.21869	3.57369	0.0577772	40	28	40	51	46	46	10.398	8.744	10.187	16.204	13.636	10.337	-85
MSTRG.3048.4	5pUTR	RFC5	chr12:118016703-118016765;+	0	-0.711477	0.00472909	4.72773	0.000222525	83	81	202	45	47	139	21.575	25.295	51.443	14.298	13.932	31.236	-1097
MSTRG.3048.4	TC	RFC5	chr12:118031300-118031321;+	0	0.867035	0.0871504	2.12621	0.0135025	15	4	12	15	7	34	3.899	1.249	3.056	4.766	2.075	7.64	28
MSTRG.3048.4	CDS	RFC5	chr12:118029798-118029821;+	0	1.33207	0.0476426	1.54396	0.00541167	5	8	2	13	11	14	1.3	2.498	0.509	4.131	3.261	3.146	-117
MSTRG.6098.5	5pUTR	CIRBP	chr19:1269377-1269407;+	0	-0.2477	0.591086	2.83292	0.33455	34	23	22	26	25	15	8.838	7.183	5.603	8.261	7.411	3.371	-591
MSTRG.6098.5	3pUTR	CIRBP	chr19:1274725-1274727;+	0	-0.257546	0.763778	1.41016	0.550204	6	4	16	6	3	13	1.56	1.249	4.075	1.906	0.889	2.921	418
MSTRG.6098.5	CDS	CIRBP	chr19:1270939-1270992;+	0	0.609901	0.0497826	3.67247	0.00579828	33	46	27	44	59	58	8.578	14.365	6.876	13.98	17.489	13.034	-448
MSTRG.6098.5	cap	CIRBP	chr19:1269330-1269344;+	0	-1.9518	1.55e-07	4.42568	3.98e-10	153	64	162	26	27	42	39.771	19.986	41.257	8.261	8.004	9.438	-649
MSTRG.6098.5	TC	CIRBP	chr19:1274310-1274403;+	0	2.18322	1.98e-09	5.80911	1.14e-12	37	105	73	121	436	439	9.618	32.79	18.591	38.446	129.243	98.652	34
MSTRG.13042.2	cap	RPL12	chr9:127451366-127451408;-	0	-1.17155	9.83e-07	7.19806	4.22e-09	581	575	1122	197	289	553	151.025	179.566	285.74	62.593	85.668	124.27	-282
MSTRG.13042.2	3pUTR	RPL12	chr9:127447945-127447984;-	0	0.73083	0.0283136	3.61761	0.0025555	39	19	41	37	52	76	10.138	5.933	10.441	11.756	15.414	17.079	421
MSTRG.13042.2	CDS	RPL12	chr9:127451280-127451323;-	0	-1.13393	0.000238011	4.44146	4.63e-06	103	44	189	23	33	101	26.774	13.741	48.133	7.308	9.782	22.697	-170
MSTRG.13042.2	TC	RPL12	chr9:127451049-127451211;-	0	0.39822	0.0892115	7.70324	0.0139947	468	587	898	497	588	1808	121.652	183.314	228.694	157.913	174.3	406.294	14
MSTRG.12011.1	TC	IFRD1	chr7:112450645-112450677;+	0	2.59638	3.76e-08	4.28727	5.81e-11	8	27	24	49	96	235	2.08	8.432	6.112	15.569	28.457	52.809	13
MSTRG.12011.1	cap	IFRD1	chr7:112450460-112450465;+	0	-2.02201	1.38889e-05	3.03521	1.19e-07	41	38	58	4	9	22	10.658	11.867	14.771	1.271	2.668	4.944	-182
MSTRG.12011.1	3pUTR	IFRD1	chr7:112455809-112455844;+	0	0.485026	0.199235	3.18126	0.0493824	14	17	50	22	30	61	3.639	5.309	12.734	6.99	8.893	13.708	200
MSTRG.12135.1	CDS	PDIA4	chr7:149004115-149004206;-	0	-0.618919	0.0317305	4.117	0.00300717	89	54	84	38	50	59	23.135	16.864	21.392	12.074	14.821	13.258	-351
MSTRG.11916.1	cap	PTCD1	chr7:99438758-99438779;-	0	-0.677504	0.496181	1.03468	0.241135	11	5	5	1	4	8	2.859	1.561	1.273	0.318	1.186	1.798	-2192
MSTRG.316.2	3pUTR	THRAP3	chr1:36296583-36296767;+	0	-0.30737	0.187895	6.15281	0.0447879	368	170	337	293	133	280	95.658	53.089	85.824	93.095	39.425	62.922	148
MSTRG.316.2	TC	THRAP3	chr1:36294067-36294230;+	0	0.322974	0.160527	6.28397	0.0347775	224	138	430	245	152	648	58.226	43.096	109.508	77.844	45.057	145.619	43
MSTRG.316.2	CDS	THRAP3	chr1:36289443-36289482;+	0	-1.21766	0.00426819	2.53182	0.000193654	30	22	30	12	10	13	7.798	6.87	7.64	3.813	2.964	2.921	-709
MSTRG.316.2	cap	THRAP3	chr1:36224429-36224463;+	0	-0.638976	0.168546	3.07721	0.0377571	30	13	68	16	24	28	7.798	4.06	17.318	5.084	7.114	6.292	-2481
MSTRG.2719.1	3pUTR	LETMD1	chr12:51059367-51059367;+	0	2.47059	0.0126289	0.828642	0.000819421	2	1	1	6	4	14	0.52	0.312	0.255	1.906	1.186	3.146	66
MSTRG.2719.1	TC	LETMD1	chr12:51058023-51058100;+	0	1.11267	2.73963e-05	5.06889	2.9e-07	81	63	87	138	125	250	21.055	19.674	22.156	43.847	37.054	56.18	16
MSTRG.2719.1	CDS	LETMD1	chr12:51056350-51056390;+	0	0.784179	0.0436554	2.9417	0.00477798	18	12	29	31	30	40	4.679	3.747	7.385	9.85	8.893	8.989	-156
MSTRG.2719.1	cap	LETMD1	chr12:51048327-51048339;+	0	-2.73944	2.43978e-05	2.00762	2.45e-07	18	19	31	3	3	4	4.679	5.933	7.895	0.953	0.889	0.899	-494
MSTRG.11919.2	TC	TRIM4	chr7:99902108-99902130;-	0	3.37629	8.96137e-05	1.71704	1.32e-06	2	3	0	12	15	30	0.52	0.937	0	3.813	4.446	6.742	4
MSTRG.11919.2	CDS	TRIM4	chr7:99908802-99908809;-	0	-0.605325	0.305107	1.81066	0.10041	15	14	11	11	8	7	3.899	4.372	2.801	3.495	2.371	1.573	-384
MSTRG.11752.3	TC	GUSB	chr7:65974295-65974393;-	0	0.278514	0.282376	4.99464	0.0877596	97	90	124	82	129	175	25.214	28.106	31.579	26.054	38.239	39.326	-16
MSTRG.11752.3	CDS	GUSB	chr7:65976111-65976194;-	0	-0.818484	0.0031875	4.22736	0.000133958	77	51	134	31	28	97	20.015	15.927	34.126	9.85	8.3	21.798	-630
MSTRG.11752.3	3pUTR	GUSB	chr7:65964333-65964445;-	0	0.112996	0.755545	4.04655	0.538862	49	46	76	46	45	99	12.737	14.365	19.355	14.616	13.339	22.247	187
MSTRG.1481.2	5pUTR	ENSG00000290921	chr10:45888171-45888182;-	0	-0.905523	0.0658078	2.4895	0.00877508	18	14	43	15	4	21	4.679	4.372	10.951	4.766	1.186	4.719	-3333
MSTRG.3156.4	3pUTR	GOLGA3	chr12:132795852-132795973;-	0	-0.261318	0.329274	4.66419	0.114212	109	81	109	77	76	96	28.333	25.295	27.759	24.465	22.529	21.573	5390
MSTRG.3156.4	CDS	GOLGA3	chr12:132887207-132887215;-	0	0.815161	0.132791	2.0503	0.0255879	10	11	8	24	12	15	2.599	3.435	2.037	7.626	3.557	3.371	-1379
MSTRG.6802.1	cap	C19orf48P	chr19:50804592-50804596;-	0	-0.217138	0.600665	3.8	0.346075	68	29	64	25	28	93	17.676	9.056	16.299	7.943	8.3	20.899	-991
MSTRG.3924.1	3pUTR	ENSG00000284906	chr15:30644639-30644695;+	0	0.414968	0.295645	3.29207	0.0950848	41	12	37	27	16	80	10.658	3.747	9.423	8.579	4.743	17.978	113
MSTRG.3924.1	TC	ENSG00000284906	chr15:30635574-30635633;+	0	0.531437	0.057935	4.14725	0.00724689	46	23	94	54	42	139	11.957	7.183	23.939	17.158	12.45	31.236	-26
MSTRG.5303.5	3pUTR	ACACA	chr17:37149946-37149970;-	0	0.990743	0.00675332	2.99796	0.00035438	15	20	20	31	39	40	3.899	6.246	5.093	9.85	11.561	8.989	964
MSTRG.5303.5	CDS	ACACA	chr17:37275952-37276006;-	0	-0.611747	0.129359	2.74564	0.0245921	43	18	23	23	15	15	11.177	5.621	5.857	7.308	4.446	3.371	-3688
MSTRG.3264.1	CDS	NAA16	chr13:41362150-41362156;+	0	1.35894	0.0206257	1.93326	0.00165038	7	8	5	9	14	31	1.82	2.498	1.273	2.86	4.15	6.966	-55
MSTRG.4672.4	CDS	ENSG00000290927	chr16:31705366-31705382;+	0	1.09035	0.0632908	1.72281	0.00825087	8	3	9	16	10	16	2.08	0.937	2.292	5.084	2.964	3.596	-52
MSTRG.3264.1	3pUTR	NAA16	chr13:41369156-41369156;+	0	-2.26705	0.0788008	0.413424	0.0114837	3	2	10	0	0	3	0.78	0.625	2.547	0	0	0.674	373
MSTRG.3264.1	TC	NAA16	chr13:41362744-41362798;+	0	0.600593	0.00844184	5.27105	0.000476326	97	69	181	119	122	289	25.214	21.548	46.095	37.81	36.164	64.944	-5
MSTRG.4672.4	3pUTR	ENSG00000290927	chr16:31708326-31708340;+	0	-0.49529	0.512655	1.37946	0.255673	10	9	8	6	8	5	2.599	2.811	2.037	1.906	2.371	1.124	1751
MSTRG.3464.5	3pUTR	ACIN1	chr14:23067901-23067918;-	0	1.84259	0.000463173	2.19433	1.10681e-05	7	3	10	26	13	32	1.82	0.937	2.547	8.261	3.854	7.191	1470
MSTRG.3464.5	CDS	ACIN1	chr14:23090538-23090620;-	0	-0.469909	0.122953	3.91152	0.0226966	78	61	45	59	36	37	20.275	19.05	11.46	18.746	10.671	8.315	-2003
MSTRG.3464.5	5pUTR	ACIN1	chr14:23095119-23095136;-	0	-0.529515	0.391805	1.76322	0.155903	17	9	12	7	8	11	4.419	2.811	3.056	2.224	2.371	2.472	-2261
MSTRG.6759.2	cap	PIH1D1	chr19:49451767-49451833;-	0	-2.21718	3.41e-08	4.95789	5.19e-11	179	109	285	37	37	44	46.529	34.04	72.581	11.756	10.968	9.888	-773
MSTRG.6759.2	TC	PIH1D1	chr19:49447828-49447908;-	0	0.486704	0.0588469	4.50265	0.00742068	49	63	92	58	83	154	12.737	19.674	23.43	18.428	24.604	34.607	-22
MSTRG.6759.2	3pUTR	PIH1D1	chr19:49447076-49447098;-	0	1.05662	0.0755359	1.73842	0.0107936	5	2	13	5	7	32	1.3	0.625	3.311	1.589	2.075	7.191	164
MSTRG.4234.2	3pUTR	WHAMM	chr15:82821811-82821819;+	0	-1.64168	0.00931766	1.63184	0.000545683	14	6	24	4	1	9	3.639	1.874	6.112	1.271	0.296	2.022	101
MSTRG.4234.2	CDS	WHAMM	chr15:82816686-82816713;+	0	0.059673	0.934905	2.3344	0.855665	17	7	26	17	17	17	4.419	2.186	6.621	5.401	5.039	3.82	-475
MSTRG.4234.2	TC	WHAMM	chr15:82821709-82821786;+	0	0.0831319	0.820691	4.69638	0.641428	54	68	157	60	55	194	14.037	21.236	39.983	19.064	16.304	43.596	22
MSTRG.4809.2	CDS	SF3B3	chr16:70541671-70541829;+	0	0.502936	0.0145813	7.106	0.00100361	374	538	278	448	671	534	97.217	168.011	70.798	142.344	198.903	120.001	-295
MSTRG.4809.2	cap	SF3B3	chr16:70523788-70523910;+	0	-1.38735	1.05e-06	6.05316	4.59e-09	381	216	486	128	115	156	99.037	67.454	123.77	40.67	34.089	35.056	-1590
MSTRG.4809.2	3pUTR	SF3B3	chr16:70556181-70556334;+	0	-0.621908	0.00641224	5.42635	0.000331453	255	114	213	121	98	148	66.284	35.601	54.245	38.446	29.05	33.259	346
MSTRG.4809.2	5pUTR	SF3B3	chr16:70526589-70526611;+	0	0.192391	0.72183	2.60599	0.492481	24	12	22	17	24	25	6.239	3.747	5.603	5.401	7.114	5.618	-1463
MSTRG.4809.2	TC	SF3B3	chr16:70550648-70550675;+	0	1.48634	9.71e-08	6.33233	1.86e-10	118	222	107	315	526	377	30.673	69.328	27.25	100.086	155.921	84.719	12
MSTRG.7066.1	CDS	GEN1	chr2:17768783-17768789;+	0	1.07708	0.300031	0.755279	0.0975622	2	3	3	1	5	12	0.52	0.937	0.764	0.318	1.482	2.697	-53
MSTRG.7066.1	3pUTR	GEN1	chr2:17773099-17773113;+	0	2.65363	0.0249229	0.673496	0.00214458	0	0	3	1	6	14	0	0	0.764	0.318	1.779	3.146	333
MSTRG.7066.1	TC	GEN1	chr2:17771030-17771040;+	0	0.829355	0.210691	1.52457	0.054274	5	2	12	9	6	19	1.3	0.625	3.056	2.86	1.779	4.27	4
MSTRG.7183.6	cap	SRSF7	chr2:38751231-38751366;-	0	-1.72996	1.28e-06	7.24248	6.07e-09	996	237	1654	150	172	437	258.899	74.012	421.224	47.66	50.986	98.203	-515
MSTRG.7183.6	TC	SRSF7	chr2:38749228-38749346;-	0	0.57965	0.00310151	9.48715	0.000129558	1601	2084	2587	2201	3009	4241	416.163	650.81	658.831	699.328	891.953	953.038	9
MSTRG.7183.6	3pUTR	SRSF7	chr2:38748587-38748655;-	0	0.524333	0.0160776	5.79382	0.00115147	137	98	290	170	160	423	35.612	30.604	73.854	54.014	47.429	95.057	467
MSTRG.7183.6	CDS	SRSF7	chr2:38750030-38750153;-	0	-0.334164	0.182126	5.65384	0.0426066	207	165	235	169	156	153	53.807	51.528	59.847	53.697	46.243	34.382	-300
MSTRG.7962.2	TC	PANK2	chr20:3908097-3908132;+	0	1.72138	5.52004e-05	3.06358	7.3e-07	15	9	16	26	34	78	3.899	2.811	4.075	8.261	10.079	17.528	-13
MSTRG.7962.2	3pUTR	PANK2	chr20:3916943-3916943;+	0	-1.90087	0.0980513	0.507846	0.0161233	5	1	10	1	1	2	1.3	0.312	2.547	0.318	0.296	0.449	443
MSTRG.7962.2	cap	PANK2	chr20:3889387-3889423;+	0	-1.13073	0.0148691	2.27778	0.00103297	16	19	31	5	8	18	4.159	5.933	7.895	1.589	2.371	4.045	-556
MSTRG.7962.2	CDS	PANK2	chr20:3908034-3908070;+	0	0.918112	0.0224691	2.8191	0.00186681	15	15	20	28	19	50	3.899	4.684	5.093	8.896	5.632	11.236	-86
MSTRG.5595.1	3pUTR	CEP95	chr17:64532906-64533008;+	0	-0.451581	0.109244	4.57926	0.0189384	83	45	188	44	54	127	21.575	14.053	47.878	13.98	16.007	28.539	1207
MSTRG.11853.1	CDS	DMTF1	chr7:87164937-87164948;+	0	-0.590262	0.276099	2.00888	0.0846143	27	8	13	13	7	10	7.018	2.498	3.311	4.131	2.075	2.247	-815
MSTRG.11853.1	TC	DMTF1	chr7:87182160-87182267;+	0	0.411164	0.0571793	5.68221	0.00710499	148	150	178	174	206	257	38.471	46.843	45.331	55.285	61.064	57.753	16
MSTRG.5595.1	TC	CEP95	chr17:64519369-64519396;+	0	0.775601	0.0932967	2.30116	0.0150087	8	7	21	11	13	40	2.08	2.186	5.348	3.495	3.854	8.989	-38
MSTRG.11853.1	3pUTR	DMTF1	chr7:87188157-87188162;+	0	1.46075	0.0932399	0.936636	0.0149858	2	2	4	6	6	11	0.52	0.625	1.019	1.906	1.779	2.472	628
MSTRG.11853.1	5pUTR	DMTF1	chr7:87163509-87163588;+	0	0.0423968	0.929379	3.66111	0.843352	55	31	47	32	48	57	14.297	9.681	11.969	10.167	14.229	12.809	-901
MSTRG.10918.1	CDS	HSP90AB1	chr6:44251046-44251214;+	0	0.365969	0.0603334	8.68113	0.00768606	1930	620	1617	1874	891	2495	501.683	193.619	411.802	595.43	264.118	560.677	-1173
MSTRG.10918.1	TC	HSP90AB1	chr6:44253581-44253612;+	0	0.525299	0.385567	1.92027	0.151429	12	4	14	11	14	18	3.119	1.249	3.565	3.495	4.15	4.045	15
MSTRG.10918.1	cap	HSP90AB1	chr6:44247071-44247193;+	0	0.0152234	0.960464	6.94477	0.909665	525	260	619	389	346	651	136.468	81.195	157.641	123.598	102.564	146.293	-2266
MSTRG.3765.2	3pUTR	ZC3H14	chr14:88574743-88574764;+	0	-0.789743	0.0801649	2.45119	0.0117934	21	15	34	7	14	20	5.459	4.684	8.659	2.224	4.15	4.494	994
MSTRG.3765.2	TC	ZC3H14	chr14:88567891-88567925;+	0	1.86032	2.09e-06	3.65958	1.09e-08	17	9	33	40	49	131	4.419	2.811	8.404	12.709	14.525	29.438	24
MSTRG.9934.2	TC	ZFR	chr5:32385517-32385547;-	0	0.815558	0.0361435	2.80403	0.00361923	13	13	26	19	30	44	3.379	4.06	6.621	6.037	8.893	9.888	-17
MSTRG.9934.2	CDS	ZFR	chr5:32403236-32403281;-	0	0.590276	0.207346	2.39915	0.0526616	22	10	11	25	12	26	5.719	3.123	2.801	7.943	3.557	5.843	-1286
MSTRG.9934.2	3pUTR	ZFR	chr5:32379119-32379128;-	0	0.470038	0.467498	1.67908	0.215068	9	5	11	9	9	17	2.339	1.561	2.801	2.86	2.668	3.82	89
MSTRG.109.1	TC	CLCN6	chr1:11833530-11833534;+	0	0.0527435	0.94226	2.03671	0.870544	14	10	15	9	13	19	3.639	3.123	3.82	2.86	3.854	4.27	38
MSTRG.109.1	CDS	CLCN6	chr1:11828202-11828212;+	0	0.764997	0.295789	1.31688	0.095176	4	4	8	6	8	14	1.04	1.249	2.037	1.906	2.371	3.146	-121
MSTRG.1086.1	CDS	PPP1R12B	chr1:202437860-202437864;+	0	0.919518	0.173413	1.45133	0.0393913	7	6	4	14	8	10	1.82	1.874	1.019	4.448	2.371	2.247	-382
MSTRG.1086.1	TC	PPP1R12B	chr1:202443102-202443111;+	0	0.541205	0.467445	1.48774	0.215016	12	4	5	8	7	15	3.119	1.249	1.273	2.542	2.075	3.371	4
MSTRG.1086.1	3pUTR	PPP1R12B	chr1:202581482-202581499;+	0	1.27181	0.0483874	1.51049	0.00554177	10	2	4	15	5	16	2.599	0.625	1.019	4.766	1.482	3.596	2430
MSTRG.3146.1	CDS	POLE	chr12:132632315-132632353;-	0	-1.24356	0.000333925	3.38623	7.13e-06	61	42	52	19	22	24	15.856	13.116	13.243	6.037	6.521	5.393	-542
MSTRG.4783.1	CDS	SLC7A6OS	chr16:68310335-68310396;-	0	0.63044	0.0274096	4.07409	0.00244419	44	56	37	53	101	60	11.437	17.488	9.423	16.84	29.939	13.483	-508
MSTRG.4783.1	cap	SLC7A6OS	chr16:68310933-68310948;-	0	-2.02815	1.72428e-05	2.90881	1.57e-07	33	34	58	4	13	14	8.578	10.618	14.771	1.271	3.854	3.146	-946
MSTRG.10415.1	TC	STC2	chr5:173317812-173317869;-	0	3.83409	2.49e-08	3.80322	3.22e-11	2	10	7	73	45	173	0.52	3.123	1.783	23.194	13.339	38.877	10
MSTRG.1697.2	3pUTR	MMS19	chr10:97460953-97461007;-	0	0.725347	0.025274	3.45784	0.00218788	30	24	33	37	52	56	7.798	7.495	8.404	11.756	15.414	12.584	1386
MSTRG.1697.2	CDS	MMS19	chr10:97478350-97478386;-	0	-0.197231	0.657317	2.99921	0.410031	25	24	40	23	21	34	6.498	7.495	10.187	7.308	6.225	7.64	-665
MSTRG.1697.2	TC	MMS19	chr10:97469073-97469096;-	0	-0.155304	0.765056	2.78567	0.552484	31	9	37	22	6	40	8.058	2.811	9.423	6.99	1.779	8.989	3
MSTRG.924.1	cap	PEA15	chr1:160205384-160205429;+	0	-0.528516	0.154938	3.05057	0.0327683	26	30	46	19	22	30	6.758	9.369	11.715	6.037	6.521	6.742	-493
MSTRG.924.1	3pUTR	PEA15	chr1:160214212-160214257;+	0	-0.49058	0.0805395	4.16986	0.0118913	135	40	57	71	37	46	35.092	12.492	14.516	22.559	10.968	10.337	755
MSTRG.924.1	CDS	PEA15	chr1:160211581-160211615;+	0	-0.746659	0.0366621	3.08865	0.00370308	43	25	44	21	20	25	11.177	7.807	11.205	6.672	5.929	5.618	-320
MSTRG.6718.1	5pUTR	DHX34	chr19:47349569-47349665;+	0	0.30515	0.268817	4.57615	0.0806936	94	40	105	97	65	125	24.434	12.492	26.74	30.82	19.268	28.09	-6842
MSTRG.1271.2	3pUTR	PCNX2	chr1:232984621-232984624;-	0	0.530463	0.48605	1.45868	0.231784	7	1	13	11	4	14	1.82	0.312	3.311	3.495	1.186	3.146	7209
MSTRG.8031.1	cap	PDRG1	chr20:31951935-31952069;-	0	-0.0662532	0.837116	5.04046	0.670036	102	84	186	71	83	219	26.514	26.232	47.369	22.559	24.604	49.214	-479
MSTRG.8031.1	CDS	PDRG1	chr20:31951882-31951894;-	0	-0.437042	0.40846	2.52937	0.167507	31	11	26	13	20	16	8.058	3.435	6.621	4.131	5.929	3.596	-320
MSTRG.12149.4	3pUTR	ZNF767P	chr7:149551602-149551655;-	0	1.73079	9.47e-06	3.42323	7.21e-08	20	11	22	51	32	96	5.199	3.435	5.603	16.204	9.486	21.573	848
MSTRG.12149.4	TC	ZNF767P	chr7:149621076-149621169;-	0	-0.54406	0.0256997	5.6516	0.00223955	287	116	274	111	118	227	74.603	36.226	69.78	35.268	34.979	51.011	-8
MSTRG.1486.1	5pUTR	ENSG00000254929	chr10:47551761-47551936;-	0	-0.182194	0.48639	5.81221	0.232054	270	142	252	167	178	227	70.184	44.345	64.177	53.061	52.764	51.011	-2912
MSTRG.1486.1	cap	ENSG00000254929	chr10:47553495-47553534;-	0	-3.26557	5.95e-11	4.94605	1.81e-14	201	102	328	15	18	31	52.248	31.853	83.532	4.766	5.336	6.966	-3187
MSTRG.10677.1	cap	ZNF391	chr6:27388759-27388771;+	0	-0.921213	0.389942	0.752941	0.154559	2	1	14	1	3	5	0.52	0.312	3.565	0.318	0.889	1.124	-1644
MSTRG.10677.1	5pUTR	ZNF391	chr6:27395024-27395034;+	0	1.87793	0.000661577	2.0552	1.72437e-05	6	4	7	15	13	37	1.56	1.249	1.783	4.766	3.854	8.315	-1323
MSTRG.2164.5	3pUTR	SF1	chr11:64769329-64769337;-	0	-0.751859	0.149827	2.03003	0.0309544	23	12	15	11	10	8	5.979	3.747	3.82	3.495	2.964	1.798	264
MSTRG.2164.5	5pUTR	SF1	chr11:64778504-64778565;-	0	-0.954222	0.000661931	4.45815	1.72682e-05	108	91	113	59	38	65	28.073	28.418	28.778	18.746	11.264	14.607	-479
MSTRG.2164.5	CDS	SF1	chr11:64776540-64776544;-	0	-1.45997	0.127618	0.832196	0.0240845	11	2	8	2	2	3	2.859	0.625	2.037	0.635	0.593	0.674	-212
MSTRG.2164.5	TC	SF1	chr11:64770256-64770303;-	0	0.817808	0.00117042	4.88006	3.61487e-05	109	69	52	140	130	125	28.333	21.548	13.243	44.482	38.536	28.09	-23
MSTRG.5527.2	CDS	SRSF1	chr17:58006344-58006399;-	0	-0.371668	0.245198	3.64225	0.0693787	53	40	57	32	32	53	13.777	12.492	14.516	10.167	9.486	11.91	-424
MSTRG.5527.2	cap	SRSF1	chr17:58007223-58007273;-	0	-0.263054	0.370931	4.68463	0.141146	102	71	134	60	88	107	26.514	22.173	34.126	19.064	26.086	24.045	-864
MSTRG.5527.2	3pUTR	SRSF1	chr17:58003816-58003818;-	0	-0.571303	0.366423	2.02644	0.138146	12	13	22	9	2	22	3.119	4.06	5.603	2.86	0.593	4.944	285
MSTRG.4491.2	TC	METTL22	chr16:8639091-8639145;+	0	-0.215254	0.402938	5.30554	0.163629	164	115	187	112	126	161	42.63	35.913	47.623	35.586	37.35	36.18	46
MSTRG.4491.2	3pUTR	METTL22	chr16:8642537-8642542;+	0	1.16283	0.0450084	1.90925	0.00500912	4	12	6	12	14	24	1.04	3.747	1.528	3.813	4.15	5.393	329
MSTRG.4491.2	CDS	METTL22	chr16:8628994-8629024;+	0	0.201103	0.814194	1.80783	0.630636	4	19	8	10	8	17	1.04	5.933	2.037	3.177	2.371	3.82	-204
MSTRG.1529.4	5pUTR	HNRNPH3	chr10:68332186-68332204;+	0	-1.66135	0.00520063	1.77944	0.00025239	23	8	19	7	3	5	5.979	2.498	4.839	2.224	0.889	1.124	-267
MSTRG.1529.4	cap	HNRNPH3	chr10:68332030-68332148;+	0	-2.48346	2.57e-09	7.17911	1.6e-12	865	394	1677	115	136	217	224.847	123.042	427.082	36.539	40.314	48.764	-407
MSTRG.1529.4	3pUTR	HNRNPH3	chr10:68339154-68339226;+	0	0.350895	0.159695	5.06203	0.0344778	74	72	187	87	107	227	19.235	22.485	47.623	27.643	31.718	51.011	103
MSTRG.1529.4	CDS	HNRNPH3	chr10:68337241-68337293;+	0	-1.08707	0.00281016	3.41335	0.000113752	62	20	76	22	19	30	16.116	6.246	19.355	6.99	5.632	6.742	-193
MSTRG.1529.4	TC	HNRNPH3	chr10:68338505-68338654;+	0	-0.0245777	0.937672	5.73667	0.861501	207	139	251	176	143	270	53.807	43.408	63.922	55.921	42.389	60.674	31
MSTRG.615.2	3pUTR	PTBP2	chr1:96812885-96812902;+	0	0.542753	0.294556	2.13829	0.0944122	9	6	20	9	10	34	2.339	1.874	5.093	2.86	2.964	7.64	243
MSTRG.615.2	TC	PTBP2	chr1:96804895-96804938;+	0	1.57925	1.49e-06	4.41868	7.29e-09	25	25	70	68	93	198	6.498	7.807	17.827	21.606	27.568	44.495	-32
MSTRG.615.2	cap	PTBP2	chr1:96721784-96721792;+	0	-3.64526	7.8e-07	2.28619	3.15e-09	27	15	49	1	3	3	7.018	4.684	12.479	0.318	0.889	0.674	-1141
MSTRG.8995.1	3pUTR	NISCH	chr3:52481432-52481490;+	0	-0.40762	0.286734	3.40829	0.0899613	83	19	31	37	26	28	21.575	5.933	7.895	11.756	7.707	6.292	573
MSTRG.8995.1	TC	NISCH	chr3:52480898-52480916;+	0	1.62852	0.00168954	2.08993	5.90019e-05	6	8	6	17	21	25	1.56	2.498	1.528	5.401	6.225	5.618	21
MSTRG.8995.1	CDS	NISCH	chr3:52478506-52478518;+	0	-1.49831	0.0828587	0.93273	0.0124649	7	3	13	2	1	5	1.82	0.937	3.311	0.635	0.296	1.124	-302
MSTRG.198.14	3pUTR	SRSF10	chr1:23971580-23971626;-	0	-0.434596	0.207343	3.50834	0.0526369	40	28	72	25	16	67	10.398	8.744	18.336	7.943	4.743	15.056	658
MSTRG.198.14	cap	SRSF10	chr1:23980192-23980382;-	0	-0.859633	0.000204235	6.79039	3.82e-06	444	363	815	220	260	384	115.413	113.361	207.556	69.901	77.071	86.293	-278
MSTRG.198.14	TC	SRSF10	chr1:23978653-23978814;-	0	-0.187699	0.417788	6.32924	0.174481	291	202	481	220	192	446	75.642	63.082	122.496	69.901	56.914	100.225	10
MSTRG.9850.1	TC	CDKN2AIP	chr4:183446100-183446151;+	0	2.15764	6.81e-08	4.67204	1.18e-10	31	43	26	125	129	199	8.058	13.428	6.621	39.716	38.239	44.719	23
MSTRG.8671.2	3pUTR	TRMU	chr22:46350346-46350462;+	0	1.11452	1.74702e-05	5.70468	1.62e-07	96	109	157	207	192	406	24.954	34.04	39.983	65.771	56.914	91.236	71
MSTRG.8671.2	TC	TRMU	chr22:46346524-46346543;+	0	1.54972	0.000459521	2.6865	1.0895e-05	8	12	13	23	25	52	2.08	3.747	3.311	7.308	7.411	11.685	-30
MSTRG.8671.2	cap	TRMU	chr22:46335705-46335756;+	0	-1.45344	0.000311381	3.02056	6.56e-06	34	26	65	8	15	23	8.838	8.12	16.554	2.542	4.446	5.169	-529
MSTRG.8671.2	CDS	TRMU	chr22:46346437-46346502;+	0	0.891658	0.00195743	4.16322	7.14114e-05	33	41	61	59	61	139	8.578	12.804	15.535	18.746	18.082	31.236	-79
MSTRG.12886.3	CDS	IARS1	chr9:92287793-92287843;-	0	0.62919	0.0313283	3.85549	0.00295839	34	48	38	51	64	71	8.838	14.99	9.677	16.204	18.971	15.955	-2974
MSTRG.12886.3	TC	IARS1	chr9:92229050-92229093;-	0	0.979924	0.00436839	3.65388	0.000200212	19	16	55	31	21	141	4.939	4.997	14.007	9.85	6.225	31.686	32
MSTRG.12886.3	3pUTR	IARS1	chr9:92223356-92223372;-	0	0.208026	0.8144	1.41175	0.630909	7	5	10	7	3	16	1.82	1.561	2.547	2.224	0.889	3.596	214
MSTRG.7877.1	cap	HJURP	chr2:233854479-233854564;-	0	-0.583967	0.0279531	4.55807	0.00250942	77	104	119	44	87	71	20.015	32.478	30.306	13.98	25.789	15.955	-400
MSTRG.7877.1	3pUTR	HJURP	chr2:233840788-233841051;-	0	-0.219105	0.342216	6.13533	0.122232	273	247	300	221	199	289	70.963	77.135	76.401	70.219	58.989	64.944	1494
MSTRG.7877.1	TC	HJURP	chr2:233845734-233845811;-	0	0.156221	0.560713	5.49032	0.301697	124	174	158	126	163	225	32.232	54.338	40.238	40.034	48.318	50.562	3
MSTRG.5684.2	TC	SRSF2	chr17:76735776-76735876;-	0	-0.3536	0.106545	8.00821	0.0182204	941	434	2218	546	506	1553	244.603	135.533	564.858	173.482	149.993	348.99	12
MSTRG.5684.2	3pUTR	SRSF2	chr17:76735061-76735160;-	0	0.183176	0.408073	9.91633	0.167162	2695	2481	5150	2729	2931	6121	700.536	774.789	1311.55	867.09	868.831	1375.51	116
MSTRG.5684.2	CDS	SRSF2	chr17:76736273-76736313;-	0	-1.53145	0.000602208	2.87729	1.52517e-05	52	5	61	9	6	23	13.517	1.561	15.535	2.86	1.779	5.169	-129
MSTRG.7723.2	TC	GTF3C3	chr2:196784780-196784863;-	0	0.672455	0.0126666	4.45126	0.000823907	60	36	88	60	61	189	15.596	11.242	22.411	19.064	18.082	42.472	-32
MSTRG.7723.2	CDS	GTF3C3	chr2:196790007-196790037;-	0	0.374247	0.55183	1.94528	0.292654	6	9	17	10	7	26	1.56	2.811	4.329	3.177	2.075	5.843	-565
MSTRG.7723.2	cap	GTF3C3	chr2:196799624-196799725;-	0	-2.05783	8.27e-07	4.11784	3.38e-09	103	47	161	16	24	32	26.774	14.678	41.002	5.084	7.114	7.191	-1188
MSTRG.7723.2	3pUTR	GTF3C3	chr2:196773122-196773153;-	0	0.673135	0.259518	1.84329	0.076052	9	7	10	10	7	26	2.339	2.186	2.547	3.177	2.075	5.843	779
MSTRG.9896.5	cap	ENSG00000291055	chr5:1594477-1594487;-	0	-5.55383	1.09e-06	1.7317	4.81e-09	15	9	38	0	0	1	3.899	2.811	9.677	0	0	0.225	-2589
MSTRG.9896.5	3pUTR	ENSG00000291055	chr5:1579332-1579353;-	0	0.144745	0.81508	2.21348	0.632094	20	9	15	15	12	21	5.199	2.811	3.82	4.766	3.557	4.719	290
MSTRG.9896.5	5pUTR	ENSG00000291055	chr5:1585123-1585133;-	0	-1.25588	0.0252082	2.17651	0.00217986	23	8	32	2	2	24	5.979	2.498	8.149	0.635	0.593	5.393	-2197
MSTRG.2340.2	3pUTR	CEP295	chr11:93691685-93691766;+	0	-0.403802	0.138462	4.26116	0.0273627	79	63	94	54	49	76	20.535	19.674	23.939	17.158	14.525	17.079	647
MSTRG.2340.2	cap	CEP295	chr11:93661647-93661749;+	0	-1.86571	1.07e-07	5.4629	2.28e-10	195	137	467	54	53	99	50.688	42.784	118.931	17.158	15.711	22.247	-852
MSTRG.2340.2	TC	CEP295	chr11:93679445-93679552;+	0	0.344725	0.129195	5.48355	0.024532	125	164	126	133	214	183	32.492	51.215	32.088	42.258	63.436	41.124	-17
MSTRG.2340.2	CDS	CEP295	chr11:93675571-93675612;+	0	0.101267	0.82324	3.3103	0.645771	27	28	46	30	26	54	7.018	8.744	11.715	9.532	7.707	12.135	-209
MSTRG.2340.2	5pUTR	CEP295	chr11:93666691-93666735;+	0	-0.804175	0.0264691	3.25691	0.00232857	49	19	63	28	8	38	12.737	5.933	16.044	8.896	2.371	8.539	-741
MSTRG.8179.3	3pUTR	NELFCD	chr20:58994126-58994182;+	0	0.866188	0.0113513	3.35108	0.000710862	18	25	33	37	36	68	4.679	7.807	8.404	11.756	10.671	15.281	1081
MSTRG.8179.3	CDS	NELFCD	chr20:58987744-58987807;+	0	-0.260938	0.468093	3.69188	0.215584	69	32	51	49	20	57	17.936	9.993	12.988	15.569	5.929	12.809	-439
MSTRG.5051.4	CDS	NUP88	chr17:5416514-5416680;-	0	0.234883	0.295154	6.39807	0.0947798	270	178	438	262	254	514	70.184	55.587	111.545	83.246	75.293	115.506	-755
MSTRG.5051.4	3pUTR	NUP88	chr17:5387631-5387638;-	0	0.850026	0.301715	1.12856	0.098377	3	6	4	3	9	12	0.78	1.874	1.019	0.953	2.668	2.697	557
MSTRG.5051.4	TC	NUP88	chr17:5399552-5399636;-	0	0.230272	0.458357	4.24454	0.207131	64	48	76	50	59	119	16.636	14.99	19.355	15.887	17.489	26.742	16
MSTRG.5051.4	cap	NUP88	chr17:5419662-5419662;-	0	-1.56191	0.000749612	2.62763	2.02299e-05	18	22	55	6	12	14	4.679	6.87	14.007	1.906	3.557	3.146	-1115
MSTRG.11754.1	CDS	CRCP	chr7:66130745-66130838;+	0	-0.506028	0.104785	4.2142	0.0177598	116	45	79	42	49	73	30.153	14.053	20.119	13.345	14.525	16.405	-338
MSTRG.6104.4	3pUTR	DAZAP1	chr19:1435086-1435096;+	0	-0.177272	0.85287	1.30486	0.697498	3	2	18	2	4	15	0.78	0.625	4.584	0.635	1.186	3.371	854
MSTRG.6104.4	5pUTR	DAZAP1	chr19:1407669-1407696;+	0	-0.183026	0.83106	1.73655	0.659376	12	10	11	18	7	4	3.119	3.123	2.801	5.719	2.075	0.899	-567
MSTRG.6104.4	CDS	DAZAP1	chr19:1418215-1418266;+	0	-0.2975	0.501452	2.89733	0.245612	26	24	35	23	14	33	6.758	7.495	8.913	7.308	4.15	7.416	-373
MSTRG.4320.1	3pUTR	GOLGA8VP	chr15:101771124-101771172;-	0	0.347525	0.303328	3.67224	0.0993579	35	27	59	45	30	81	9.098	8.432	15.026	14.298	8.893	18.202	874
MSTRG.4320.1	CDS	GOLGA8VP	chr15:101772705-101772726;-	0	0.843705	0.143989	2.09595	0.0291206	4	12	13	7	9	40	1.04	3.747	3.311	2.224	2.668	8.989	-259
MSTRG.5636.1	CDS	NAT9	chr17:74771961-74771964;-	0	2.52462	0.0447978	0.63417	0.0049766	2	1	0	2	4	14	0.52	0.312	0	0.635	1.186	3.146	-133
MSTRG.5636.1	3pUTR	NAT9	chr17:74770763-74770781;-	0	0.829336	0.131737	2.06827	0.0252678	7	8	14	5	24	24	1.82	2.498	3.565	1.589	7.114	5.393	955
MSTRG.5636.1	cap	NAT9	chr17:74776277-74776306;-	0	-0.725128	0.0832298	2.70322	0.012538	26	22	35	16	18	16	6.758	6.87	8.913	5.084	5.336	3.596	-658
MSTRG.5321.1	TC	CACNB1	chr17:39184825-39184864;-	0	0.311673	0.471806	2.91415	0.218904	27	16	27	36	20	30	7.018	4.997	6.876	11.438	5.929	6.742	-9
MSTRG.3074.1	CDS	UNC119B	chr12:120716710-120716717;+	0	1.00052	0.209115	1.18742	0.0535133	7	4	2	8	7	11	1.82	1.249	0.509	2.542	2.075	2.472	-312
MSTRG.3074.1	3pUTR	UNC119B	chr12:120721845-120721845;+	0	-1.6352	0.193259	0.643068	0.0470911	13	4	1	2	0	3	3.379	1.249	0.255	0.635	0	0.674	1816
MSTRG.8280.2	TC	URB1	chr21:32322595-32322609;-	0	0.817064	0.0288055	3.01876	0.00261983	29	11	22	34	32	41	7.538	3.435	5.603	10.803	9.486	9.214	44
MSTRG.8280.2	3pUTR	URB1	chr21:32322520-32322531;-	0	-0.0619687	0.945288	1.71097	0.878001	12	8	11	5	16	9	3.119	2.498	2.801	1.589	4.743	2.022	123
MSTRG.5346.1	TC	TOP2A	chr17:40389483-40389520;-	0	0.935623	0.0315973	2.49643	0.00299109	9	6	24	11	15	52	2.339	1.874	6.112	3.495	4.446	11.685	31
MSTRG.5346.1	cap	TOP2A	chr17:40417881-40417896;-	0	-0.586497	0.10617	3.17503	0.0181107	38	25	51	14	21	43	9.878	7.807	12.988	4.448	6.225	9.663	-4682
MSTRG.5346.1	3pUTR	TOP2A	chr17:40389327-40389356;-	0	0.522288	0.270595	2.86085	0.0817703	38	9	17	24	12	53	9.878	2.811	4.329	7.626	3.557	11.91	166
MSTRG.5346.1	CDS	TOP2A	chr17:40391622-40391640;-	0	0.944849	0.0481322	2.26169	0.00549667	8	9	15	8	22	34	2.08	2.811	3.82	2.542	6.521	7.64	-444
MSTRG.6489.2	CDS	HAUS5	chr19:35613767-35613789;+	0	-0.181602	0.849197	1.49	0.691405	11	10	6	7	3	14	2.859	3.123	1.528	2.224	0.889	3.146	-1249
MSTRG.10469.7	TC	HNRNPH1	chr5:179617988-179618060;-	0	-0.203675	0.370312	6.91747	0.140678	377	351	738	309	290	693	97.997	109.613	187.947	98.179	85.964	155.731	43
MSTRG.10469.7	cap	HNRNPH1	chr5:179623633-179623674;-	0	-3.30583	3.09e-11	6.70572	4.76e-15	630	201	1481	44	43	122	163.762	62.77	377.166	13.98	12.746	27.416	-657
MSTRG.10469.7	3pUTR	HNRNPH1	chr5:179617517-179617649;-	0	0.634997	0.00207013	6.61901	7.67335e-05	281	251	300	326	431	555	73.043	78.385	76.401	103.581	127.761	124.72	291
MSTRG.10469.7	5pUTR	HNRNPH1	chr5:179623160-179623163;-	0	-1.67012	0.0398488	1.0598	0.00418421	11	2	14	2	1	5	2.859	0.625	3.565	0.635	0.296	1.124	-580
MSTRG.10469.7	CDS	HNRNPH1	chr5:179620891-179621035;-	0	-0.696823	0.0012741	5.92125	4.04804e-05	301	188	345	161	129	221	78.242	58.71	87.861	51.155	38.239	49.663	-284
MSTRG.8955.1	CDS	USP4	chr3:49292544-49292587;-	0	-1.05363	0.0156956	2.69259	0.00111253	40	13	38	15	13	14	10.398	4.06	9.677	4.766	3.854	3.146	-993
MSTRG.1114.1	3pUTR	NUCKS1	chr1:205717728-205717798;-	0	0.526191	0.0962573	3.70965	0.0157261	52	13	55	50	32	84	13.517	4.06	14.007	15.887	9.486	18.876	555
MSTRG.1114.1	CDS	NUCKS1	chr1:205727700-205727807;-	0	-0.276202	0.193233	6.78792	0.0470727	478	314	556	334	307	459	124.251	98.059	141.597	106.122	91.003	103.147	-652
MSTRG.34.2	5pUTR	NADK	chr1:1765424-1765429;-	0	0.735596	0.280752	1.55299	0.0868923	6	6	8	11	5	18	1.56	1.874	2.037	3.495	1.482	4.045	-979
MSTRG.34.2	CDS	NADK	chr1:1754365-1754377;-	0	1.88981	0.000374001	2.2745	8.3e-06	6	9	5	12	31	33	1.56	2.811	1.273	3.813	9.189	7.416	-105
MSTRG.34.2	3pUTR	NADK	chr1:1752074-1752107;-	0	-0.620677	0.195022	2.34372	0.0477816	18	19	24	8	18	14	4.679	5.933	6.112	2.542	5.336	3.146	1023
MSTRG.34.2	TC	NADK	chr1:1754285-1754321;-	0	1.48481	0.000324951	3.05374	6.89e-06	17	13	15	32	27	72	4.419	4.06	3.82	10.167	8.004	16.18	-46
MSTRG.10803.1	CDS	LEMD2	chr6:33786735-33786774;-	0	0.452313	0.213194	3.10508	0.0554218	25	27	23	29	38	36	6.498	8.432	5.857	9.214	11.264	8.09	-759
MSTRG.802.1	cap	PRPF3	chr1:150321533-150321590;+	0	-1.49411	9.24e-06	4.06555	6.99e-08	85	51	136	27	24	44	22.095	15.927	34.635	8.579	7.114	9.888	-423
MSTRG.802.1	3pUTR	PRPF3	chr1:150332998-150333197;+	0	-1.05781	3.5737e-05	5.45205	4.07e-07	287	137	232	97	91	118	74.603	42.784	59.083	30.82	26.975	26.517	346
MSTRG.802.1	TC	PRPF3	chr1:150327609-150327651;+	0	0.276245	0.363665	4.20835	0.136276	72	32	81	58	55	109	18.716	9.993	20.628	18.428	16.304	24.494	33
MSTRG.802.1	CDS	PRPF3	chr1:150325775-150325808;+	0	-0.21748	0.6156	3.0621	0.362084	31	28	34	17	24	41	8.058	8.744	8.659	5.401	7.114	9.214	-143
MSTRG.909.2	CDS	GON4L	chr1:155765671-155765693;-	0	-1.38863	0.00340902	2.32914	0.00014602	34	16	23	12	8	7	8.838	4.997	5.857	3.813	2.371	1.573	-2920
MSTRG.909.2	3pUTR	GON4L	chr1:155749893-155749903;-	0	0.594246	0.489744	1.1615	0.235056	4	5	6	3	12	8	1.04	1.561	1.528	0.953	3.557	1.798	684
MSTRG.909.2	cap	GON4L	chr1:155857181-155857222;-	0	-1.43324	0.000120586	3.27008	1.93e-06	55	25	71	18	11	26	14.297	7.807	18.082	5.719	3.261	5.843	-6810
MSTRG.8887.3	3pUTR	NKTR	chr3:42639167-42639748;+	0	-0.412845	0.0348831	7.64421	0.00344964	987	639	883	571	558	742	256.56	199.553	224.874	181.425	165.407	166.742	3428
MSTRG.8887.3	TC	NKTR	chr3:42619697-42619706;+	0	1.1796	0.0337407	2.26489	0.0032864	2	16	11	3	16	49	0.52	4.997	2.801	0.953	4.743	11.011	-40
MSTRG.10472.3	cap	CANX	chr5:179698967-179698982;+	0	-0.849704	0.19736	1.60173	0.0486412	10	11	15	8	3	9	2.599	3.435	3.82	2.542	0.889	2.022	-1904
MSTRG.10472.3	TC	CANX	chr5:179728646-179728670;+	0	0.583387	0.232518	2.23158	0.0638172	11	8	18	11	15	31	2.859	2.498	4.584	3.495	4.446	6.966	10
MSTRG.10472.3	3pUTR	CANX	chr5:179728784-179728865;+	0	0.795371	0.00995373	3.82869	0.000597398	36	15	62	40	25	142	9.358	4.684	15.79	12.709	7.411	31.91	182
MSTRG.10472.3	CDS	CANX	chr5:179706259-179706325;+	0	-1.09105	6.10778e-05	4.82391	8.24e-07	148	83	199	52	54	93	38.471	25.92	50.679	16.522	16.007	20.899	-1602
MSTRG.10472.3	5pUTR	CANX	chr5:179699076-179699099;+	0	0.138581	0.869396	1.98875	0.726495	22	8	7	7	13	20	5.719	2.498	1.783	2.224	3.854	4.494	-1791
MSTRG.1484.1	5pUTR	BMS1P1	chr10:46786840-46786874;+	0	-3.72812	6.08e-09	3.60193	5.61e-12	79	32	136	3	7	8	20.535	9.993	34.635	0.953	2.075	1.798	-2850
MSTRG.6621.1	5pUTR	DEDD2	chr19:42199805-42199825;-	0	1.71404	0.0130172	1.41335	0.000858725	3	2	6	11	7	19	0.78	0.625	1.528	3.495	2.075	4.27	-364
MSTRG.4800.3	3pUTR	PDPR	chr16:70160166-70160181;+	0	-0.874272	0.101644	2.13935	0.0169836	33	5	20	10	8	11	8.578	1.561	5.093	3.177	2.371	2.472	5003
MSTRG.4800.3	TC	PDPR	chr16:70136231-70136239;+	0	0.478145	0.440711	1.77525	0.192436	13	8	6	17	12	8	3.379	2.498	1.528	5.401	3.557	1.798	29
MSTRG.1943.2	CDS	DENND5A	chr11:9178966-9179015;-	0	-1.28654	0.000907109	2.98332	2.58194e-05	39	38	39	12	13	23	10.138	11.867	9.932	3.813	3.854	5.169	-1819
MSTRG.1943.2	3pUTR	DENND5A	chr11:9141961-9141970;-	0	0.364925	0.369539	3.55278	0.140251	26	43	35	35	76	26	6.758	13.428	8.913	11.121	22.529	5.843	195
MSTRG.6508.5	TC	WDR62	chr19:36086737-36086750;+	0	-0.450709	0.566154	1.35191	0.307249	7	9	10	6	7	6	1.82	2.811	2.547	1.906	2.075	1.348	48
MSTRG.2906.2	TC	CEP290	chr12:88053706-88053746;-	0	1.00953	0.00897879	3.2566	0.000516932	14	5	52	27	24	87	3.639	1.561	13.243	8.579	7.114	19.551	3
MSTRG.2906.2	CDS	CEP290	chr12:88087819-88087858;-	0	-0.825109	0.0266823	2.90004	0.00235293	30	24	45	12	15	30	7.798	7.495	11.46	3.813	4.446	6.742	-2837
MSTRG.9287.1	CDS	KPNA4	chr3:160531500-160531515;-	0	-0.662868	0.373456	1.35139	0.142942	14	6	8	8	5	4	3.639	1.874	2.037	2.542	1.482	0.899	-1218
MSTRG.9287.1	3pUTR	KPNA4	chr3:160500532-160500541;-	0	-1.11839	0.226965	0.864728	0.0614189	7	2	11	2	2	5	1.82	0.625	2.801	0.635	0.593	1.124	1566
MSTRG.3965.1	5pUTR	INO80	chr15:41096312-41096330;-	0	0.609596	0.389006	1.50709	0.153874	8	3	10	13	3	15	2.08	0.937	2.547	4.131	0.889	3.371	-4671
MSTRG.4826.1	TC	TXNL4B	chr16:72086602-72086633;-	0	2.56077	5.17e-07	3.47643	1.89e-09	12	11	10	39	45	126	3.119	3.435	2.547	12.392	13.339	28.315	11
MSTRG.4826.1	cap	TXNL4B	chr16:72093607-72093618;-	0	-0.40736	0.489048	2.07961	0.234484	11	7	29	3	9	25	2.859	2.186	7.385	0.953	2.668	5.618	-732
MSTRG.4314.2	3pUTR	SNRPA1	chr15:101285026-101285060;-	0	0.696622	0.0298312	3.42141	0.00276197	30	26	30	45	40	55	7.798	8.12	7.64	14.298	11.857	12.36	88
MSTRG.4314.2	CDS	SNRPA1	chr15:101291966-101292039;-	0	-0.23666	0.356512	4.95977	0.131836	126	105	133	90	96	124	32.752	32.79	33.871	28.596	28.457	27.865	-170
MSTRG.4314.2	TC	SNRPA1	chr15:101286908-101287010;-	0	0.274382	0.202267	6.32517	0.0506157	229	259	297	251	299	409	59.526	80.883	75.637	79.751	88.632	91.911	-5
MSTRG.8805.2	TC	CAPN7	chr3:15245557-15245662;+	0	0.533342	0.0173881	5.70287	0.00128063	98	104	276	113	141	490	25.474	32.478	70.289	35.904	41.796	110.113	3
MSTRG.8805.2	CDS	CAPN7	chr3:15242218-15242249;+	0	0.434394	0.420237	2.14721	0.176231	6	9	22	9	14	28	1.56	2.811	5.603	2.86	4.15	6.292	-78
MSTRG.8805.2	3pUTR	CAPN7	chr3:15247418-15247442;+	0	0.760567	0.165148	2.26392	0.0365335	5	10	19	6	7	51	1.3	3.123	4.839	1.906	2.075	11.461	274
MSTRG.2761.1	5pUTR	HOXC4	chr12:54053280-54053288;+	0	2.29473	0.000939289	1.6988	2.71469e-05	2	4	4	17	9	25	0.52	1.249	1.019	5.401	2.668	5.618	-1428
MSTRG.2761.1	3pUTR	HOXC4	chr12:54055750-54055753;+	0	0.950018	0.241128	1.1741	0.067638	2	1	10	4	6	16	0.52	0.312	2.547	1.271	1.779	3.596	549
MSTRG.7784.2	cap	RPE	chr2:210002624-210002662;+	0	-2.01229	0.000101779	2.83893	1.55e-06	50	9	63	4	8	17	12.997	2.811	16.044	1.271	2.371	3.82	-236
MSTRG.7784.2	TC	RPE	chr2:210016083-210016096;+	0	0.495636	0.201414	2.89785	0.0502396	22	15	27	22	23	47	5.719	4.684	6.876	6.99	6.818	10.562	20
MSTRG.7784.2	CDS	RPE	chr2:210015973-210016043;+	0	1.10363	0.000907109	3.46692	2.58139e-05	22	20	32	38	54	69	5.719	6.246	8.149	12.074	16.007	15.506	-51
MSTRG.7784.2	3pUTR	RPE	chr2:210020813-210020840;+	0	0.768805	0.0844154	2.58658	0.0128396	10	7	29	21	10	48	2.599	2.186	7.385	6.672	2.964	10.787	1436
MSTRG.8477.1	5pUTR	ENSG00000290796	chr22:25381458-25381573;-	0	0.240626	0.389914	4.77869	0.154528	84	70	121	88	70	178	21.835	21.86	30.815	27.96	20.75	40	-1242
MSTRG.8477.1	CDS	ENSG00000290796	chr22:25359919-25359936;-	0	1.33297	0.00986454	2.00643	0.000590444	9	6	7	17	15	24	2.339	1.874	1.783	5.401	4.446	5.393	-592
MSTRG.8699.4	3pUTR	CHKB-CPT1B	chr22:50581749-50581776;-	0	-0.456679	0.436789	1.93521	0.189328	24	12	7	14	8	8	6.239	3.747	1.783	4.448	2.371	1.798	463
MSTRG.11923.3	cap	ZKSCAN1	chr7:100015599-100015606;+	0	-0.889655	0.21773	1.29833	0.0574181	10	9	9	4	5	6	2.599	2.811	2.292	1.271	1.482	1.348	-1099
MSTRG.11923.3	3pUTR	ZKSCAN1	chr7:100030850-100030974;+	0	1.16621	2.45758e-05	4.73391	2.49e-07	74	45	60	128	99	176	19.235	14.053	15.28	40.67	29.346	39.551	479
MSTRG.11923.3	CDS	ZKSCAN1	chr7:100030351-100030376;+	0	0.864474	0.177556	1.66132	0.0409696	9	6	6	15	5	18	2.339	1.874	1.528	4.766	1.482	4.045	-113
MSTRG.11923.3	5pUTR	ZKSCAN1	chr7:100023441-100023458;+	0	-0.488277	0.604374	1.07022	0.349849	11	3	7	8	3	3	2.859	0.937	1.783	2.542	0.889	0.674	-936
MSTRG.8964.3	5pUTR	RBM5	chr3:50090382-50090426;+	0	-0.802495	0.0128895	3.52556	0.000846137	65	35	56	36	23	29	16.896	10.93	14.262	11.438	6.818	6.517	-667
MSTRG.8964.3	cap	RBM5	chr3:50088919-50089015;+	0	-2.48628	7.46e-11	6.78089	2.58e-14	807	349	990	142	68	163	209.771	108.989	252.123	45.118	20.157	36.629	-779
MSTRG.8964.3	TC	RBM5	chr3:50105549-50105693;+	0	0.170306	0.485695	5.92893	0.231208	168	192	268	178	204	333	43.67	59.959	68.252	56.556	60.471	74.832	21
MSTRG.8964.3	CDS	RBM5	chr3:50103083-50103165;+	0	0.527322	0.00909247	6.69708	0.000525784	301	300	315	388	403	540	78.242	93.687	80.221	123.28	119.461	121.349	-95
MSTRG.8964.3	3pUTR	RBM5	chr3:50115447-50115464;+	0	-1.33044	0.0202718	1.81578	0.00160707	26	6	17	9	3	6	6.758	1.874	4.329	2.86	0.889	1.348	1158
MSTRG.1056.2	5pUTR	IVNS1ABP	chr1:185311234-185311253;-	0	0.091733	0.89214	2.1791	0.767962	8	13	22	10	11	26	2.08	4.06	5.603	3.177	3.261	5.843	-820
MSTRG.1056.2	3pUTR	IVNS1ABP	chr1:185306544-185306625;-	0	0.216894	0.329274	6.56588	0.114214	243	361	322	229	426	440	63.165	112.736	82.004	72.761	126.278	98.877	52
MSTRG.1056.2	CDS	IVNS1ABP	chr1:185307014-185307086;-	0	0.486906	0.0596061	4.54792	0.00756187	62	78	65	66	121	104	16.116	24.359	16.554	20.97	35.868	23.371	-68
MSTRG.4694.3	CDS	CHD9	chr16:53209554-53209614;+	0	1.00889	0.000308551	4.3641	6.46e-06	28	54	65	50	96	158	7.278	16.864	16.554	15.887	28.457	35.506	-7152
MSTRG.4694.3	cap	CHD9	chr16:53208453-53208475;+	0	-2.5361	0.000264965	1.75479	5.34e-06	19	7	29	4	2	3	4.939	2.186	7.385	1.271	0.593	0.674	-7498
MSTRG.11983.2	3pUTR	DNAJC2	chr7:103322010-103322034;-	0	-0.853798	0.105921	2.12862	0.0180427	8	15	32	5	4	23	2.08	4.684	8.149	1.589	1.186	5.169	540
MSTRG.2529.2	cap	ITFG2	chr12:2812685-2812703;+	0	-3.35577	0.000516863	1.49914	1.26253e-05	19	0	29	1	1	2	4.939	0	7.385	0.318	0.296	0.449	-504
MSTRG.2529.2	3pUTR	ITFG2	chr12:2824218-2824231;+	0	0.404569	0.558228	1.60687	0.299329	7	8	9	10	11	11	1.82	2.498	2.292	3.177	3.261	2.472	1016
MSTRG.11983.2	TC	DNAJC2	chr7:103327333-103327380;-	0	0.31192	0.442594	3.0715	0.193853	14	15	50	15	19	68	3.639	4.684	12.734	4.766	5.632	15.281	-44
MSTRG.11983.2	CDS	DNAJC2	chr7:103327658-103327741;-	0	0.352753	0.208793	4.36006	0.0533095	36	45	117	34	61	171	9.358	14.053	29.796	10.803	18.082	38.427	-81
MSTRG.11983.2	cap	DNAJC2	chr7:103344694-103344847;-	0	-1.48918	1.15e-06	5.25667	5.22e-09	157	152	314	32	73	126	40.81	47.468	79.966	10.167	21.639	28.315	-645
MSTRG.7053.1	CDS	PDIA6	chr2:10797083-10797127;-	0	-0.393427	0.22951	3.51934	0.0625205	52	37	49	31	32	42	13.517	11.555	12.479	9.85	9.486	9.438	-1019
MSTRG.7053.1	5pUTR	PDIA6	chr2:10812680-10812725;-	0	-0.0968484	0.781532	4.36767	0.578118	61	64	107	55	54	112	15.856	19.986	27.25	17.475	16.007	25.169	-1338
MSTRG.7053.1	3pUTR	PDIA6	chr2:10783751-10783756;-	0	-0.39	0.713447	1.08543	0.480179	4	2	14	0	4	12	1.04	0.625	3.565	0	1.186	2.697	510
MSTRG.9136.1	CDS	POLQ	chr3:121467528-121467580;-	0	1.76085	5.59865e-05	2.9062	7.45e-07	9	4	23	24	23	77	2.339	1.249	5.857	7.626	6.818	17.303	-814
MSTRG.12615.1	CDS	TONSL	chr8:144443955-144443988;-	0	0.214146	0.702391	2.35738	0.466202	15	15	17	12	15	29	3.899	4.684	4.329	3.813	4.446	6.517	-3943
MSTRG.3570.2	3pUTR	NEMF	chr14:49802669-49802725;-	0	-0.442943	0.0993028	4.69089	0.0164321	109	73	145	55	79	106	28.333	22.797	36.927	17.475	23.418	23.82	1170
MSTRG.3570.2	CDS	NEMF	chr14:49838143-49838202;-	0	-0.531706	0.113174	3.39589	0.0200431	30	26	77	16	18	62	7.798	8.12	19.61	5.084	5.336	13.933	-157
MSTRG.3570.2	TC	NEMF	chr14:49832055-49832126;-	0	-0.238761	0.468904	4.06594	0.216452	39	30	133	22	34	121	10.138	9.369	33.871	6.99	10.079	27.191	33
MSTRG.3570.2	cap	NEMF	chr14:49852773-49852820;-	0	-1.66968	2.59058e-05	3.75933	2.69e-07	59	33	136	15	21	33	15.336	10.306	34.635	4.766	6.225	7.416	-727
MSTRG.5595.3	TC	CEP95	chr17:64531895-64532014;+	0	0.193447	0.475903	5.20322	0.222782	102	89	188	76	124	252	26.514	27.794	47.878	24.148	36.757	56.629	15
MSTRG.3408.2	CDS	DCUN1D2	chr13:113484052-113484056;-	0	0.866766	0.369446	0.945049	0.140189	3	5	3	1	12	7	0.78	1.561	0.764	0.318	3.557	1.573	-550
MSTRG.3408.2	cap	DCUN1D2	chr13:113490687-113490691;-	0	-2.54794	0.000163103	1.8288	2.83e-06	32	5	22	3	2	4	8.318	1.561	5.603	0.953	0.593	0.899	-579
MSTRG.3408.2	TC	DCUN1D2	chr13:113462761-113462866;-	0	0.864258	0.00140668	4.88179	4.60213e-05	65	42	122	88	61	308	16.896	13.116	31.07	27.96	18.082	69.214	13
MSTRG.3003.2	cap	ANAPC7	chr12:110403664-110403708;-	0	-1.05034	0.00555982	3.08744	0.00027649	25	12	87	11	8	41	6.498	3.747	22.156	3.495	2.371	9.214	-462
MSTRG.3003.2	TC	ANAPC7	chr12:110395101-110395158;-	0	1.19592	0.000167283	4.22722	2.91e-06	52	34	36	68	87	129	13.517	10.618	9.168	21.606	25.789	28.989	-27
MSTRG.3003.2	3pUTR	ANAPC7	chr12:110377525-110377558;-	0	1.04216	0.00761201	2.78293	0.000411204	15	12	19	24	31	41	3.899	3.747	4.839	7.626	9.189	9.214	683
MSTRG.11773.1	CDS	TYW1B	chr7:72744485-72744550;-	0	0.0350562	0.918864	4.84616	0.822027	97	94	115	84	103	129	25.214	29.355	29.287	26.689	30.532	28.989	-954
MSTRG.2813.2	3pUTR	SHMT2	chr12:57234263-57234280;+	0	-0.954114	0.199005	1.26466	0.0492762	11	4	13	5	3	6	2.859	1.249	3.311	1.589	0.889	1.348	1096
MSTRG.2813.2	cap	SHMT2	chr12:57229693-57229743;+	0	-1.08831	0.00093315	3.60122	2.68404e-05	50	31	99	21	19	44	12.997	9.681	25.212	6.672	5.632	9.888	-314
MSTRG.2813.2	TC	SHMT2	chr12:57231742-57231762;+	0	1.00908	0.00494771	3.43137	0.000235893	19	17	39	32	22	108	4.939	5.309	9.932	10.167	6.521	24.27	9
MSTRG.10326.4	TC	DELE1	chr5:141931050-141931157;+	0	0.0966994	0.789462	4.34846	0.590698	80	15	135	61	22	155	20.795	4.684	34.38	19.382	6.521	34.832	28
MSTRG.13066.2	cap	ODF2	chr9:128456152-128456165;+	0	-1.5068	0.000652807	2.65358	1.69549e-05	42	13	42	9	8	16	10.917	4.06	10.696	2.86	2.371	3.596	-524
MSTRG.13066.2	3pUTR	ODF2	chr9:128485419-128485474;+	0	-0.594365	0.0747781	3.42919	0.010632	65	31	42	30	29	30	16.896	9.681	10.696	9.532	8.596	6.742	1328
MSTRG.13066.2	TC	ODF2	chr9:128460631-128460636;+	0	0.435672	0.583485	1.34299	0.326457	8	4	7	6	7	13	2.08	1.249	1.783	1.906	2.075	2.921	33
MSTRG.4001.1	CDS	PDIA3	chr15:43770256-43770276;+	0	-0.752195	0.124358	2.23955	0.0231291	15	14	30	11	9	15	3.899	4.372	7.64	3.495	2.668	3.371	-234
MSTRG.170.8	cap	HP1BP3	chr1:20786652-20786686;-	0	-1.13908	5.05043e-05	4.84848	6.44e-07	147	133	141	55	80	57	38.211	41.534	35.908	17.475	23.714	12.809	-1597
MSTRG.170.8	TC	HP1BP3	chr1:20749931-20749937;-	0	1.47526	0.0113877	1.78722	0.000713408	3	4	10	11	10	28	0.78	1.249	2.547	3.495	2.964	6.292	6
MSTRG.170.8	5pUTR	HP1BP3	chr1:20786196-20786335;-	0	-0.509994	0.044249	4.56241	0.00487052	129	80	90	71	67	69	33.532	24.983	22.92	22.559	19.861	15.506	-1163
MSTRG.170.8	3pUTR	HP1BP3	chr1:20749804-20749807;-	0	0.519553	0.647967	0.793208	0.399044	4	3	4	5	1	10	1.04	0.937	1.019	1.589	0.296	2.247	136
MSTRG.170.8	CDS	HP1BP3	chr1:20765393-20765404;-	0	1.61426	0.0288471	1.2417	0.00262769	4	2	4	11	8	12	1.04	0.625	1.019	3.495	2.371	2.697	-154
MSTRG.705.1	3pUTR	SLC22A15	chr1:116062857-116062874;+	0	0.101444	0.896831	1.771	0.777005	8	6	17	7	8	19	2.08	1.874	4.329	2.224	2.371	4.27	609
MSTRG.705.1	TC	SLC22A15	chr1:116031400-116031412;+	0	1.44259	0.0146754	1.69726	0.00101314	4	4	8	10	12	23	1.04	1.249	2.037	3.177	3.557	5.169	-5
MSTRG.13316.1	3pUTR	CXorf38	chrX:40639022-40639127;-	0	0.820081	0.000559774	5.23544	1.3987e-05	71	91	137	118	151	268	18.456	28.418	34.89	37.492	44.761	60.225	168
MSTRG.13316.1	cap	CXorf38	chrX:40647531-40647554;-	0	-1.50173	0.0463617	1.29539	0.00520957	12	6	14	3	5	3	3.119	1.874	3.565	0.953	1.482	0.674	-431
MSTRG.13316.1	TC	CXorf38	chrX:40647062-40647113;-	0	-0.141132	0.722854	3.8144	0.493546	39	44	74	30	29	92	10.138	13.741	18.846	9.532	8.596	20.674	3
MSTRG.1281.3	TC	TBCE	chr1:235414464-235414610;+	0	0.508772	0.0238703	5.43207	0.00202232	86	102	206	91	155	342	22.355	31.853	52.462	28.914	45.946	76.854	16
MSTRG.1281.3	3pUTR	TBCE	chr1:235442863-235442906;+	0	0.634954	0.0472927	3.55802	0.00536104	22	25	52	36	37	83	5.719	7.807	13.243	11.438	10.968	18.652	1150
MSTRG.1281.3	cap	TBCE	chr1:235367391-235367491;+	0	-1.87794	2.85e-08	5.46082	3.88e-11	184	112	515	47	36	132	47.829	34.976	131.155	14.933	10.671	29.663	-218
MSTRG.1281.3	CDS	TBCE	chr1:235380024-235380142;+	0	-0.488898	0.0504094	4.82177	0.00590322	122	66	184	76	58	126	31.713	20.611	46.859	24.148	17.193	28.315	-138
MSTRG.4798.1	CDS	PDXDC2P-NPIPB14P	chr16:70031923-70031968;-	0	-0.410153	0.211543	3.57247	0.0545883	68	36	40	42	34	30	17.676	11.242	10.187	13.345	10.079	6.742	-788
MSTRG.4798.1	TC	PDXDC2P-NPIPB14P	chr16:69996437-69996463;-	0	1.28934	0.0270217	1.74429	0.00239402	6	7	5	12	13	20	1.56	2.186	1.273	3.813	3.854	4.494	18
MSTRG.4798.1	cap	PDXDC2P-NPIPB14P	chr16:70065938-70065945;-	0	-1.23316	0.134292	1.03453	0.0260135	9	5	10	3	2	5	2.339	1.561	2.547	0.953	0.593	1.124	-1571
MSTRG.10365.1	CDS	G3BP1	chr5:151795479-151795541;+	0	0.394082	0.158166	4.21675	0.033947	45	68	57	61	84	78	11.697	21.236	14.516	19.382	24.9	17.528	-939
MSTRG.10365.1	3pUTR	G3BP1	chr5:151809944-151809959;+	0	-0.220185	0.739069	2.13699	0.515664	12	3	33	11	6	23	3.119	0.937	8.404	3.495	1.779	5.169	5856
MSTRG.10365.1	cap	G3BP1	chr5:151771905-151772005;+	0	-0.312186	0.156553	6.22726	0.0333661	365	256	266	240	253	216	94.878	79.946	67.742	76.256	74.996	48.54	-1529
MSTRG.952.1	TC	DUSP12	chr1:161751655-161751763;+	0	0.693515	0.00233796	5.8323	9.01661e-05	114	114	251	124	187	536	29.633	35.601	63.922	39.399	55.432	120.45	3
MSTRG.952.1	CDS	DUSP12	chr1:161749938-161749986;+	0	1.46604	0.00043024	3.91233	1.00231e-05	22	24	34	22	51	187	5.719	7.495	8.659	6.99	15.118	42.023	-235
MSTRG.952.1	3pUTR	DUSP12	chr1:161751872-161751924;+	0	0.0840384	0.855423	3.35009	0.702645	24	25	55	18	24	75	6.239	7.807	14.007	5.719	7.114	16.854	89
MSTRG.952.1	cap	DUSP12	chr1:161749768-161749809;+	0	-2.62179	1.78e-08	3.82671	2.18e-11	56	50	162	8	10	26	14.557	15.614	41.257	2.542	2.964	5.843	-410
MSTRG.9275.3	TC	CCNL1	chr3:157156978-157157053;-	0	1.11886	2.53e-06	7.32496	1.38e-08	258	437	391	490	827	1080	67.064	136.47	99.576	155.689	245.146	242.698	30
MSTRG.9275.3	CDS	CCNL1	chr3:157160046-157160050;-	0	-0.875302	0.324913	1.13402	0.11149	6	7	11	3	8	2	1.56	2.186	2.801	0.953	2.371	0.449	-468
MSTRG.9275.3	3pUTR	CCNL1	chr3:157153089-157153156;-	0	0.925024	0.000543977	5.13889	1.35009e-05	64	74	124	95	109	341	16.636	23.109	31.579	30.185	32.311	76.63	158
MSTRG.9275.3	cap	CCNL1	chr3:157160112-157160194;-	0	-1.84587	1.53e-07	4.8146	3.89e-10	145	141	188	25	55	54	37.691	44.033	47.878	7.943	16.304	12.135	-568
MSTRG.5725.1	cap	CCDC137	chr17:81666731-81666761;+	0	-0.210316	0.675144	2.57955	0.431181	17	19	29	14	16	27	4.419	5.933	7.385	4.448	4.743	6.067	-872
MSTRG.5725.1	CDS	CCDC137	chr17:81670360-81670451;+	0	0.132667	0.795319	3.29483	0.599897	36	45	17	38	29	38	9.358	14.053	4.329	12.074	8.596	8.539	-381
MSTRG.4222.1	cap	MESD	chr15:80989795-80989834;-	0	-1.11336	0.00325387	2.9341	0.000137633	38	25	46	14	10	27	9.878	7.807	11.715	4.448	2.964	6.067	-437
MSTRG.10067.1	cap	MAP1B	chr5:72107459-72107477;+	0	-0.406108	0.560348	1.64817	0.301203	21	6	7	10	7	7	5.459	1.874	1.783	3.177	2.075	1.573	-7458
MSTRG.10067.1	3pUTR	MAP1B	chr5:72205293-72205350;+	0	-0.0346622	0.944267	3.22022	0.87554	46	23	31	35	22	39	11.957	7.183	7.895	11.121	6.521	8.764	94
MSTRG.10067.1	CDS	MAP1B	chr5:72107580-72107586;+	0	-2.01035	0.03898	0.967389	0.00404318	13	4	9	1	0	5	3.379	1.249	2.292	0.318	0	1.124	-7355
MSTRG.10939.4	3pUTR	MCM3	chr6:52272300-52272448;-	0	-0.56085	0.0122863	5.68018	0.000788691	235	198	221	128	167	149	61.086	61.833	56.282	40.67	49.504	33.483	1290
MSTRG.10939.4	TC	MCM3	chr6:52281579-52281616;-	0	0.0401005	0.929358	3.6435	0.84329	47	34	50	32	36	70	12.217	10.618	12.734	10.167	10.671	15.73	19
MSTRG.10939.4	CDS	MCM3	chr6:52282156-52282170;-	0	-0.963988	0.0778324	1.83834	0.0112851	16	13	16	7	6	10	4.159	4.06	4.075	2.224	1.779	2.247	-168
MSTRG.10939.4	cap	MCM3	chr6:52284634-52284775;-	0	-0.841123	0.00115495	4.9204	3.5398e-05	173	87	171	62	70	105	44.969	27.169	43.549	19.699	20.75	23.596	-643
MSTRG.715.1	cap	PHGDH	chr1:119711926-119712059;+	0	-0.838493	0.000543187	5.80016	1.34496e-05	290	157	359	126	129	181	75.382	49.029	91.427	40.034	38.239	40.674	-1685
MSTRG.715.1	CDS	PHGDH	chr1:119743910-119744009;+	0	0.514596	0.0566874	4.20616	0.00701296	50	47	66	56	77	103	12.997	14.678	16.808	17.793	22.825	23.146	-105
MSTRG.715.1	3pUTR	PHGDH	chr1:119744093-119744122;+	0	0.178762	0.823604	1.82718	0.64661	4	5	23	7	12	17	1.04	1.561	5.857	2.224	3.557	3.82	65
MSTRG.715.1	TC	PHGDH	chr1:119744033-119744052;+	0	0.539764	0.267831	2.56328	0.0802355	16	8	25	13	26	33	4.159	2.498	6.367	4.131	7.707	7.416	5
MSTRG.11792.1	TC	STX1A	chr7:73700792-73700831;-	0	1.22897	0.00089992	3.40072	2.55109e-05	23	23	20	45	36	78	5.979	7.183	5.093	14.298	10.671	17.528	-1
MSTRG.11792.1	cap	STX1A	chr7:73719642-73719671;-	0	-3.19054	3.41e-08	3.11409	5.17e-11	59	21	87	4	3	11	15.336	6.558	22.156	1.271	0.889	2.472	-791
MSTRG.359.4	CDS	NFYC	chr1:40749659-40749669;+	0	-0.234844	0.80979	1.17857	0.623808	7	4	10	5	2	11	1.82	1.249	2.547	1.589	0.593	2.472	-731
MSTRG.359.4	5pUTR	NFYC	chr1:40709585-40709595;+	0	0.734907	0.368287	1.1499	0.139485	4	3	7	6	4	14	1.04	0.937	1.783	1.906	1.186	3.146	-1034
MSTRG.140.1	3pUTR	CROCCP2	chr1:16625801-16625811;-	0	0.362948	0.691368	1.188	0.451828	2	8	7	5	7	10	0.52	2.498	1.783	1.589	2.075	2.247	61
MSTRG.140.1	TC	CROCCP2	chr1:16625862-16625890;-	0	1.37498	0.0198829	1.93542	0.00156306	4	10	6	12	12	30	1.04	3.123	1.528	3.813	3.557	6.742	0
MSTRG.686.1	CDS	LRIG2	chr1:113107595-113107610;+	0	1.54674	6.15028e-05	3.33513	8.33e-07	10	25	19	37	54	67	2.599	7.807	4.839	11.756	16.007	15.056	-1874
MSTRG.3145.4	TC	ANKLE2	chr12:132741809-132741964;-	0	0.444667	0.0536914	5.78413	0.00647829	194	130	186	252	148	306	50.428	40.598	47.369	80.068	43.871	68.764	18
MSTRG.3145.4	3pUTR	ANKLE2	chr12:132734428-132734498;-	0	0.441484	0.0529554	5.71186	0.00636384	126	143	222	177	172	324	32.752	44.657	56.537	56.239	50.986	72.809	466
MSTRG.3145.4	5pUTR	ANKLE2	chr12:132750658-132750674;-	0	-1.28327	0.102038	1.18442	0.0170919	13	4	11	3	4	4	3.379	1.249	2.801	0.953	1.186	0.899	-563
MSTRG.8374.6	CDS	PCNT	chr21:46399696-46399795;+	0	-0.520143	0.0310259	4.89732	0.0029191	147	90	148	79	79	108	38.211	28.106	37.691	25.101	23.418	24.27	-5245
MSTRG.3145.4	CDS	ANKLE2	chr12:132743154-132743277;-	0	-0.0171327	0.958178	6.18822	0.904229	301	203	299	291	183	326	78.242	63.395	76.146	92.46	54.246	73.259	-54
MSTRG.6042.3	TC	CNDP2	chr18:74511057-74511089;+	0	0.279199	0.662376	1.99891	0.415799	19	2	16	18	6	17	4.939	0.625	4.075	5.719	1.779	3.82	11
MSTRG.6042.3	cap	CNDP2	chr18:74496362-74496374;+	0	-1.20081	0.0761881	1.52665	0.0109327	13	4	20	2	5	9	3.379	1.249	5.093	0.635	1.482	2.022	-844
MSTRG.13028.1	TC	HSPA5	chr9:125236558-125236572;-	0	-0.110318	0.88402	1.83598	0.75201	11	11	13	7	10	16	2.859	3.435	3.311	2.224	2.964	3.596	33
MSTRG.13028.1	cap	HSPA5	chr9:125241333-125241345;-	0	-0.243231	0.382342	4.73831	0.14925	73	57	194	42	55	192	18.976	17.8	49.406	13.345	16.304	43.146	-2178
MSTRG.13028.1	CDS	HSPA5	chr9:125239090-125239222;-	0	0.442226	0.0514999	5.65437	0.00609901	136	140	183	138	237	259	35.352	43.72	46.605	43.847	70.254	58.203	-1212
MSTRG.13028.1	3pUTR	HSPA5	chr9:125236368-125236379;-	0	0.121035	0.902705	1.32421	0.788004	2	1	18	1	3	20	0.52	0.312	4.584	0.318	0.889	4.494	226
MSTRG.8306.1	3pUTR	SETD4	chr21:36041876-36041876;-	0	3.32676	0.0376369	0.202288	0.00385276	1	0	0	1	0	12	0.26	0	0	0.318	0	2.697	202
MSTRG.8306.1	CDS	SETD4	chr21:36057176-36057202;-	0	0.12525	0.820425	2.54914	0.64094	20	12	25	16	14	33	5.199	3.747	6.367	5.084	4.15	7.416	-868
MSTRG.8306.1	cap	SETD4	chr21:36060472-36060538;-	0	-2.27176	3.41e-08	4.37982	5.07e-11	137	54	196	22	19	36	35.612	16.864	49.915	6.99	5.632	8.09	-1175
MSTRG.8306.1	TC	SETD4	chr21:36043561-36043561;-	0	0.32256	0.729114	1.17274	0.502511	3	2	12	4	3	15	0.78	0.625	3.056	1.271	0.889	3.371	29
MSTRG.2532.1	CDS	CCND2	chr12:4299905-4299947;+	0	0.0105403	0.986633	2.78909	0.969838	40	10	23	17	17	37	10.398	3.123	5.857	5.401	5.039	8.315	-59
MSTRG.2532.1	3pUTR	CCND2	chr12:4304508-4304511;+	0	0.909462	0.232856	1.28881	0.0639985	14	0	4	12	1	12	3.639	0	1.019	3.813	0.296	2.697	4502
MSTRG.2578.2	CDS	DDX12B	chr12:9298428-9298434;+	0	-0.136167	0.892905	1.20915	0.76965	8	4	9	6	3	10	2.08	1.249	2.292	1.906	0.889	2.247	-1219
MSTRG.3123.4	cap	DDX55	chr12:123602099-123602128;+	0	-1.55712	8.72347e-05	3.18932	1.27e-06	32	42	69	11	10	29	8.318	13.116	17.572	3.495	2.964	6.517	-1376
MSTRG.3123.4	TC	DDX55	chr12:123618811-123618830;+	0	0.562129	0.514536	1.34163	0.257197	3	3	12	1	13	13	0.78	0.937	3.056	0.318	3.854	2.921	-49
MSTRG.3123.4	3pUTR	DDX55	chr12:123619966-123620011;+	0	-0.208524	0.528852	4.29621	0.27044	83	40	111	74	38	86	21.575	12.492	28.268	23.512	11.264	19.326	264
MSTRG.3123.4	CDS	DDX55	chr12:123618760-123618773;+	0	1.61522	0.0485319	1.23529	0.00556719	0	2	8	3	12	16	0	0.625	2.037	0.953	3.557	3.596	-87
MSTRG.11581.1	TC	VWDE	chr7:12388861-12388918;-	0	0.622572	0.115231	3.00028	0.0206574	11	13	42	19	15	72	2.859	4.06	10.696	6.037	4.446	16.18	17
MSTRG.11581.1	3pUTR	VWDE	chr7:12357407-12357408;-	0	-0.0569449	0.966135	0.749516	0.922521	2	1	10	2	1	10	0.52	0.312	2.547	0.635	0.296	2.247	3022
MSTRG.316.8	5pUTR	THRAP3	chr1:36287761-36287799;+	0	1.49923	0.000439383	2.71408	1.02767e-05	12	7	16	23	21	58	3.119	2.186	4.075	7.308	6.225	13.034	-1922
MSTRG.9344.1	3pUTR	YEATS2	chr3:183812235-183812250;+	0	0.431329	0.622174	1.24169	0.369481	8	2	8	12	4	7	2.08	0.625	2.037	3.813	1.186	1.573	1655
MSTRG.316.8	cap	THRAP3	chr1:36287481-36287557;+	0	0.207798	0.48963	4.32503	0.234967	68	35	104	61	46	134	17.676	10.93	26.486	19.382	13.636	30.112	-2174
MSTRG.9344.1	CDS	YEATS2	chr3:183804059-183804060;+	0	1.5078	0.10413	0.831423	0.0175958	2	2	3	5	5	11	0.52	0.625	0.764	1.589	1.482	2.472	-611
MSTRG.316.8	TC	THRAP3	chr1:36303998-36304016;+	0	0.335947	0.619112	1.70851	0.366149	10	8	9	13	9	12	2.599	2.498	2.292	4.131	2.668	2.697	-15
MSTRG.11171.3	CDS	HBS1L	chr6:135042004-135042004;-	0	0.606236	0.266692	2.02894	0.0795469	10	10	11	9	21	18	2.599	3.123	2.801	2.86	6.225	4.045	-413
MSTRG.11171.3	cap	HBS1L	chr6:135054799-135054826;-	0	-1.56558	0.000896009	2.68524	2.53381e-05	36	13	51	4	9	21	9.358	4.06	12.988	1.271	2.668	4.719	-772
MSTRG.11171.3	3pUTR	HBS1L	chr6:134993770-134993778;-	0	0.560259	0.573742	0.898925	0.315443	5	2	5	4	3	11	1.3	0.625	1.273	1.271	0.889	2.472	642
MSTRG.11171.3	TC	HBS1L	chr6:135037811-135037843;-	0	0.588086	0.111917	3.02246	0.0196553	16	27	24	27	35	39	4.159	8.432	6.112	8.579	10.375	8.764	-10
MSTRG.3437.5	5pUTR	HNRNPC	chr14:21262603-21262652;-	0	0.0901573	0.818554	4.44645	0.637412	72	81	67	44	113	84	18.716	25.295	17.063	13.98	33.496	18.876	-936
MSTRG.3437.5	3pUTR	HNRNPC	chr14:21210793-21210795;-	0	1.09143	0.414134	0.632576	0.171711	0	2	5	4	0	12	0	0.625	1.273	1.271	0	2.697	433
MSTRG.3437.5	CDS	HNRNPC	chr14:21233953-21234231;-	0	0.443389	0.0218072	9.22508	0.00178868	1762	1709	1984	1946	2526	3019	458.013	533.702	505.265	618.306	748.778	678.43	-746
MSTRG.3437.5	cap	HNRNPC	chr14:21269300-21269442;-	0	-0.0824933	0.744187	8.1621	0.523558	1307	576	1545	947	685	1510	339.74	179.878	393.465	300.892	203.053	339.327	-2270
MSTRG.10290.1	5pUTR	HSPA9	chr5:138575306-138575429;-	0	-0.45964	0.0619961	5.24949	0.0080119	170	119	193	80	119	154	44.19	37.162	49.151	25.419	35.275	34.607	-2119
MSTRG.10290.1	3pUTR	HSPA9	chr5:138555752-138555771;-	0	-0.255437	0.662826	2.34639	0.416511	14	10	31	9	4	36	3.639	3.123	7.895	2.86	1.186	8.09	286
MSTRG.10290.1	TC	HSPA9	chr5:138556035-138556041;-	0	0.311399	0.822251	0.791749	0.643786	1	0	11	3	5	7	0.26	0	2.801	0.953	1.482	1.573	5
MSTRG.10290.1	CDS	HSPA9	chr5:138557869-138557986;-	0	-0.518245	0.0213709	5.24316	0.00173959	177	111	206	97	85	165	46.009	34.664	52.462	30.82	25.196	37.079	-420
MSTRG.885.2	TC	KHDC4	chr1:155915883-155915956;-	0	1.09056	1.40373e-05	6.05966	1.21e-07	107	142	224	223	251	566	27.813	44.345	57.046	70.854	74.404	127.192	27
MSTRG.885.2	cap	KHDC4	chr1:155934385-155934413;-	0	-3.84285	6.81e-08	2.63668	1.19e-10	42	31	46	3	1	4	10.917	9.681	11.715	0.953	0.296	0.899	-1542
MSTRG.885.2	3pUTR	KHDC4	chr1:155913325-155913372;-	0	0.180984	0.650095	3.43446	0.401868	26	18	66	27	23	76	6.758	5.621	16.808	8.579	6.818	17.079	1068
MSTRG.885.2	CDS	KHDC4	chr1:155925779-155925843;-	0	0.403733	0.137089	4.65727	0.0269125	54	101	77	64	104	142	14.037	31.541	19.61	20.335	30.829	31.91	-802
MSTRG.8345.2	5pUTR	PDXK	chr21:43734079-43734082;+	0	-0.0408087	0.975739	0.945745	0.944937	11	4	1	3	8	4	2.859	1.249	0.255	0.953	2.371	0.899	-835
MSTRG.11746.1	3pUTR	CCT6P3	chr7:65070909-65070918;+	0	1.33982	0.0464471	1.53819	0.00522602	9	3	3	10	13	15	2.339	0.937	0.764	3.177	3.854	3.371	519
MSTRG.11746.1	5pUTR	CCT6P3	chr7:65065038-65065092;+	0	-0.889688	0.00667552	3.41691	0.000348758	33	33	82	13	19	51	8.578	10.306	20.883	4.131	5.632	11.461	-322
MSTRG.8454.1	cap	TOP3B	chr22:21982759-21982791;-	0	-3.4834	1.68e-08	3.22852	2.01e-11	59	25	101	5	4	7	15.336	7.807	25.722	1.589	1.186	1.573	-542
MSTRG.8454.1	TC	TOP3B	chr22:21971912-21971916;-	0	0.213919	0.844868	1.00007	0.683959	4	3	8	2	6	10	1.04	0.937	2.037	0.635	1.779	2.247	-40
MSTRG.8454.1	3pUTR	TOP3B	chr22:21968713-21968770;-	0	0.464907	0.0806264	4.70734	0.0119205	73	81	81	112	89	125	18.976	25.295	20.628	35.586	26.382	28.09	288
MSTRG.5853.1	CDS	ENOSF1	chr18:675385-675394;-	0	2.11489	0.000534598	2.19191	1.31613e-05	4	7	5	9	15	52	1.04	2.186	1.273	2.86	4.446	11.685	-163
MSTRG.2457.3	cap	FOXRED1	chr11:126269157-126269171;+	0	-1.74235	0.0453424	1.20892	0.00505884	10	3	18	1	5	3	2.599	0.937	4.584	0.318	1.482	0.674	-211
MSTRG.2457.3	3pUTR	FOXRED1	chr11:126277138-126277149;+	0	-0.55072	0.334493	1.91333	0.117399	13	9	21	7	5	18	3.379	2.811	5.348	2.224	1.482	4.045	1233
MSTRG.5146.2	TC	TTC19	chr17:16001918-16001999;+	0	0.971093	0.000122705	5.73672	1.98e-06	83	127	189	171	193	441	21.575	39.661	48.133	54.332	57.211	99.102	3
MSTRG.5146.2	CDS	TTC19	chr17:16000219-16000235;+	0	1.64157	0.00964114	1.65563	0.000571744	2	3	9	11	11	23	0.52	0.937	2.292	3.495	3.261	5.169	-164
MSTRG.5146.2	3pUTR	TTC19	chr17:16004220-16004248;+	0	0.403654	0.356512	3.01641	0.131832	25	16	31	15	35	48	6.498	4.997	7.895	4.766	10.375	10.787	228
MSTRG.4137.2	TC	CLN6	chr15:68211621-68211651;-	0	-0.362066	0.346841	3.32562	0.125204	49	22	49	21	17	58	12.737	6.87	12.479	6.672	5.039	13.034	23
MSTRG.4137.2	CDS	CLN6	chr15:68218578-68218585;-	0	-1.00428	0.32986	0.946075	0.114534	10	10	1	2	3	5	2.599	3.123	0.255	0.635	0.889	1.124	-359
MSTRG.4871.2	3pUTR	MBTPS1	chr16:84101802-84101820;-	0	0.622732	0.449436	1.17914	0.200025	3	4	8	5	5	14	0.78	1.249	2.037	1.589	1.482	3.146	153
MSTRG.1106.1	3pUTR	MDM4	chr1:204549236-204549256;+	0	-0.935461	0.261091	1.10247	0.0768507	12	7	5	6	2	4	3.119	2.186	1.273	1.906	0.593	0.899	539
MSTRG.1106.1	TC	MDM4	chr1:204542795-204542802;+	0	0.53073	0.474267	1.51268	0.221337	7	4	10	5	13	13	1.82	1.249	2.547	1.589	3.854	2.921	35
MSTRG.4871.2	5pUTR	MBTPS1	chr16:84116818-84116835;-	0	-0.29857	0.675144	1.68722	0.431239	11	9	13	6	11	10	2.859	2.811	3.311	1.906	3.261	2.247	-235
MSTRG.7353.2	TC	AUP1	chr2:74527069-74527069;-	0	1.53231	0.260517	0.508039	0.0766276	3	2	0	4	1	10	0.78	0.625	0	1.271	0.296	2.247	11
MSTRG.7353.2	cap	AUP1	chr2:74529688-74529698;-	0	-0.622605	0.346317	1.60796	0.124942	11	10	13	7	9	6	2.859	3.123	3.311	2.224	2.668	1.348	-1187
MSTRG.7353.2	CDS	AUP1	chr2:74528279-74528313;-	0	0.574569	0.289863	2.36998	0.091684	25	4	14	17	19	25	6.498	1.249	3.565	5.401	5.632	5.618	-510
MSTRG.404.3	3pUTR	TOE1	chr1:45342810-45342822;+	0	0.414112	0.313406	2.84308	0.104751	23	9	33	25	14	47	5.979	2.811	8.404	7.943	4.15	10.562	70
MSTRG.404.3	5pUTR	TOE1	chr1:45340206-45340232;+	0	-3.22904	4.09e-07	2.54016	1.41e-09	42	10	57	4	1	6	10.917	3.123	14.516	1.271	0.296	1.348	-799
MSTRG.404.3	TC	TOE1	chr1:45342767-45342789;+	0	0.569993	0.0524413	4.19503	0.00626701	59	26	78	50	61	133	15.336	8.12	19.864	15.887	18.082	29.888	27
MSTRG.7542.1	TC	FAM168B	chr2:131052891-131052939;-	0	1.72954	0.000433943	2.33286	1.01394e-05	5	7	11	19	24	35	1.3	2.186	2.801	6.037	7.114	7.865	3
MSTRG.11214.2	TC	SHPRH	chr6:145921341-145921375;-	0	0.0794182	0.889583	2.68728	0.763329	18	13	33	11	18	41	4.679	4.06	8.404	3.495	5.336	9.214	21
MSTRG.11214.2	3pUTR	SHPRH	chr6:145910467-145910475;-	0	0.854149	0.350705	1.00542	0.127933	5	3	4	11	2	8	1.3	0.937	1.019	3.495	0.593	1.798	713
MSTRG.11214.2	CDS	SHPRH	chr6:145941627-145941627;-	0	1.12991	0.0970061	1.43921	0.0158708	3	5	7	9	7	18	0.78	1.561	1.783	2.86	2.075	4.045	-1231
MSTRG.8964.2	CDS	RBM5	chr3:50092047-50092089;+	0	-0.872317	0.0158125	3.14633	0.00112483	56	28	36	25	22	17	14.557	8.744	9.168	7.943	6.521	3.82	-390
MSTRG.10785.3	3pUTR	BRD2	chr6:32981087-32981179;+	0	0.947689	0.00105553	4.66063	3.1529e-05	26	32	130	28	60	325	6.758	9.993	33.107	8.896	17.786	73.034	422
MSTRG.10785.3	5pUTR	BRD2	chr6:32971965-32972021;+	0	1.08877	0.00038951	4.05735	8.75e-06	44	34	36	78	57	111	11.437	10.618	9.168	24.783	16.896	24.944	-3310
MSTRG.10785.3	CDS	BRD2	chr6:32975384-32975516;+	0	0.843221	0.000117296	7.29069	1.86e-06	420	258	581	560	444	1403	109.174	80.571	147.963	177.93	131.614	315.282	-2057
MSTRG.7817.2	TC	ZNF142	chr2:218650422-218650453;-	0	0.490306	0.263128	2.64032	0.0777492	21	7	26	20	17	38	5.459	2.186	6.621	6.355	5.039	8.539	11
MSTRG.4280.3	CDS	MAN2A2	chr15:90918360-90918381;+	0	-0.550024	0.173287	2.82808	0.0393306	32	16	40	14	17	29	8.318	4.997	10.187	4.448	5.039	6.517	-276
MSTRG.4280.3	3pUTR	MAN2A2	chr15:90919813-90919848;+	0	0.0992292	0.831872	3.21934	0.661119	48	20	28	33	26	41	12.477	6.246	7.131	10.485	7.707	9.214	55
MSTRG.11760.1	3pUTR	KCTD7	chr7:66641614-66641619;+	0	-1.57091	0.0837572	0.904705	0.0126476	12	3	8	4	1	2	3.119	0.937	2.037	1.271	0.296	0.449	2390
MSTRG.11042.1	3pUTR	MDN1	chr6:89643196-89643253;-	0	0.530869	0.14124	3.52344	0.028255	37	16	48	26	40	83	9.618	4.997	12.224	8.261	11.857	18.652	789
MSTRG.11042.1	CDS	MDN1	chr6:89645036-89645042;-	0	1.36222	0.139488	0.898911	0.0277041	2	3	3	4	4	14	0.52	0.937	0.764	1.271	1.186	3.146	-212
MSTRG.4280.2	TC	MAN2A2	chr15:90912531-90912545;+	0	1.00574	0.219991	1.29049	0.0583839	7	5	2	6	6	17	1.82	1.561	0.509	1.906	1.779	3.82	-16
MSTRG.8518.1	3pUTR	TUG1	chr22:30971530-30971534;+	0	3.15141	0.00168716	1.29096	5.88797e-05	1	3	0	12	7	20	0.26	0.937	0	3.813	2.075	4.494	1719
MSTRG.10708.2	cap	ZSCAN23	chr6:28443473-28443485;-	0	-0.761877	0.0677257	2.57993	0.00917298	22	16	39	12	9	25	5.719	4.997	9.932	3.813	2.668	5.618	-1325
MSTRG.10708.2	3pUTR	ZSCAN23	chr6:28423649-28423675;-	0	0.320863	0.622369	1.81983	0.369737	12	6	12	14	10	13	3.119	1.874	3.056	4.448	2.964	2.921	2253
MSTRG.3056.1	CDS	CIT	chr12:119785030-119785032;-	0	0.687055	0.418396	1.12719	0.174928	6	4	4	5	7	11	1.56	1.249	1.019	1.589	2.075	2.472	-84
MSTRG.3056.1	TC	CIT	chr12:119784961-119785001;-	0	0.22889	0.527032	3.5013	0.268616	39	32	39	42	39	48	10.138	9.993	9.932	13.345	11.561	10.787	-48
MSTRG.3056.1	cap	CIT	chr12:119877278-119877278;-	0	-6.12597	0.000645398	0.828557	1.66784e-05	13	1	14	0	0	0	3.379	0.312	3.565	0	0	0	-1272
MSTRG.3056.1	3pUTR	CIT	chr12:119782605-119782637;-	0	-0.621921	0.0858616	3.01105	0.0131642	41	26	35	21	17	28	10.658	8.12	8.913	6.672	5.039	6.292	137
MSTRG.9353.1	5pUTR	POLR2H	chr3:184363132-184363154;+	0	0.761337	0.0911237	2.49871	0.0144628	6	7	30	13	14	47	1.56	2.186	7.64	4.131	4.15	10.562	-800
MSTRG.9353.1	CDS	POLR2H	chr3:184364977-184365036;+	0	0.351372	0.310798	3.48386	0.103382	29	24	52	34	28	75	7.538	7.495	13.243	10.803	8.3	16.854	-320
MSTRG.10071.1	CDS	PTCD2	chr5:72331326-72331333;+	0	1.15269	0.29993	0.793561	0.0975046	1	5	2	4	2	13	0.26	1.561	0.509	1.271	0.593	2.921	-745
MSTRG.10071.1	3pUTR	PTCD2	chr5:72358546-72358566;+	0	1.60419	0.0584856	1.14795	0.00735623	4	3	2	6	4	19	1.04	0.937	0.509	1.906	1.186	4.27	142
MSTRG.10071.1	TC	PTCD2	chr5:72358423-72358474;+	0	1.65944	3.6232e-05	3.21833	4.17e-07	14	11	22	40	27	86	3.639	3.435	5.603	12.709	8.004	19.326	27
MSTRG.10071.1	cap	PTCD2	chr5:72320373-72320395;+	0	-1.26072	0.018083	1.97257	0.00135433	9	8	37	3	5	15	2.339	2.498	9.423	0.953	1.482	3.371	-1173
MSTRG.9371.5	TC	EIF4A2	chr3:186785888-186786047;+	0	0.405309	0.041566	7.36121	0.00444307	314	434	840	343	553	1322	81.621	135.533	213.923	108.982	163.925	297.08	8
MSTRG.9371.5	cap	EIF4A2	chr3:186783573-186783611;+	0	-2.9538	2.83e-11	7.01738	1.96e-15	651	593	1362	84	98	140	169.22	185.187	346.861	26.689	29.05	31.461	-324
MSTRG.9371.5	3pUTR	EIF4A2	chr3:186788311-186788396;+	0	1.08287	4.25e-06	6.66958	2.71e-08	224	216	272	421	428	683	58.226	67.454	69.27	133.765	126.871	153.484	691
MSTRG.9371.5	CDS	EIF4A2	chr3:186783633-186783635;+	0	-2.23812	0.00622412	1.24188	0.000318569	10	8	16	1	4	2	2.599	2.498	4.075	0.318	1.186	0.449	-268
MSTRG.13541.2	CDS	UPF3B	chrX:119838370-119838524;-	0	-0.725351	0.001706	5.71764	5.96158e-05	235	165	332	126	127	181	61.086	51.528	84.55	40.034	37.646	40.674	-574
MSTRG.13541.2	TC	UPF3B	chrX:119834820-119834865;-	0	1.98554	4.34198e-05	2.78712	5.29e-07	5	7	16	19	17	83	1.3	2.186	4.075	6.037	5.039	18.652	47
MSTRG.6658.3	3pUTR	CLASRP	chr19:45069099-45069117;+	0	1.00697	0.12529	1.83695	0.0234229	10	6	6	8	6	33	2.599	1.874	1.528	2.542	1.779	7.416	1187
MSTRG.6658.3	CDS	CLASRP	chr19:45052096-45052097;+	0	-0.0991595	0.910291	1.6659	0.804825	15	8	8	14	3	11	3.899	2.498	2.037	4.448	0.889	2.472	-496
MSTRG.6658.3	TC	CLASRP	chr19:45059294-45059298;+	0	-0.284448	0.739868	1.36844	0.517263	7	8	10	5	4	12	1.82	2.498	2.547	1.589	1.186	2.697	7
MSTRG.12338.1	TC	AP3M2	chr8:42169066-42169092;+	0	1.58372	0.00106593	2.28625	3.20364e-05	6	6	12	17	19	38	1.56	1.874	3.056	5.401	5.632	8.539	27
MSTRG.12338.1	CDS	AP3M2	chr8:42167226-42167236;+	0	-0.48046	0.499035	1.50313	0.243498	9	5	16	4	4	14	2.339	1.561	4.075	1.271	1.186	3.146	-378
MSTRG.12338.1	3pUTR	AP3M2	chr8:42169380-42169385;+	0	-0.372544	0.708448	1.06113	0.4738	10	2	8	3	3	9	2.599	0.625	2.037	0.953	0.889	2.022	327
MSTRG.12338.1	cap	AP3M2	chr8:42153056-42153079;+	0	-1.50526	0.00134253	2.40326	4.33532e-05	27	10	43	8	3	17	7.018	3.123	10.951	2.542	0.889	3.82	-1358
MSTRG.6498.1	CDS	KMT2B	chr19:35733867-35733873;+	0	-2.28517	0.0494724	0.513389	0.00573073	10	3	4	1	1	1	2.599	0.937	1.019	0.318	0.296	0.225	-991
MSTRG.13254.1	cap	TRAPPC2	chrX:13734545-13734635;-	0	-1.53558	3.49e-06	4.6764	2.05e-08	171	57	203	48	33	59	44.45	17.8	51.698	15.251	9.782	13.258	-631
MSTRG.13254.1	5pUTR	TRAPPC2	chrX:13734060-13734084;-	0	1.42215	6.55147e-05	3.57422	8.98e-07	23	20	25	43	48	98	5.979	6.246	6.367	13.662	14.229	22.023	-469
MSTRG.11810.1	cap	RHBDD2	chr7:75879034-75879052;+	0	-1.80998	0.0183909	1.23128	0.00139139	7	3	22	2	2	5	1.82	0.937	5.603	0.635	0.593	1.124	-285
MSTRG.11810.1	TC	RHBDD2	chr7:75881375-75881462;+	0	1.34604	0.000172884	3.85369	3.03e-06	23	21	44	67	34	130	5.979	6.558	11.205	21.288	10.079	29.214	-30
MSTRG.6302.6	5pUTR	TNPO2	chr19:12723927-12723986;-	0	-0.952704	0.000704209	4.26063	1.87609e-05	128	59	87	58	37	43	33.272	18.425	22.156	18.428	10.968	9.663	-2954
MSTRG.10113.1	3pUTR	MTX3	chr5:79983735-79983736;-	0	3.71045	0.00384682	1.0012	0.000169395	0	2	0	10	5	16	0	0.625	0	3.177	1.482	3.596	54
MSTRG.10113.1	cap	MTX3	chr5:79991245-79991262;-	0	-0.317165	0.567577	2.43245	0.308794	18	12	30	5	16	29	4.679	3.747	7.64	1.589	4.743	6.517	-762
MSTRG.1060.2	cap	ODR4	chr1:186375822-186375858;+	0	-1.09081	0.0125554	2.80488	0.000811176	24	10	65	3	7	40	6.239	3.123	16.554	0.953	2.075	8.989	-1513
MSTRG.1060.2	5pUTR	ODR4	chr1:186375914-186375914;+	0	-1.86049	0.0636172	0.828859	0.00832489	6	3	13	0	2	4	1.56	0.937	3.311	0	0.593	0.899	-1441
MSTRG.1060.2	CDS	ODR4	chr1:186406149-186406176;+	0	0.6325	0.175839	2.36293	0.0403318	14	10	16	13	16	35	3.639	3.123	4.075	4.131	4.743	7.865	-280
MSTRG.1060.2	3pUTR	ODR4	chr1:186420113-186420134;+	0	0.453193	0.401645	2.26815	0.162765	10	5	26	12	15	29	2.599	1.561	6.621	3.813	4.446	6.517	1044
MSTRG.13138.2	TC	CAMSAP1	chr9:135850445-135850458;-	0	0.938759	0.031963	2.48218	0.00304266	8	10	20	10	18	49	2.08	3.123	5.093	3.177	5.336	11.011	-1
MSTRG.2445.2	3pUTR	TBRG1	chr11:124630392-124630410;+	0	0.407578	0.43385	2.21491	0.187224	10	14	15	10	17	26	2.599	4.372	3.82	3.177	5.039	5.843	144
MSTRG.2445.2	TC	TBRG1	chr11:124626904-124627032;+	0	0.795229	0.000729918	5.38244	1.9631e-05	99	112	115	126	201	253	25.734	34.976	29.287	40.034	59.582	56.854	8
MSTRG.2254.1	cap	IGHMBP2	chr11:68903891-68903907;+	0	-0.943661	0.374351	0.797403	0.143523	6	2	10	4	3	2	1.56	0.625	2.547	1.271	0.889	0.449	-3024
MSTRG.2254.1	CDS	IGHMBP2	chr11:68908148-68908162;+	0	1.15458	0.168546	1.10058	0.0377657	2	4	5	10	6	9	0.52	1.249	1.273	3.177	1.779	2.022	-2705
MSTRG.12786.3	3pUTR	GRHPR	chr9:37429742-37429787;+	0	0.282981	0.393198	3.86265	0.156905	52	33	56	63	46	61	13.517	10.306	14.262	20.017	13.636	13.708	243
MSTRG.12786.3	CDS	GRHPR	chr9:37428525-37428571;+	0	-0.167295	0.720416	3.78745	0.490403	83	24	53	30	24	90	21.575	7.495	13.498	9.532	7.114	20.225	-191
MSTRG.12786.3	TC	GRHPR	chr9:37428689-37428861;+	0	0.270488	0.253185	6.37702	0.0731396	360	117	409	254	204	592	93.578	36.538	104.16	80.704	60.471	133.034	25
MSTRG.13445.1	cap	MAGT1	chrX:77895421-77895443;-	0	-0.718927	0.017324	3.87008	0.0012755	71	39	88	41	30	47	18.456	12.179	22.411	13.027	8.893	10.562	-1025
MSTRG.4514.3	3pUTR	ZC3H7A	chr16:11751277-11751289;-	0	2.08092	0.00980079	1.15908	0.000584828	2	3	2	5	13	13	0.52	0.937	0.509	1.589	3.854	2.921	1757
MSTRG.4514.3	CDS	ZC3H7A	chr16:11770846-11770863;-	0	0.315104	0.709515	1.36165	0.474998	5	5	10	5	4	17	1.3	1.561	2.547	1.589	1.186	3.82	-94
MSTRG.4514.3	TC	ZC3H7A	chr16:11768374-11768500;-	0	0.148435	0.571866	5.70821	0.313776	129	117	312	113	124	423	33.532	36.538	79.457	35.904	36.757	95.057	20
MSTRG.5436.1	CDS	LRRC37A4P	chr17:45517908-45517980;-	0	-0.255458	0.34613	4.59974	0.124797	113	71	103	78	66	95	29.373	22.173	26.231	24.783	19.564	21.348	-181
MSTRG.5436.1	TC	LRRC37A4P	chr17:45517188-45517208;-	0	-0.398901	0.349334	2.77501	0.126938	33	15	33	16	16	29	8.578	4.684	8.404	5.084	4.743	6.517	-24
MSTRG.8866.2	3pUTR	ACAA1	chr3:38127809-38127862;-	0	-0.62735	0.0357036	3.71256	0.00355439	42	61	65	24	38	48	10.917	19.05	16.554	7.626	11.264	10.787	83
MSTRG.8866.2	CDS	ACAA1	chr3:38131968-38131981;-	0	0.356774	0.734928	0.966783	0.509808	6	3	5	5	2	11	1.56	0.937	1.273	1.589	0.593	2.472	-110
MSTRG.8866.2	TC	ACAA1	chr3:38129300-38129383;-	0	0.615457	0.0168937	4.62685	0.00123253	50	87	72	79	108	133	12.997	27.169	18.336	25.101	32.014	29.888	-5
MSTRG.13079.1	cap	DOLPP1	chr9:129081111-129081129;+	0	-0.165555	0.747836	3.09734	0.528111	33	14	49	14	27	45	8.578	4.372	12.479	4.448	8.004	10.112	-734
MSTRG.8699.6	3pUTR	CHKB-CPT1B	chr22:50569362-50569364;-	0	-0.376869	0.562272	2.00662	0.303443	14	3	28	7	9	18	3.639	0.937	7.131	2.224	2.668	4.045	2853
MSTRG.7917.1	3pUTR	ENSG00000291147	chr2:242138862-242138876;+	0	0.73571	0.343122	1.28883	0.122903	4	2	10	7	7	13	1.04	0.625	2.547	2.224	2.075	2.921	312
MSTRG.7917.1	TC	ENSG00000291147	chr2:242118971-242119032;+	0	0.59442	0.114878	3.03147	0.0205489	18	20	29	20	25	61	4.679	6.246	7.385	6.355	7.411	13.708	14
MSTRG.7917.1	CDS	ENSG00000291147	chr2:242094901-242094910;+	0	-1.26956	0.149347	0.936888	0.0308072	7	4	11	2	3	4	1.82	1.249	2.801	0.635	0.889	0.899	-313
MSTRG.6309.4	CDS	RAD23A	chr19:12945980-12945994;+	0	-0.281151	0.80569	1.10401	0.616756	11	8	1	3	6	7	2.859	2.498	0.255	0.953	1.779	1.573	-382
MSTRG.6309.4	TC	RAD23A	chr19:12948523-12948540;+	0	1.38567	0.0457242	1.4127	0.00511832	1	3	9	5	11	19	0.26	0.937	2.292	1.589	3.261	4.27	26
MSTRG.6309.4	3pUTR	RAD23A	chr19:12948688-12948698;+	0	1.69071	0.0382917	1.06754	0.00395071	2	3	3	7	8	12	0.52	0.937	0.764	2.224	2.371	2.697	51
MSTRG.6309.4	cap	RAD23A	chr19:12945845-12945877;+	0	-0.848488	0.0933543	2.31866	0.0150301	25	9	31	11	12	12	6.498	2.811	7.895	3.495	3.557	2.697	-492
MSTRG.3055.2	3pUTR	PRKAB1	chr12:119680376-119680403;+	0	2.27645	9.07e-06	2.96661	6.84e-08	11	5	11	22	25	94	2.859	1.561	2.801	6.99	7.411	21.124	62
MSTRG.3055.2	TC	PRKAB1	chr12:119680319-119680332;+	0	2.82919	0.000827496	1.71703	2.2828e-05	5	1	1	5	9	42	1.3	0.312	0.255	1.589	2.668	9.438	6
MSTRG.3055.2	CDS	PRKAB1	chr12:119676618-119676660;+	0	1.00672	0.000702272	4.24501	1.86517e-05	34	60	40	58	93	121	8.838	18.737	10.187	18.428	27.568	27.191	-160
MSTRG.13286.1	CDS	KLHL15	chrX:23988368-23988494;-	0	0.250398	0.350198	4.79395	0.12753	107	107	51	119	118	73	27.813	33.415	12.988	37.81	34.979	16.405	-445
MSTRG.13286.1	3pUTR	KLHL15	chrX:23986804-23986829;-	0	0.957279	0.103276	1.73094	0.0173731	8	4	9	9	8	25	2.08	1.249	2.292	2.86	2.371	5.618	1113
MSTRG.8073.6	TC	RBM39	chr20:35738968-35739132;-	0	-0.172238	0.43922	7.35519	0.191168	512	632	715	411	601	644	133.089	197.367	182.089	130.588	178.153	144.72	42
MSTRG.8073.6	CDS	RBM39	chr20:35740824-35740889;-	0	-0.342879	0.138822	6.04185	0.0274897	238	249	304	193	219	209	61.866	77.76	77.42	61.322	64.918	46.967	-74
MSTRG.8073.6	3pUTR	RBM39	chr20:35729319-35729367;-	0	0.391445	0.136316	5.24822	0.02666	79	84	209	114	90	294	20.535	26.232	53.226	36.221	26.679	66.068	395
MSTRG.8073.6	cap	RBM39	chr20:35742213-35742270;-	0	-1.02851	2.45758e-05	5.87316	2.49e-07	198	250	415	71	146	218	51.468	78.072	105.688	22.559	43.279	48.989	-430
MSTRG.8073.6	5pUTR	RBM39	chr20:35741941-35742134;-	0	-0.512799	0.0144873	6.66933	0.000995805	378	457	416	233	377	277	98.257	142.716	105.943	74.032	111.753	62.247	-271
MSTRG.1169.1	5pUTR	EPRS1	chr1:220046403-220046508;-	0	-0.795608	0.00108803	4.92412	3.29013e-05	140	81	210	60	52	141	36.391	25.295	53.481	19.064	15.414	31.686	-4587
MSTRG.1169.1	CDS	EPRS1	chr1:220024343-220024385;-	0	0.68597	0.0285391	3.57691	0.00258572	22	34	40	26	55	78	5.719	10.618	10.187	8.261	16.304	17.528	-3681
MSTRG.3179.1	cap	PSPC1	chr13:19782931-19782945;-	0	-1.2366	0.00148627	3.10224	4.95378e-05	47	11	73	16	9	28	12.217	3.435	18.591	5.084	2.668	6.292	-1363
MSTRG.3179.1	TC	PSPC1	chr13:19677754-19677814;-	0	0.161308	0.589121	4.69916	0.332377	66	69	132	51	83	180	17.156	21.548	33.616	16.204	24.604	40.45	32
MSTRG.3179.1	CDS	PSPC1	chr13:19741623-19741648;-	0	-1.84127	0.000259994	2.30532	5.21e-06	33	23	21	7	6	8	8.578	7.183	5.348	2.224	1.779	1.798	-207
MSTRG.8126.1	CDS	ZNF335	chr20:45971305-45971338;-	0	0.302356	0.490523	2.76019	0.23578	16	19	27	18	22	38	4.159	5.933	6.876	5.719	6.521	8.539	-3953
MSTRG.5266.1	CDS	LRRC37B	chr17:32021394-32021519;+	0	0.902372	0.000294532	5.13732	6.11e-06	96	67	105	121	137	257	24.954	20.923	26.74	38.446	40.611	57.753	-2563
MSTRG.5266.1	5pUTR	LRRC37B	chr17:32008088-32008125;+	0	1.00551	0.00245846	3.60814	9.61747e-05	27	20	40	62	40	72	7.018	6.246	10.187	19.699	11.857	16.18	-2796
MSTRG.12340.2	TC	IKBKB	chr8:42290189-42290227;+	0	0.934855	0.00458342	3.42478	0.000213947	28	21	29	47	34	70	7.278	6.558	7.385	14.933	10.079	15.73	30
MSTRG.12340.2	3pUTR	IKBKB	chr8:42322061-42322152;+	0	-0.690156	0.0345866	3.75861	0.00340535	70	50	56	30	48	31	18.196	15.614	14.262	9.532	14.229	6.966	1527
MSTRG.6536.3	cap	ZNF383	chr19:37218247-37218254;+	0	-0.584337	0.547576	0.965958	0.288338	5	3	11	1	4	8	1.3	0.937	2.801	0.318	1.186	1.798	-1763
MSTRG.6536.3	5pUTR	ZNF383	chr19:37230410-37230433;+	0	1.1628	0.00871051	2.46456	0.000496263	8	9	17	13	28	37	2.08	2.811	4.329	4.131	8.3	8.315	-1446
MSTRG.7263.1	CDS	XPO1	chr2:61502007-61502038;-	0	0.804679	0.0218382	3.14688	0.00179291	17	18	32	23	29	70	4.419	5.621	8.149	7.308	8.596	15.73	-2837
MSTRG.7263.1	5pUTR	XPO1	chr2:61537673-61537684;-	0	-0.840439	0.152888	1.73441	0.0320489	10	9	21	3	6	14	2.599	2.811	5.348	0.953	1.779	3.146	-3341
MSTRG.10894.1	CDS	CUL7	chr6:43048155-43048171;-	0	0.428767	0.562096	1.46126	0.303257	6	5	10	7	6	16	1.56	1.561	2.547	2.224	1.779	3.596	-2932
MSTRG.205.6	3pUTR	SRRM1	chr1:24652504-24652514;+	0	-0.70525	0.46515	0.90722	0.212905	11	4	4	4	3	4	2.859	1.249	1.019	1.271	0.889	0.899	609
MSTRG.205.6	TC	SRRM1	chr1:24647079-24647186;+	0	0.503615	0.0125463	6.68479	0.000810298	266	238	449	326	335	721	69.144	74.325	114.347	103.581	99.303	162.023	3
MSTRG.1539.2	TC	DDX50	chr10:68906302-68906330;+	0	0.468422	0.170361	3.39948	0.0383247	19	31	43	24	36	73	4.939	9.681	10.951	7.626	10.671	16.405	11
MSTRG.1539.2	3pUTR	DDX50	chr10:68936019-68936019;+	0	2.15927	0.122604	0.414332	0.0225923	1	1	1	0	5	10	0.26	0.312	0.255	0	1.482	2.247	1494
MSTRG.1597.2	TC	VDAC2	chr10:75217917-75217982;+	0	0.514894	0.0680343	4.20046	0.00923674	42	33	93	50	64	125	10.917	10.306	23.684	15.887	18.971	28.09	12
MSTRG.11813.6	3pUTR	PMS2P3	chr7:75512589-75512638;-	0	0.958213	0.0203718	2.75423	0.00162208	15	7	26	28	23	41	3.899	2.186	6.621	8.896	6.818	9.214	150
MSTRG.11813.6	TC	PMS2P3	chr7:75514648-75514779;-	0	0.347687	0.200016	4.82977	0.0496949	65	79	131	90	82	184	16.896	24.671	33.362	28.596	24.307	41.349	-44
MSTRG.1597.2	cap	VDAC2	chr10:75210828-75210835;+	0	-0.985899	0.0785572	1.94341	0.0114301	11	6	33	6	6	13	2.859	1.874	8.404	1.906	1.779	2.921	-347
MSTRG.1597.2	3pUTR	VDAC2	chr10:75219318-75219354;+	0	-0.442095	0.219938	3.22287	0.0583555	33	26	55	24	21	39	8.578	8.12	14.007	7.626	6.225	8.764	233
MSTRG.1597.2	CDS	VDAC2	chr10:75214052-75214062;+	0	-0.134175	0.918022	0.936072	0.820007	7	5	4	1	4	10	1.82	1.561	1.019	0.318	1.186	2.247	-77
MSTRG.11813.6	CDS	PMS2P3	chr7:75515719-75515755;-	0	0.17968	0.765085	2.44456	0.55284	16	12	23	9	24	26	4.159	3.747	5.857	2.86	7.114	5.843	-78
MSTRG.5291.4	3pUTR	TAF15	chr17:35844282-35844345;+	0	-0.991754	0.00173025	3.81734	6.09421e-05	70	79	46	23	47	28	18.196	24.671	11.715	7.308	13.932	6.292	421
MSTRG.5291.4	TC	TAF15	chr17:35836132-35836201;+	0	-0.115785	0.758555	3.89275	0.542647	46	46	73	31	42	85	11.957	14.365	18.591	9.85	12.45	19.101	3
MSTRG.5291.4	cap	TAF15	chr17:35809477-35809572;+	0	-0.515231	0.0203327	6.41763	0.00161584	439	218	477	276	199	291	114.113	68.079	121.478	87.694	58.989	65.394	-721
MSTRG.5291.4	CDS	TAF15	chr17:35822798-35822831;+	0	-0.406226	0.432942	2.35867	0.186355	23	6	31	12	10	22	5.979	1.874	7.895	3.813	2.964	4.944	-154
MSTRG.3949.3	3pUTR	IVD	chr15:40415410-40415463;+	0	0.672237	0.06909	2.98748	0.00944715	17	23	23	26	30	46	4.419	7.183	5.857	8.261	8.893	10.337	987
MSTRG.696.1	CDS	HIPK1	chr1:113969959-113969959;+	0	0.526681	0.671582	0.884507	0.426551	3	5	4	3	14	0	0.78	1.561	1.019	0.953	4.15	0	-855
MSTRG.696.1	3pUTR	HIPK1	chr1:113974824-113974842;+	0	1.21776	0.167829	0.959088	0.0375184	5	0	5	5	1	16	1.3	0	1.273	1.589	0.296	3.596	1315
MSTRG.5420.2	TC	DBF4B	chr17:44734090-44734103;+	0	1.24676	0.0210072	2.10031	0.00168962	14	4	7	15	20	24	3.639	1.249	1.783	4.766	5.929	5.393	9
MSTRG.5420.2	5pUTR	DBF4B	chr17:44708721-44708725;+	0	-0.837691	0.294556	1.2181	0.0944013	12	7	7	8	2	4	3.119	2.186	1.783	2.542	0.593	0.899	-570
MSTRG.5420.2	cap	DBF4B	chr17:44708647-44708669;+	0	-0.971659	0.0273475	2.44785	0.00243424	30	11	33	10	9	18	7.798	3.435	8.404	3.177	2.668	4.045	-626
MSTRG.4169.2	cap	CLK3	chr15:74615845-74615874;+	0	-2.43034	0.000702272	1.7757	1.86769e-05	11	12	32	5	1	4	2.859	3.747	8.149	1.589	0.296	0.899	-509
MSTRG.4169.2	TC	CLK3	chr15:74624902-74624948;+	0	0.937591	0.000770407	4.15235	2.09324e-05	40	37	54	62	76	117	10.398	11.555	13.752	19.699	22.529	26.292	25
MSTRG.4169.2	CDS	CLK3	chr15:74622499-74622501;+	0	1.3189	0.235052	0.59529	0.0649736	1	3	2	1	4	11	0.26	0.937	0.509	0.318	1.186	2.472	-81
MSTRG.4169.2	3pUTR	CLK3	chr15:74627357-74627439;+	0	-0.824515	0.0121546	3.38213	0.000777711	58	31	53	22	20	38	15.076	9.681	13.498	6.99	5.929	8.539	270
MSTRG.6750.1	cap	FTL	chr19:48965307-48965314;+	0	-0.436989	0.146995	4.48129	0.0300099	121	64	94	52	76	75	31.453	19.986	23.939	16.522	22.529	16.854	-723
MSTRG.198.15	3pUTR	SRSF10	chr1:23974974-23975098;-	0	-0.105412	0.672557	6.68424	0.428101	372	294	522	305	289	514	96.697	91.813	132.938	96.908	85.668	115.506	390
MSTRG.9728.2	cap	ENSG00000291201	chr4:118591792-118591792;+	0	-3.35332	0.00659353	0.866153	0.000343866	17	2	8	0	0	2	4.419	0.625	2.037	0	0	0.449	-5789
MSTRG.9728.2	5pUTR	ENSG00000291201	chr4:118605593-118605626;+	0	1.21018	0.00322918	2.7893	0.000136354	20	11	12	28	26	46	5.199	3.435	3.056	8.896	7.707	10.337	-5410
MSTRG.12747.3	cap	UBAP2	chr9:34048885-34048887;-	0	-2.37918	0.00698507	1.18387	0.00036886	11	5	17	2	3	1	2.859	1.561	4.329	0.635	0.889	0.225	-904
MSTRG.12747.3	3pUTR	UBAP2	chr9:33943442-33943456;-	0	0.210459	0.802048	1.46817	0.610923	6	6	11	6	10	11	1.56	1.874	2.801	1.906	2.964	2.472	821
MSTRG.12747.3	CDS	UBAP2	chr9:33996247-33996252;-	0	-1.01859	0.242324	1.21215	0.0680903	11	7	9	6	0	7	2.859	2.186	2.292	1.906	0	1.573	-542
MSTRG.12747.3	TC	UBAP2	chr9:33953439-33953469;-	0	0.497753	0.247765	2.63281	0.0705052	14	27	11	19	33	20	3.639	8.432	2.801	6.037	9.782	4.494	30
MSTRG.4205.1	CDS	IREB2	chr15:78485793-78485834;+	0	0.50563	0.157507	3.4464	0.0337401	37	20	39	42	19	79	9.618	6.246	9.932	13.345	5.632	17.753	-1203
MSTRG.4205.1	3pUTR	IREB2	chr15:78499030-78499030;+	0	1.94229	0.0889053	0.59178	0.0138749	2	0	3	6	0	11	0.52	0	0.764	1.906	0	2.472	890
MSTRG.9957.2	CDS	CPLANE1	chr5:37125350-37125369;-	0	-0.998482	0.242601	1.03392	0.0682232	11	3	9	3	3	5	2.859	0.937	2.292	0.953	0.889	1.124	-901
MSTRG.4282.3	TC	UNC45A	chr15:90936278-90936348;+	0	-0.04338	0.908683	4.55346	0.800602	110	36	125	73	53	128	28.593	11.242	31.834	23.194	15.711	28.764	10
MSTRG.4282.3	CDS	UNC45A	chr15:90935952-90935981;+	0	-0.632936	0.0878018	3.03386	0.013644	45	20	40	26	17	23	11.697	6.246	10.187	8.261	5.039	5.169	-165
MSTRG.4282.3	3pUTR	UNC45A	chr15:90952965-90953043;+	0	-0.760338	0.00797117	4.0232	0.000439615	79	83	53	35	49	42	20.535	25.92	13.498	11.121	14.525	9.438	2144
MSTRG.4486.1	3pUTR	ANKS3	chr16:4726749-4726763;-	0	0.0572091	0.939354	2.09297	0.864624	17	4	21	15	10	17	4.419	1.249	5.348	4.766	2.964	3.82	65
MSTRG.4486.1	TC	ANKS3	chr16:4726798-4726809;-	0	0.581885	0.299422	1.97377	0.0971683	8	12	10	10	13	23	2.08	3.747	2.547	3.177	3.854	5.169	14
MSTRG.4827.1	TC	DHX38	chr16:72107367-72107385;+	0	0.73268	0.145818	2.12797	0.0296665	5	12	15	11	17	26	1.3	3.747	3.82	3.495	5.039	5.843	3
MSTRG.4827.1	CDS	DHX38	chr16:72099840-72099882;+	0	-0.453238	0.329344	2.42204	0.114255	24	20	18	15	15	15	6.239	6.246	4.584	4.766	4.446	3.371	-1530
MSTRG.4917.6	3pUTR	TCF25	chr16:89883351-89883416;+	0	-0.49746	0.0803095	4.09845	0.0118184	74	44	102	48	37	69	19.235	13.741	25.976	15.251	10.968	15.506	138
MSTRG.4917.6	TC	TCF25	chr16:89878499-89878614;+	0	-0.070922	0.819503	5.3526	0.63947	155	81	243	117	101	229	40.291	25.295	61.885	37.175	29.939	51.461	27
MSTRG.4917.6	cap	TCF25	chr16:89873614-89873617;+	0	-1.55525	0.0202918	1.49057	0.00161056	12	12	14	2	3	8	3.119	3.747	3.565	0.635	0.889	1.798	-278
MSTRG.1499.8	3pUTR	TIMM23B-AGAP6	chr10:49973029-49973126;+	0	0.929521	0.00012412	5.64217	2.02e-06	120	114	138	169	204	363	31.193	35.601	35.144	53.697	60.471	81.573	394
MSTRG.1499.8	TC	TIMM23B-AGAP6	chr10:49952136-49952165;+	0	0.0894198	0.857791	3.02123	0.706315	24	20	38	20	29	39	6.239	6.246	9.677	6.355	8.596	8.764	14
MSTRG.5403.1	cap	TMEM101	chr17:44014955-44014973;-	0	-0.546619	0.221528	2.71225	0.0589818	27	8	47	12	13	30	7.018	2.498	11.969	3.813	3.854	6.742	-773
MSTRG.8175.1	CDS	VAPB	chr20:58440907-58440957;+	0	0.828809	0.00322918	4.5233	0.00013638	46	52	82	87	68	175	11.957	16.239	20.883	27.643	20.157	39.326	-317
MSTRG.8175.1	3pUTR	VAPB	chr20:58448707-58448712;+	0	1.69077	0.172714	0.594271	0.0391354	6	0	0	5	1	10	1.56	0	0	1.589	0.296	2.247	4475
MSTRG.3826.1	CDS	HSP90AA1	chr14:102085759-102086124;-	0	-0.123919	0.600104	9.69203	0.345482	2900	2350	4449	2096	2587	4225	753.824	733.879	1133.03	665.966	766.86	949.442	-1683
MSTRG.3826.1	cap	HSP90AA1	chr14:102086987-102087079;-	0	-0.580386	0.0167522	7.89402	0.00121988	1277	387	1806	436	456	1327	331.942	120.856	459.934	138.531	135.171	298.204	-2254
MSTRG.3826.1	3pUTR	HSP90AA1	chr14:102081111-102081820;-	0	0.246893	0.234784	8.46116	0.0648724	1272	550	2031	1041	845	2650	330.643	171.759	517.235	330.759	250.482	595.508	522
MSTRG.12057.2	3pUTR	ENSG00000242588	chr7:128661821-128661824;+	0	-0.243592	0.729979	1.87105	0.503765	20	4	15	13	8	10	5.199	1.249	3.82	4.131	2.371	2.247	9287
MSTRG.12057.2	5pUTR	ENSG00000242588	chr7:128625810-128625842;+	0	1.43144	0.00102352	2.64068	3.02661e-05	14	10	10	23	33	37	3.639	3.123	2.547	7.308	9.782	8.315	-3461
MSTRG.7021.1	TC	TMEM18	chr2:676023-676099;-	0	1.31936	3.59572e-05	4.74553	4.12e-07	33	54	80	93	88	257	8.578	16.864	20.374	29.549	26.086	57.753	-1
MSTRG.7021.1	3pUTR	TMEM18	chr2:669552-669584;-	0	1.42228	0.00434564	2.37949	0.000198467	7	10	11	25	14	38	1.82	3.123	2.801	7.943	4.15	8.539	861
MSTRG.8137.3	cap	CSE1L	chr20:49046317-49046339;+	0	-0.0976037	0.89214	2.40364	0.767972	8	13	33	8	4	43	2.08	4.06	8.404	2.542	1.186	9.663	-1788
MSTRG.8137.3	TC	CSE1L	chr20:49089247-49089396;+	0	0.594531	0.0116111	5.83516	0.000730615	91	149	252	97	198	532	23.654	46.531	64.177	30.82	58.693	119.551	5
MSTRG.8137.3	CDS	CSE1L	chr20:49072400-49072449;+	0	1.08069	0.00433899	2.90812	0.000197964	24	6	22	37	16	53	6.239	1.874	5.603	11.756	4.743	11.91	-745
MSTRG.8137.3	3pUTR	CSE1L	chr20:49094875-49094964;+	0	0.657971	0.0370241	3.55868	0.0037627	30	24	43	33	48	75	7.798	7.495	10.951	10.485	14.229	16.854	925
MSTRG.7557.2	3pUTR	UBXN4	chr2:135755599-135755650;+	0	-1.00976	0.00505095	3.18262	0.000242912	30	27	72	16	12	37	7.798	8.432	18.336	5.084	3.557	8.315	369
MSTRG.7557.2	TC	UBXN4	chr2:135742562-135742582;+	0	1.32729	0.00650398	2.22844	0.000337156	9	6	11	13	16	39	2.339	1.874	2.801	4.131	4.743	8.764	3
MSTRG.6182.1	TC	DUS3L	chr19:5786769-5786811;-	0	0.370416	0.341203	3.41657	0.121402	34	22	42	21	42	68	8.838	6.87	10.696	6.672	12.45	15.281	3
MSTRG.6182.1	cap	DUS3L	chr19:5791163-5791176;-	0	-1.28894	0.0186897	2.31004	0.00142498	22	23	25	11	2	16	5.719	7.183	6.367	3.495	0.593	3.596	-1521
MSTRG.6182.1	3pUTR	DUS3L	chr19:5786474-5786534;-	0	0.963889	0.0104909	2.90948	0.000641322	16	17	19	23	40	40	4.159	5.309	4.839	7.308	11.857	8.989	129
MSTRG.11768.2	TC	TYW1	chr7:67067316-67067400;+	0	0.434342	0.125014	4.31165	0.0233126	48	48	88	63	80	104	12.477	14.99	22.411	20.017	23.714	23.371	-18
MSTRG.13099.3	3pUTR	FUBP3	chr9:130637526-130637565;+	0	0.403488	0.341281	3.03104	0.121512	29	14	31	30	11	59	7.538	4.372	7.895	9.532	3.261	13.258	1084
MSTRG.13099.3	TC	FUBP3	chr9:130631185-130631211;+	0	0.542839	0.398285	1.68044	0.160471	7	8	9	8	9	19	1.82	2.498	2.292	2.542	2.668	4.27	30
MSTRG.3018.1	CDS	BRAP	chr12:111660601-111660675;-	0	0.330021	0.290487	3.92371	0.092016	30	40	74	29	48	113	7.798	12.492	18.846	9.214	14.229	25.393	-820
MSTRG.3018.1	cap	BRAP	chr12:111685935-111685963;-	0	-0.271793	0.697754	1.73526	0.459913	8	9	17	6	6	17	2.08	2.811	4.329	1.906	1.779	3.82	-1936
MSTRG.3018.1	TC	BRAP	chr12:111644170-111644191;-	0	3.35078	4.14e-06	2.25923	2.62e-08	3	4	1	17	24	47	0.78	1.249	0.255	5.401	7.114	10.562	19
MSTRG.10966.5	3pUTR	DST	chr6:56458765-56458782;-	0	0.103667	0.885385	2.10919	0.755371	12	9	20	17	7	20	3.119	2.811	5.093	5.401	2.075	4.494	226
MSTRG.10966.5	CDS	DST	chr6:56527597-56527718;-	0	-0.468216	0.0615808	4.60305	0.00793303	118	87	98	70	71	77	30.673	27.169	24.958	22.241	21.046	17.303	-5636
MSTRG.8145.1	TC	SLC9A8	chr20:49862931-49862970;+	0	0.376445	0.271488	3.51395	0.082303	24	19	65	27	30	85	6.239	5.933	16.554	8.579	8.893	19.101	31
MSTRG.8145.1	3pUTR	SLC9A8	chr20:49864755-49864765;+	0	1.35535	0.134004	1.09427	0.025936	3	0	7	7	8	11	0.78	0	1.783	2.224	2.371	2.472	150
MSTRG.5233.1	CDS	NUFIP2	chr17:29287467-29287491;-	0	0.239278	0.68045	2.31292	0.437692	13	7	26	14	15	25	3.379	2.186	6.621	4.448	4.446	5.618	-1574
MSTRG.5233.1	3pUTR	NUFIP2	chr17:29263052-29263084;-	0	0.65606	0.183902	2.33255	0.0431949	14	9	16	18	8	37	3.639	2.811	4.075	5.719	2.371	8.315	1477
MSTRG.5878.1	CDS	MTCL1	chr18:8810022-8810035;+	0	0.687543	0.37311	1.5795	0.142699	1	7	13	11	9	14	0.26	2.186	3.311	3.495	2.668	3.146	-83
MSTRG.5878.1	TC	MTCL1	chr18:8810108-8810148;+	0	0.249256	0.539799	3.18226	0.280723	34	14	41	35	15	55	8.838	4.372	10.441	11.121	4.446	12.36	29
MSTRG.2365.1	TC	SLC35F2	chr11:107792579-107792616;-	0	1.0241	0.0555882	2.03712	0.00680203	11	3	13	23	11	19	2.859	0.937	3.311	7.308	3.261	4.27	39
MSTRG.2365.1	3pUTR	SLC35F2	chr11:107792528-107792549;-	0	0.491596	0.407421	1.84863	0.166656	13	5	11	14	7	19	3.379	1.561	2.801	4.448	2.075	4.27	90
MSTRG.2365.1	CDS	SLC35F2	chr11:107804735-107804772;-	0	1.29896	0.000659817	3.17636	1.71674e-05	15	15	24	28	55	52	3.899	4.684	6.112	8.896	16.304	11.685	-368
MSTRG.12106.1	CDS	ZC3HAV1	chr7:139089677-139089705;-	0	-0.589596	0.257458	2.40678	0.0750992	32	10	23	9	15	18	8.318	3.123	5.857	2.86	4.446	4.045	-2335
MSTRG.12106.1	3pUTR	ZC3HAV1	chr7:139043943-139043955;-	0	0.435004	0.565444	1.44984	0.306603	6	2	13	6	2	21	1.56	0.625	3.311	1.906	0.593	4.719	3654
MSTRG.7863.1	cap	NCL	chr2:231464339-231464514;-	0	-0.361878	0.0952313	7.083	0.0154904	737	397	543	397	422	452	191.575	123.979	138.286	126.14	125.093	101.573	-2260
MSTRG.7863.1	CDS	NCL	chr2:231460151-231460293;-	0	0.547111	0.00770022	6.48904	0.0004181	283	145	414	344	232	654	73.563	45.282	105.433	109.3	68.771	146.967	-1133
MSTRG.7863.1	TC	NCL	chr2:231455121-231455195;-	0	0.879796	0.00437902	3.80333	0.000200901	24	13	72	31	33	142	6.239	4.06	18.336	9.85	9.782	31.91	31
MSTRG.7863.1	3pUTR	NCL	chr2:231455041-231455046;-	0	0.761721	0.425201	1.08386	0.180039	3	0	10	2	5	16	0.78	0	2.547	0.635	1.482	3.596	150
MSTRG.6024.1	TC	PMAIP1	chr18:59902684-59902770;+	0	0.367756	0.231325	4.00758	0.0633033	31	30	94	30	52	121	8.058	9.369	23.939	9.532	15.414	27.191	3
MSTRG.6024.1	CDS	PMAIP1	chr18:59900209-59900231;+	0	-0.0220522	0.974615	2.29094	0.941528	7	16	26	7	16	26	1.82	4.997	6.621	2.224	4.743	5.843	-110
MSTRG.6024.1	cap	PMAIP1	chr18:59899993-59899998;+	0	0.334654	0.13669	6.96005	0.0267711	230	500	460	271	481	778	59.786	156.145	117.148	86.105	142.582	174.832	-343
MSTRG.6024.1	3pUTR	PMAIP1	chr18:59902792-59902829;+	0	1.50481	0.000109304	3.19428	1.69e-06	9	12	29	25	30	93	2.339	3.747	7.385	7.943	8.893	20.899	59
MSTRG.7939.1	3pUTR	NOP56	chr20:2658251-2658292;+	0	0.82234	0.0783382	2.5118	0.011384	5	4	34	12	12	52	1.3	1.249	8.659	3.813	3.557	11.685	946
MSTRG.7939.1	cap	NOP56	chr20:2652630-2652635;+	0	-1.72096	2.99e-07	4.55439	9.37e-10	87	70	248	19	24	85	22.615	21.86	63.158	6.037	7.114	19.101	-1045
MSTRG.7939.1	CDS	NOP56	chr20:2654752-2654812;+	0	-0.735159	0.0195115	3.49919	0.00151892	45	41	64	25	24	42	11.697	12.804	16.299	7.943	7.114	9.438	-604
MSTRG.8569.2	TC	EIF3L	chr22:37862969-37863038;+	0	0.57863	0.0117638	5.15435	0.00074402	83	91	137	98	143	236	21.575	28.418	34.89	31.138	42.389	53.034	3
MSTRG.8569.2	3pUTR	EIF3L	chr22:37870177-37870222;+	0	-0.532515	0.104682	3.47917	0.0177375	54	42	42	32	36	27	14.037	13.116	10.696	10.167	10.671	6.067	155
MSTRG.8569.2	cap	EIF3L	chr22:37849410-37849472;+	0	-0.943715	0.000197149	5.44369	3.64e-06	194	160	275	83	114	127	50.428	49.966	70.034	26.372	33.793	28.539	-411
MSTRG.8569.2	CDS	EIF3L	chr22:37851354-37851389;+	0	0.756001	0.121675	2.18489	0.0223569	7	12	14	13	16	28	1.82	3.747	3.565	4.131	4.743	6.292	-209
MSTRG.10193.1	3pUTR	EPB41L4A-AS1	chr5:112160992-112161296;+	0	1.05174	3.39e-06	8.87003	1.98e-08	891	923	1572	1470	1918	3942	231.606	288.243	400.341	467.066	568.549	885.847	83
MSTRG.10193.1	CDS	EPB41L4A-AS1	chr5:112160864-112160866;+	0	-2.44688	0.000141476	1.88982	2.38e-06	16	19	25	2	2	7	4.159	5.933	6.367	0.635	0.593	1.573	-279
MSTRG.8066.1	CDS	CEP250	chr20:35502949-35503021;+	0	-0.0306532	0.944214	3.70354	0.875166	53	44	42	40	47	49	13.777	13.741	10.696	12.709	13.932	11.011	-2674
MSTRG.8066.1	5pUTR	CEP250	chr20:35502823-35502859;+	0	-1.03265	0.056707	1.96062	0.00701742	23	18	9	9	12	3	5.979	5.621	2.292	2.86	3.557	0.674	-2854
MSTRG.5322.2	3pUTR	RPL19	chr17:39200607-39200740;+	0	0.454029	0.0641839	5.40775	0.0084564	109	143	131	113	165	267	28.333	44.657	33.362	35.904	48.911	60	346
MSTRG.12817.1	CDS	ANKRD20A4P	chr9:64394787-64394804;+	0	-1.13077	0.129519	1.236	0.0246587	6	7	15	3	2	8	1.56	2.186	3.82	0.953	0.593	1.798	-1616
MSTRG.7351.1	3pUTR	CCDC142	chr2:74473171-74473197;-	0	-0.408569	0.222468	3.69093	0.0594014	73	22	67	51	15	52	18.976	6.87	17.063	16.204	4.446	11.685	1368
MSTRG.5598.1	3pUTR	ENSG00000291117	chr17:64762376-64762382;-	0	-0.336196	0.662683	1.52318	0.416332	15	1	15	8	1	13	3.899	0.312	3.82	2.542	0.296	2.921	3173
MSTRG.1806.2	cap	EIF3A	chr10:119080810-119080825;-	0	-0.788467	0.106711	2.35066	0.0182807	18	19	27	6	7	26	4.679	5.933	6.876	1.906	2.075	5.843	-694
MSTRG.1806.2	3pUTR	EIF3A	chr10:119061229-119061330;-	0	0.380788	0.0764544	5.85763	0.0109879	163	183	193	172	254	285	42.37	57.149	49.151	54.65	75.293	64.045	378
MSTRG.1806.2	CDS	EIF3A	chr10:119073453-119073457;-	0	0.298557	0.751347	1.28089	0.533292	8	9	2	4	13	6	2.08	2.811	0.509	1.271	3.854	1.348	-190
MSTRG.1806.2	TC	EIF3A	chr10:119070941-119071012;-	0	0.696747	0.0027657	6.01609	0.000111447	164	180	185	184	270	446	42.63	56.212	47.114	58.463	80.036	100.225	30
MSTRG.8490.1	3pUTR	XBP1	chr22:28794693-28794693;-	0	0.645528	0.292469	0.630754	0.0932442	0	3	6	0	1	13	0	0.937	1.528	0	0.296	2.921	856
MSTRG.8490.1	TC	XBP1	chr22:28795462-28795655;-	0	-0.18242	0.471247	5.45414	0.218416	208	125	178	138	131	177	54.067	39.036	45.331	43.847	38.832	39.775	2
MSTRG.8490.1	cap	XBP1	chr22:28800523-28800605;-	0	-0.295276	0.275406	5.36731	0.0842087	136	129	231	65	146	209	35.352	40.285	58.829	20.653	43.279	46.967	-795
MSTRG.8490.1	CDS	XBP1	chr22:28796047-28796152;-	0	-0.553866	0.0199549	5.05638	0.00157415	139	111	183	72	96	128	36.132	34.664	46.605	22.877	28.457	28.764	-262
MSTRG.1881.2	3pUTR	HRAS	chr11:532691-532692;-	0	1.93591	0.0905003	0.552286	0.0143201	1	2	1	2	4	11	0.26	0.625	0.255	0.635	1.186	2.472	86
MSTRG.1881.2	CDS	HRAS	chr11:533784-533803;-	0	-1.00602	0.140965	1.58587	0.0281546	18	12	7	3	7	8	4.679	3.747	1.783	0.953	2.075	1.798	-257
MSTRG.1881.2	TC	HRAS	chr11:533292-533298;-	0	1.15161	0.135411	1.18658	0.0263644	5	2	5	8	9	10	1.3	0.625	1.273	2.542	2.668	2.247	7
MSTRG.11279.1	cap	AGPAT4	chr6:161273998-161274024;-	0	-1.0372	0.0530881	1.9002	0.00638713	22	7	20	8	4	11	5.719	2.186	5.093	2.542	1.186	2.472	-1302
MSTRG.11279.1	CDS	AGPAT4	chr6:161149242-161149254;-	0	-0.336365	0.722945	1.23587	0.493758	12	4	7	3	4	11	3.119	1.249	1.783	0.953	1.186	2.472	-424
MSTRG.9486.1	TC	TRMT44	chr4:8449696-8449810;+	0	0.662621	0.00234978	5.82374	9.07934e-05	153	145	175	232	238	279	39.771	45.282	44.567	73.714	70.55	62.697	27
MSTRG.5591.4	cap	FTSJ3	chr17:63827053-63827096;-	0	-0.743696	0.0759861	3.19299	0.0108982	49	14	61	23	22	25	12.737	4.372	15.535	7.308	6.521	5.618	-1431
MSTRG.5591.4	CDS	FTSJ3	chr17:63825049-63825091;-	0	0.13782	0.76451	3.2675	0.551471	35	29	32	42	23	41	9.098	9.056	8.149	13.345	6.818	9.214	-691
MSTRG.6737.3	3pUTR	LIG1	chr19:48127976-48127984;-	0	-1.92956	0.0494868	0.868349	0.00573926	4	8	11	0	1	5	1.04	2.498	2.801	0	0.296	1.124	1683
MSTRG.6737.3	cap	LIG1	chr19:48170302-48170344;-	0	-3.16436	7.32e-06	2.04553	5.28e-08	25	14	34	1	1	6	6.498	4.372	8.659	0.318	0.296	1.348	-598
MSTRG.4156.2	CDS	PARP6	chr15:72265453-72265464;-	0	1.39815	0.0641762	1.21523	0.00845094	4	2	5	12	7	10	1.04	0.625	1.273	3.813	2.075	2.247	-1070
MSTRG.4156.2	TC	PARP6	chr15:72251206-72251254;-	0	0.16599	0.706933	3.68813	0.471786	45	29	55	40	59	45	11.697	9.056	14.007	12.709	17.489	10.112	-28
MSTRG.4156.2	3pUTR	PARP6	chr15:72242628-72242692;-	0	0.647138	0.0214186	4.00332	0.00174544	45	30	61	64	51	98	11.697	9.369	15.535	20.335	15.118	22.023	101
MSTRG.4156.2	5pUTR	PARP6	chr15:72267593-72267603;-	0	-3.69339	0.000876698	1.00391	2.44684e-05	13	5	13	1	1	0	3.379	1.561	3.311	0.318	0.296	0	-1375
MSTRG.13108.1	CDS	UCK1	chr9:131530489-131530555;-	0	0.251948	0.382172	4.33679	0.149091	82	54	63	77	66	93	21.315	16.864	16.044	24.465	19.564	20.899	-571
MSTRG.13108.1	5pUTR	UCK1	chr9:131531190-131531213;-	0	-1.411	0.0163514	1.7209	0.00118202	15	11	19	3	5	9	3.899	3.435	4.839	0.953	1.482	2.022	-848
MSTRG.8072.1	3pUTR	NORAD	chr20:36045989-36046016;-	0	-0.171022	0.804882	2.05073	0.615497	11	5	27	5	10	24	2.859	1.561	6.876	1.589	2.964	5.393	4534
MSTRG.8692.3	3pUTR	PPP6R2	chr22:50436430-50436441;+	0	-0.825224	0.318407	1.2748	0.107763	11	6	10	5	8	2	2.859	1.874	2.547	1.589	2.371	0.449	819
MSTRG.8692.3	TC	PPP6R2	chr22:50419345-50419351;+	0	0.464929	0.553387	1.46984	0.294003	11	5	5	6	11	12	2.859	1.561	1.273	1.906	3.261	2.697	-33
MSTRG.8692.3	5pUTR	PPP6R2	chr22:50372113-50372139;+	0	0.126443	0.741905	3.69112	0.520039	48	38	45	39	45	60	12.477	11.867	11.46	12.392	13.339	13.483	-703
MSTRG.1045.1	CDS	SMG7	chr1:183546263-183546323;+	0	-0.410026	0.332494	2.75382	0.116166	38	12	31	20	11	28	9.878	3.747	7.895	6.355	3.261	6.292	-743
MSTRG.13148.5	TC	ENTR1	chr9:136410159-136410289;-	0	-0.273941	0.304532	4.74545	0.10004	129	72	121	95	57	114	33.532	22.485	30.815	30.185	16.896	25.618	29
MSTRG.13148.5	5pUTR	ENTR1	chr9:136410418-136410450;-	0	-0.231262	0.616939	2.79409	0.363538	32	20	25	21	23	21	8.318	6.246	6.367	6.672	6.818	4.719	-219
MSTRG.13148.5	3pUTR	ENTR1	chr9:136405905-136405975;-	0	0.960519	0.000217951	4.79945	4.14e-06	51	68	86	98	119	187	13.257	21.236	21.902	31.138	35.275	42.023	886
MSTRG.13148.5	CDS	ENTR1	chr9:136410384-136410396;-	0	-1.06354	0.158759	1.24099	0.034118	11	6	11	6	2	5	2.859	1.874	2.801	1.906	0.593	1.124	-157
MSTRG.3731.1	3pUTR	TMED10	chr14:75134312-75134752;-	0	0.243076	0.266145	7.42987	0.0791904	599	283	937	492	345	1480	155.704	88.378	238.626	156.324	102.268	332.586	258
MSTRG.3731.1	cap	TMED10	chr14:75176569-75176633;-	0	-0.809185	0.00160563	5.18812	5.48889e-05	193	105	218	62	82	155	50.168	32.79	55.518	19.699	24.307	34.832	-689
MSTRG.3731.1	CDS	TMED10	chr14:75147671-75147724;-	0	1.11572	0.000534598	3.64827	1.31695e-05	24	36	23	54	66	59	6.239	11.242	5.857	17.158	19.564	13.258	-264
MSTRG.3731.1	TC	TMED10	chr14:75134837-75134889;-	0	0.537853	0.0766085	3.6717	0.0110246	33	35	42	45	50	66	8.578	10.93	10.696	14.298	14.821	14.832	17
MSTRG.7511.1	CDS	CCDC93	chr2:117986035-117986064;-	0	-1.0516	0.0274534	2.28614	0.00244937	26	24	15	7	14	10	6.758	7.495	3.82	2.224	4.15	2.247	-1364
MSTRG.7511.1	3pUTR	CCDC93	chr2:117920266-117920313;-	0	0.673557	0.162349	2.39888	0.0354813	19	7	15	14	17	35	4.939	2.186	3.82	4.448	5.039	7.865	55
MSTRG.4382.3	CDS	RHOT2	chr16:670331-670349;+	0	0.680407	0.304985	1.5804	0.100318	7	7	7	12	7	15	1.82	2.186	1.783	3.813	2.075	3.371	-164
MSTRG.13150.2	TC	INPP5E	chr9:136432384-136432399;-	0	0.222053	0.837758	1.0001	0.672076	2	4	9	4	4	10	0.52	1.249	2.292	1.271	1.186	2.247	15
MSTRG.13150.2	3pUTR	INPP5E	chr9:136430351-136430353;-	0	2.13521	0.0910298	0.413434	0.0144395	0	1	2	2	3	10	0	0.312	0.509	0.635	0.889	2.247	767
MSTRG.5082.1	CDS	POLR2A	chr17:7496062-7496066;+	0	1.05464	0.152325	1.26919	0.0318571	8	3	3	12	5	11	2.08	0.937	0.764	3.813	1.482	2.472	-5721
MSTRG.12937.3	3pUTR	TEX10	chr9:100303696-100303837;-	0	1.178	1.08189e-05	5.37886	8.66e-08	71	91	109	125	255	245	18.456	28.418	27.759	39.716	75.589	55.056	1605
MSTRG.12937.3	cap	TEX10	chr9:100352922-100352942;-	0	-0.561748	0.304373	2.57573	0.0999809	16	11	44	1	8	45	4.159	3.435	11.205	0.318	2.371	10.112	-612
MSTRG.12937.3	TC	TEX10	chr9:100346156-100346313;-	0	0.438265	0.0428622	6.01863	0.0046499	127	139	352	124	197	579	33.012	43.408	89.644	39.399	58.396	130.113	29
MSTRG.12937.3	CDS	TEX10	chr9:100347156-100347219;-	0	0.582802	0.0941386	3.28234	0.0152301	18	17	47	17	30	82	4.679	5.309	11.969	5.401	8.893	18.427	-55
MSTRG.5303.6	TC	ACACA	chr17:37289493-37289522;-	0	1.15905	0.00267068	2.88207	0.000106144	18	8	22	35	23	48	4.679	2.498	5.603	11.121	6.818	10.787	4
MSTRG.10798.1	3pUTR	BAK1	chr6:33573014-33573019;-	0	-1.72814	0.0638991	1.14866	0.00838792	19	2	9	0	1	7	4.939	0.625	2.292	0	0.296	1.573	792
MSTRG.10798.1	cap	BAK1	chr6:33580249-33580276;-	0	-0.68692	0.304211	1.57031	0.0999125	13	4	17	4	5	12	3.379	1.249	4.329	1.271	1.482	2.697	-898
MSTRG.3055.1	cap	PRKAB1	chr12:119667961-119667968;+	0	-1.75392	0.0464238	0.938562	0.00522232	6	6	12	1	3	3	1.56	1.874	3.056	0.318	0.889	0.674	-804
MSTRG.3055.1	CDS	PRKAB1	chr12:119672338-119672359;+	0	0.785741	0.0982955	2.21681	0.0161793	11	6	17	17	11	31	2.859	1.874	4.329	5.401	3.261	6.966	-312
MSTRG.13271.1	CDS	PHKA2	chrX:18948755-18948775;-	0	0.609327	0.189069	2.50665	0.0452904	17	13	15	15	17	39	4.419	4.06	3.82	4.766	5.039	8.764	-3181
MSTRG.4383.3	3pUTR	STUB1	chr16:682187-682196;+	0	1.03094	0.141063	1.74734	0.0281841	8	4	8	2	13	29	2.08	1.249	2.037	0.635	3.854	6.517	490
MSTRG.4383.3	TC	STUB1	chr16:681179-681188;+	0	0.418564	0.632594	1.20805	0.380908	6	4	7	7	3	13	1.56	1.249	1.783	2.224	0.889	2.921	-24
MSTRG.13436.2	cap	JPX	chrX:73944322-73944351;+	0	-0.945071	0.00236858	3.7459	9.20054e-05	62	23	110	24	12	67	16.116	7.183	28.014	7.626	3.557	15.056
MSTRG.13436.2		JPX	chrX:73944593-73944596;+	0	1.05664	0.258318	0.967882	0.0755518	2	5	3	4	4	14	0.52	1.561	0.764	1.271	1.186	3.146
MSTRG.13209.1	3pUTR	MT-ND5	chrM:14702-14721;+	0	-0.758043	0.0804158	2.50685	0.0118584	18	19	35	6	13	25	4.679	5.933	8.913	1.906	3.854	5.618	8803
MSTRG.9583.1	CDS	REST	chr4:56910777-56910780;+	0	-1.08717	0.275511	0.79758	0.0842725	12	2	5	3	2	3	3.119	0.625	1.273	0.953	0.593	0.674	-3152
MSTRG.1309.2	3pUTR	HNRNPU	chr1:244852868-244853132;-	0	0.286931	0.191013	6.07852	0.0461166	262	117	317	229	162	467	68.104	36.538	80.73	72.761	48.021	104.944	1578
MSTRG.1309.2	CDS	HNRNPU	chr1:244859276-244859374;-	0	0.29722	0.139807	7.71037	0.0278072	686	351	1157	627	471	1695	178.318	109.613	294.653	199.218	139.618	380.901	-1405
MSTRG.1309.2	5pUTR	HNRNPU	chr1:244864437-244864545;-	0	-0.607181	0.0122175	5.62628	0.000783147	187	249	179	83	204	129	48.609	77.76	45.586	26.372	60.471	28.989	-2650
MSTRG.1309.2	TC	HNRNPU	chr1:244854403-244854463;-	0	0.319148	0.323186	3.92083	0.110544	34	17	99	29	27	138	8.838	5.309	25.212	9.214	8.004	31.011	31
MSTRG.9180.2	cap	ACAD9	chr3:128879620-128879629;+	0	-1.47033	0.0186628	1.59545	0.00142229	12	9	20	2	4	9	3.119	2.811	5.093	0.635	1.186	2.022	-341
MSTRG.9180.2	TC	ACAD9	chr3:128879972-128880002;+	0	0.551339	0.113577	3.23902	0.0201479	22	21	37	24	29	69	5.719	6.558	9.423	7.626	8.596	15.506	11
MSTRG.9180.2	3pUTR	ACAD9	chr3:128893597-128893631;+	0	0.67116	0.051047	3.58174	0.00601793	27	34	35	26	45	91	7.018	10.618	8.913	8.261	13.339	20.45	185
MSTRG.8101.1	cap	CHD6	chr20:41618367-41618394;-	0	-1.75085	0.00128816	2.11779	4.10628e-05	21	12	33	2	5	13	5.459	3.747	8.404	0.635	1.482	2.921	-8201
MSTRG.8101.1	CDS	CHD6	chr20:41422027-41422047;-	0	-0.846132	0.222469	1.56633	0.0594068	15	9	11	12	4	3	3.899	2.811	2.801	3.813	1.186	0.674	-3557
MSTRG.11617.8	3pUTR	HNRNPA2B1	chr7:26191018-26191133;-	0	0.560168	0.00519179	7.11709	0.000251722	226	315	740	257	522	1177	58.746	98.371	188.456	81.657	154.736	264.496	281
MSTRG.4289.1	TC	CHASERR	chr15:92883641-92883772;+	0	1.12283	0.000274782	4.77194	5.57e-06	44	36	103	66	55	340	11.437	11.242	26.231	20.97	16.304	76.405	0
MSTRG.4289.1	5pUTR	CHASERR	chr15:92882991-92883012;+	0	1.53728	0.0155678	1.79862	0.00109916	0	8	9	2	11	37	0	2.498	2.292	0.635	3.261	8.315	-274
MSTRG.4289.1	3pUTR	CHASERR	chr15:92885517-92885584;+	0	0.847657	0.000194629	6.17734	3.57e-06	145	79	377	171	164	831	37.691	24.671	96.011	54.332	48.614	186.742	122
MSTRG.10279.5	CDS	FAM13B	chr5:137954334-137954372;-	0	0.860322	0.0747781	2.24476	0.0106398	12	12	9	15	18	28	3.119	3.747	2.292	4.766	5.336	6.292	-1276
MSTRG.10279.5	5pUTR	FAM13B	chr5:138021041-138021099;-	0	2.05282	8.6e-07	3.72469	3.63e-09	12	14	29	55	42	140	3.119	4.372	7.385	17.475	12.45	31.461	-2804
MSTRG.10279.5	3pUTR	FAM13B	chr5:137939719-137939733;-	0	-0.572299	0.341281	1.77607	0.121497	14	7	18	8	6	12	3.639	2.186	4.584	2.542	1.779	2.697	503
MSTRG.5488.6	3pUTR	SLC35B1	chr17:49705233-49705248;-	0	0.784737	0.0478459	2.83445	0.00544376	17	14	23	34	25	34	4.419	4.372	5.857	10.803	7.411	7.64	795
MSTRG.5353.2	3pUTR	FKBP10	chr17:41820298-41820322;+	0	0.689444	0.0722453	2.83118	0.0100934	14	16	26	22	25	45	3.639	4.997	6.621	6.99	7.411	10.112	528
MSTRG.5353.2	TC	FKBP10	chr17:41818399-41818447;+	0	0.322672	0.417788	3.00523	0.174472	22	21	31	24	26	44	5.719	6.558	7.895	7.626	7.707	9.888	20
MSTRG.11517.1	5pUTR	ZFAND2A	chr7:1158199-1158251;-	0	1.74556	1.11e-07	5.09814	2.46e-10	43	48	79	105	144	363	11.177	14.99	20.119	33.362	42.686	81.573	-449
MSTRG.2255.1	cap	LTO1	chr11:69675311-69675381;-	0	-0.421617	0.128534	4.30297	0.0243292	85	63	96	59	56	66	22.095	19.674	24.448	18.746	16.6	14.832	-491
MSTRG.2255.1	CDS	LTO1	chr11:69673219-69673227;-	0	1.6157	0.0739955	0.964697	0.0104438	3	0	5	8	3	13	0.78	0	1.273	2.542	0.889	2.921	-258
MSTRG.11517.1	cap	ZFAND2A	chr7:1160130-1160196;-	0	-1.60567	2.16873e-05	3.71791	2.111e-07	46	17	157	7	8	62	11.957	5.309	39.983	2.224	2.371	13.933	-705
MSTRG.11517.1	CDS	ZFAND2A	chr7:1157719-1157726;-	0	1.30764	0.0750131	1.26526	0.0106808	4	3	5	11	5	14	1.04	0.937	1.273	3.495	1.482	3.146	-355
MSTRG.2255.1	TC	LTO1	chr11:69667495-69667506;-	0	4.85344	4.5126e-05	1.23728	5.61e-07	0	0	1	9	12	19	0	0	0.255	2.86	3.557	4.27	27
MSTRG.3473.1	CDS	EMC9	chr14:24140892-24140911;-	0	0.354402	0.532977	2.1239	0.274381	11	12	14	9	13	27	2.859	3.747	3.565	2.86	3.854	6.067	-104
MSTRG.3473.1	3pUTR	EMC9	chr14:24139578-24139725;-	0	0.484621	0.0231663	5.77572	0.00194451	156	123	229	187	178	355	40.551	38.412	58.319	59.416	52.764	79.776	65
MSTRG.4096.1	cap	PPIB	chr15:64162955-64163022;-	0	-0.839467	0.00281016	5.01216	0.000113849	146	54	280	42	56	169	37.951	16.864	71.308	13.345	16.6	37.978	-655
MSTRG.4096.1	CDS	PPIB	chr15:64160108-64160196;-	0	-0.486108	0.058747	4.53753	0.0074013	112	83	95	71	69	66	29.113	25.92	24.194	22.559	20.454	14.832	-360
MSTRG.4446.1	CDS	KCTD5	chr16:2682693-2682693;+	0	-0.79167	0.0953909	2.3159	0.015534	39	5	22	16	5	13	10.138	1.561	5.603	5.084	1.482	2.921	-557
MSTRG.11515.1	cap	COX19	chr7:975526-975549;-	0	-1.8181	1.42432e-05	4.18428	1.24e-07	86	15	225	8	14	71	22.355	4.684	57.301	2.542	4.15	15.955	-287
MSTRG.11515.1	TC	COX19	chr7:969368-969378;-	0	2.74665	3.5812e-05	1.89475	4.09e-07	3	1	5	12	6	46	0.78	0.312	1.273	3.813	1.779	10.337	3
MSTRG.2580.1	cap	GABARAPL1	chr12:10212900-10212922;+	0	-0.866581	0.150343	1.69317	0.0311477	6	19	14	4	8	9	1.56	5.933	3.565	1.271	2.371	2.022	-572
MSTRG.2580.1	CDS	GABARAPL1	chr12:10213130-10213145;+	0	-1.9358	0.102185	0.510804	0.0171283	2	4	10	0	2	2	0.52	1.249	2.547	0	0.593	0.449	-335
MSTRG.2218.3	TC	RBM14-RBM4	chr11:66639788-66639964;+	0	0.200014	0.38774	6.23528	0.152899	229	238	291	250	284	337	59.526	74.325	74.109	79.433	84.186	75.731	31
MSTRG.2218.3	3pUTR	RBM14-RBM4	chr11:66640042-66640061;+	0	0.46278	0.268941	2.93533	0.0807852	20	22	24	24	20	50	5.199	6.87	6.112	7.626	5.929	11.236	243
MSTRG.2218.3	CDS	RBM14-RBM4	chr11:66639709-66639755;+	0	-0.0281323	0.963973	2.58317	0.916837	17	25	19	16	20	24	4.419	7.807	4.839	5.084	5.929	5.393	-69
MSTRG.2218.3	cap	RBM14-RBM4	chr11:66616626-66616631;+	0	-1.10871	0.000336139	3.90422	7.22e-06	67	54	100	30	29	43	17.416	16.864	25.467	9.532	8.596	9.663	-531
MSTRG.2177.1	3pUTR	MRPL49	chr11:65127054-65127077;+	0	0.439497	0.3238	2.78085	0.110829	26	14	20	19	19	45	6.758	4.372	5.093	6.037	5.632	10.112	1207
MSTRG.2177.1	cap	MRPL49	chr11:65122307-65122323;+	0	-0.896756	0.0813955	2.03882	0.0121209	20	15	17	7	7	14	5.199	4.684	4.329	2.224	2.075	3.146	-523
MSTRG.2177.1	CDS	MRPL49	chr11:65125580-65125600;+	0	3.3981	0.000347955	1.49843	7.55e-06	0	3	1	7	9	32	0	0.937	0.255	2.224	2.668	7.191	-176
MSTRG.1197.2	3pUTR	NVL	chr1:224308195-224308261;-	0	0.858343	0.00152119	4.96373	5.09473e-05	47	56	148	96	82	288	12.217	17.488	37.691	30.502	24.307	64.719	209
MSTRG.1197.2	TC	NVL	chr1:224317727-224317793;-	0	0.31176	0.286734	4.22879	0.0899673	47	40	95	41	53	143	12.217	12.492	24.194	13.027	15.711	32.135	32
MSTRG.1197.2	cap	NVL	chr1:224330130-224330187;-	0	-2.03626	6.25e-09	5.69634	6.05e-12	262	152	553	56	51	119	68.104	47.468	140.833	17.793	15.118	26.742	-101
MSTRG.5544.1	TC	YPEL2	chr17:59397217-59397225;+	0	4.01014	0.000103552	1.21553	1.58e-06	1	1	0	11	12	15	0.26	0.312	0	3.495	3.557	3.371	30
MSTRG.5544.1	cap	YPEL2	chr17:59331650-59331688;+	0	-0.769029	0.0510578	2.81289	0.00602086	38	26	27	14	20	19	9.878	8.12	6.876	4.448	5.929	4.27	-721
MSTRG.2441.1	cap	HSPA8	chr11:123062067-123062167;-	0	0.0188799	0.948266	9.02234	0.882896	1913	1371	2510	1530	1647	2679	497.264	428.148	639.222	486.13	488.217	602.025	-2015
MSTRG.2441.1	CDS	HSPA8	chr11:123058241-123058485;-	0	0.197762	0.361994	7.89186	0.135225	976	463	1095	952	610	1287	253.701	144.59	278.864	302.481	180.821	289.215	-362
MSTRG.2441.1	TC	HSPA8	chr11:123057681-123057803;-	0	0.151743	0.637432	5.0363	0.386726	62	28	271	36	44	358	16.116	8.744	69.016	11.438	13.043	80.45	-45
MSTRG.7722.1	TC	CCDC150	chr2:196674247-196674280;+	0	0.489139	0.139678	3.45444	0.0277577	23	36	36	26	57	52	5.979	11.242	9.168	8.261	16.896	11.685	36
MSTRG.7722.1	CDS	CCDC150	chr2:196656763-196656769;+	0	-0.437507	0.607329	1.21501	0.353177	3	9	11	3	6	8	0.78	2.811	2.801	0.953	1.779	1.798	-386
MSTRG.7722.1	3pUTR	CCDC150	chr2:196719615-196719644;+	0	-0.494517	0.21221	2.8501	0.0549494	28	23	36	16	21	25	7.278	7.183	9.168	5.084	6.225	5.618	1005
MSTRG.7722.1	cap	CCDC150	chr2:196639692-196639765;+	0	-3.55314	2.09e-10	3.96332	9.62e-14	83	71	159	5	7	15	21.575	22.173	40.493	1.589	2.075	3.371	-744
MSTRG.234.2	TC	TMEM222	chr1:27331023-27331033;+	0	-0.0535453	0.930223	2.5299	0.845595	18	11	31	15	9	35	4.679	3.435	7.895	4.766	2.668	7.865	3
MSTRG.234.2	cap	TMEM222	chr1:27322230-27322267;+	0	-1.62422	1.64498e-05	3.42867	1.48e-07	57	42	74	18	14	24	14.817	13.116	18.846	5.719	4.15	5.393	-246
MSTRG.8069.8	3pUTR	RBM12	chr20:35652188-35652209;-	0	0.552284	0.287908	2.21888	0.0906877	15	3	20	11	9	36	3.899	0.937	5.093	3.495	2.668	8.09	318
MSTRG.8069.8	TC	RBM12	chr20:35652421-35652512;-	0	0.877319	0.00595862	4.02939	0.000300858	39	28	55	49	37	158	10.138	8.744	14.007	15.569	10.968	35.506	31
MSTRG.8069.8	CDS	RBM12	chr20:35655300-35655310;-	0	-0.856809	0.287744	1.13246	0.0905994	10	7	7	4	5	4	2.599	2.186	1.783	1.271	1.482	0.899	-2783
MSTRG.5374.2	CDS	PSMC3IP	chr17:42577650-42577748;-	0	-0.936039	0.000160707	5.08466	2.78e-06	145	143	195	68	83	102	37.691	44.657	49.661	21.606	24.604	22.921	-644
MSTRG.8360.2	3pUTR	POFUT2	chr21:45264192-45264220;-	0	0.587088	0.328403	1.87173	0.113532	3	5	20	7	9	27	0.78	1.561	5.093	2.224	2.668	6.067	1618
MSTRG.3001.1	CDS	ATP2A2	chr12:110339364-110339374;+	0	-1.00443	0.274318	1.03465	0.0836735	7	3	13	6	2	3	1.82	0.937	3.311	1.906	0.593	0.674	-1622
MSTRG.2058.1	CDS	LRP4	chr11:46886098-46886121;-	0	-1.32827	0.0203423	1.74295	0.00161832	14	13	18	4	5	9	3.639	4.06	4.584	1.271	1.482	2.022	-3229
MSTRG.1686.3	5pUTR	LCOR	chr10:96907263-96907280;+	0	0.882703	0.115183	2.03479	0.0206327	12	9	7	18	8	26	3.119	2.811	1.783	5.719	2.371	5.843	-4988
MSTRG.13384.1	cap	TSR2	chrX:54440402-54440421;+	0	-0.958052	0.0285413	2.4429	0.00258724	27	22	23	9	14	14	7.018	6.87	5.857	2.86	4.15	3.146	-588
MSTRG.12686.2	3pUTR	UHRF2	chr9:6498024-6498101;+	0	0.686353	0.00922493	4.27936	0.000538048	51	50	58	66	85	108	13.257	15.614	14.771	20.97	25.196	24.27	1069
MSTRG.12686.2	CDS	UHRF2	chr9:6420917-6421015;+	0	-0.539301	0.0249684	4.98726	0.00215164	98	121	190	54	100	131	25.474	37.787	48.387	17.158	29.643	29.438	-700
MSTRG.12686.2	TC	UHRF2	chr9:6465742-6465799;+	0	0.597075	0.0485319	4.31255	0.00556806	25	13	151	31	34	213	6.498	4.06	38.455	9.85	10.079	47.865	12
MSTRG.3735.1	CDS	NEK9	chr14:75118907-75118919;-	0	1.13333	0.126897	1.24356	0.0238696	6	2	5	12	7	9	1.56	0.625	1.273	3.813	2.075	2.022	-2384
MSTRG.12849.1	3pUTR	PSAT1	chr9:78329325-78329340;+	0	0.463238	0.375928	2.14947	0.144747	14	7	16	16	9	26	3.639	2.186	4.075	5.084	2.668	5.843	257
MSTRG.12849.1	cap	PSAT1	chr9:78297125-78297160;+	0	-0.185568	0.765516	2.20475	0.55392	13	8	28	11	11	21	3.379	2.498	7.131	3.495	3.261	4.719	-1193
MSTRG.12849.1	CDS	PSAT1	chr9:78308423-78308515;+	0	0.636085	0.0246769	4.69209	0.00211684	44	81	95	81	85	183	11.437	25.295	24.194	25.736	25.196	41.124	-442
MSTRG.12101.2	3pUTR	NUP205	chr7:135587945-135587973;+	0	-1.11955	0.0908903	1.42852	0.0144069	10	13	10	4	6	5	2.599	4.06	2.547	1.271	1.779	1.124	300
MSTRG.12101.2	cap	NUP205	chr7:135557891-135557934;+	0	-1.27591	0.000134077	3.984	2.21e-06	95	41	110	38	24	36	24.694	12.804	28.014	12.074	7.114	8.09	-1150
MSTRG.12101.2	TC	NUP205	chr7:135584892-135584900;+	0	0.576676	0.577635	0.927669	0.320221	4	1	7	1	4	14	1.04	0.312	1.783	0.318	1.186	3.146	-23
MSTRG.12101.2	CDS	NUP205	chr7:135573789-135573803;+	0	1.00217	0.160997	1.35175	0.0349608	8	4	3	9	11	10	2.08	1.249	0.764	2.86	3.261	2.247	-830
MSTRG.3464.10	TC	ACIN1	chr14:23068229-23068234;-	0	-0.39417	0.580652	1.68472	0.323567	20	4	11	9	8	8	5.199	1.249	2.801	2.86	2.371	1.798	30
MSTRG.6658.1	CDS	CLASRP	chr19:45068016-45068042;+	0	0.438206	0.360223	2.46127	0.133996	20	13	14	16	21	27	5.199	4.06	3.565	5.084	6.225	6.067	-108
MSTRG.5374.1	TC	PSMC3IP	chr17:42577561-42577576;-	0	0.797302	0.0940397	2.24272	0.0152033	9	16	9	17	21	21	2.339	4.997	2.292	5.401	6.225	4.719	33
MSTRG.5374.1	3pUTR	PSMC3IP	chr17:42577219-42577293;-	0	0.270158	0.296687	4.87935	0.0956155	74	114	96	88	126	128	19.235	35.601	24.448	27.96	37.35	28.764	168
MSTRG.4440.5	CDS	PDPK1	chr16:2583412-2583457;+	0	-0.664054	0.0589236	3.44101	0.00743442	76	21	48	30	25	31	19.755	6.558	12.224	9.532	7.411	6.966	-700
MSTRG.10298.2	5pUTR	MATR3	chr5:139315698-139315727;+	0	-1.02186	0.056964	1.92437	0.00706383	15	12	22	8	7	9	3.899	3.747	5.603	2.542	2.075	2.022	-1688
MSTRG.10298.2	cap	MATR3	chr5:139293710-139293750;+	0	-1.84831	4.56e-08	5.14327	7.26e-11	156	134	326	26	41	116	40.551	41.847	83.022	8.261	12.154	26.068	-1838
MSTRG.10298.2	CDS	MATR3	chr5:139317607-139317718;+	0	1.04754	2.50172e-05	5.7599	2.56e-07	67	86	249	116	167	603	17.416	26.857	63.413	36.857	49.504	135.506	-1425
MSTRG.10298.2	3pUTR	MATR3	chr5:139329605-139329626;+	0	0.608944	0.193169	2.37204	0.0470424	17	4	21	15	8	41	4.419	1.249	5.348	4.766	2.371	9.214	213
MSTRG.8778.2	3pUTR	ENSG00000272410	chr3:10278369-10278377;+	0	0.914997	0.0995954	2.10878	0.0164966	4	11	14	16	11	29	1.04	3.435	3.565	5.084	3.261	6.517	1892
MSTRG.6887.1	TC	ZNF550	chr19:57546935-57546953;-	0	2.66586	3.18181e-05	2.23311	3.53e-07	3	5	4	12	17	54	0.78	1.561	1.019	3.813	5.039	12.135	32
MSTRG.9180.5	3pUTR	ACAD9	chr3:128910123-128910125;+	0	0.756553	0.250169	1.54576	0.0717109	8	3	9	9	4	21	2.08	0.937	2.292	2.86	1.186	4.719	698
MSTRG.3029.2	CDS	HECTD4	chr12:112235643-112235652;-	0	-1.63057	0.0226191	1.40005	0.00188397	19	10	7	4	2	5	4.939	3.123	1.783	1.271	0.593	1.124	-7665
MSTRG.121.1	3pUTR	DDI2	chr1:15668437-15668520;+	0	0.528658	0.0520783	4.39556	0.00621279	74	19	103	70	29	188	19.235	5.933	26.231	22.241	8.596	42.247	8650
MSTRG.121.1	TC	DDI2	chr1:15656617-15656652;+	0	1.28594	0.00919492	2.18262	0.000534253	12	9	5	23	18	22	3.119	2.811	1.273	7.308	5.336	4.944	19
MSTRG.121.1	CDS	DDI2	chr1:15643563-15643596;+	0	0.655316	0.0797459	3.10115	0.0116821	20	35	14	25	45	37	5.199	10.93	3.565	7.943	13.339	8.315	-389
MSTRG.4052.1	CDS	MYO5C	chr15:52264264-52264272;-	0	-1.45363	0.0233404	1.55892	0.00196504	19	9	12	6	2	6	4.939	2.811	3.056	1.906	0.593	1.348	-4259
MSTRG.4052.1	3pUTR	MYO5C	chr15:52193784-52193784;-	0	0.466738	0.571815	1.30005	0.313677	5	9	4	4	10	11	1.3	2.811	1.019	1.271	2.964	2.472	121
MSTRG.4204.4	cap	SKIC8	chr15:78299589-78299636;-	0	-1.39727	3.84e-06	4.61485	2.3e-08	149	57	195	42	29	78	38.731	17.8	49.661	13.345	8.596	17.528	-896
MSTRG.4204.4	5pUTR	SKIC8	chr15:78295712-78295712;-	0	-0.0626262	0.962471	0.907241	0.913675	10	1	5	7	4	3	2.599	0.312	1.273	2.224	1.186	0.674	-835
MSTRG.4204.4	CDS	SKIC8	chr15:78292623-78292644;-	0	0.724052	0.0610632	2.94166	0.00782341	27	10	24	26	27	47	7.018	3.123	6.112	8.261	8.004	10.562	-517
MSTRG.13407.3	CDS	LAS1L	chrX:65529254-65529258;-	0	1.02938	0.193732	1.13139	0.0473072	4	5	3	6	9	10	1.04	1.561	0.764	1.906	2.668	2.247	-71
MSTRG.13407.3	TC	LAS1L	chrX:65525019-65525042;-	0	1.02801	0.0203423	3.03614	0.00161774	20	12	23	13	44	61	5.199	3.747	5.857	4.131	13.043	13.708	-11
MSTRG.13407.3	3pUTR	LAS1L	chrX:65524068-65524122;-	0	-0.337841	0.28513	3.74026	0.0892176	59	49	50	38	40	47	15.336	15.302	12.734	12.074	11.857	10.562	227
MSTRG.3190.2	TC	XPO4	chr13:20863064-20863072;-	0	2.11651	0.00955948	1.31668	0.000565137	0	5	3	5	11	20	0	1.561	0.764	1.589	3.261	4.494	25
MSTRG.3190.2	cap	XPO4	chr13:20902744-20902752;-	0	-2.51431	0.00482526	1.05711	0.000228275	9	2	19	1	0	4	2.339	0.625	4.839	0.318	0	0.899	-215
MSTRG.3190.2	3pUTR	XPO4	chr13:20843832-20843862;-	0	0.930176	0.063748	2.28368	0.0083622	6	15	12	17	16	31	1.56	4.684	3.056	5.401	4.743	6.966	442
MSTRG.9017.1	CDS	CACNA2D3	chr3:54642152-54642232;+	0	-1.00342	0.00200832	3.72767	7.37475e-05	67	49	72	34	31	28	17.416	15.302	18.336	10.803	9.189	6.292	-689
MSTRG.4483.2	TC	NUDT16L1	chr16:4695070-4695097;+	0	3.22859	4e-06	2.55905	2.49e-08	2	6	3	27	18	66	0.52	1.874	0.764	8.579	5.336	14.832	32
MSTRG.4483.2	cap	NUDT16L1	chr16:4693700-4693721;+	0	-1.68355	0.0121507	1.49559	0.000776902	13	14	12	2	4	6	3.379	4.372	3.056	0.635	1.186	1.348	-584
MSTRG.132.1	CDS	SPEN	chr1:15872922-15872934;+	0	1.11678	0.238143	0.981214	0.0663664	1	4	5	8	10	4	0.26	1.249	1.273	2.542	2.964	0.899	-205
MSTRG.132.1	3pUTR	SPEN	chr1:15911131-15911288;+	0	2.12247	4.99e-09	5.23304	4.26e-12	57	33	66	231	127	328	14.817	10.306	16.808	73.396	37.646	73.708	1970
MSTRG.132.1	TC	SPEN	chr1:15873104-15873118;+	0	-0.28485	0.780584	1.16094	0.576788	10	8	3	4	5	8	2.599	2.498	0.764	1.271	1.482	1.798	-19
MSTRG.11655.1	CDS	GARS1	chr7:30612117-30612235;+	0	0.526335	0.0428622	4.54887	0.00465064	64	50	95	73	65	176	16.636	15.614	24.194	23.194	19.268	39.551	-1217
MSTRG.11655.1	cap	GARS1	chr7:30594878-30594884;+	0	-1.19504	0.195203	0.909063	0.0478574	5	10	6	2	2	5	1.3	3.123	1.528	0.635	0.593	1.124	-2254
MSTRG.12804.2	CDS	ANKRD18A	chr9:38577929-38577990;-	0	-0.292582	0.537925	3.08021	0.279025	37	7	57	14	17	50	9.618	2.186	14.516	4.448	5.039	11.236	-567
MSTRG.12804.2	3pUTR	ANKRD18A	chr9:38567094-38567104;-	0	0.153002	0.858957	1.56075	0.708385	13	7	6	13	4	11	3.379	2.186	1.528	4.131	1.186	2.472	2307
MSTRG.8873.1	5pUTR	SLC25A38	chr3:39383634-39383651;+	0	0.131405	0.865365	1.77831	0.719853	9	6	16	10	10	14	2.339	1.874	4.075	3.177	2.964	3.146	-997
MSTRG.8873.1	TC	SLC25A38	chr3:39396520-39396555;+	0	1.84827	8.03e-06	3.50838	5.91e-08	21	11	20	41	38	118	5.459	3.435	5.093	13.027	11.264	26.517	6
MSTRG.8873.1	cap	SLC25A38	chr3:39383370-39383431;+	0	-0.176294	0.609857	3.86817	0.35602	56	33	80	43	31	76	14.557	10.306	20.374	13.662	9.189	17.079	-1235
MSTRG.8873.1	CDS	SLC25A38	chr3:39394568-39394574;+	0	-1.19199	0.0889251	1.44194	0.0138872	18	3	14	7	3	4	4.679	0.937	3.565	2.224	0.889	0.899	-128
MSTRG.1709.1	CDS	DNMBP	chr10:99908977-99908989;-	0	-0.769841	0.251891	1.53702	0.0726136	16	6	12	10	3	6	4.159	1.874	3.056	3.177	0.889	1.348	-2312
MSTRG.8179.2	CDS	NELFCD	chr20:58993628-58993652;+	0	0.856232	0.0180192	3.0252	0.00134705	14	20	26	27	34	49	3.639	6.246	6.621	8.579	10.079	11.011	-56
MSTRG.5172.1	3pUTR	ZNF286B	chr17:18666118-18666118;-	0	0.918121	0.26383	1.38127	0.0780221	2	2	12	0	10	21	0.52	0.625	3.056	0	2.964	4.719	6194
MSTRG.5733.1	CDS	P4HB	chr17:81855452-81855475;-	0	-0.898911	0.0519846	2.27102	0.00619321	27	13	23	13	8	12	7.018	4.06	5.857	4.131	2.371	2.697	-1052
MSTRG.5733.1	cap	P4HB	chr17:81860532-81860535;-	0	-1.24889	0.0810649	1.32284	0.0120137	10	11	10	3	3	7	2.599	3.435	2.547	0.953	0.889	1.573	-1584
MSTRG.5733.1	3pUTR	P4HB	chr17:81843850-81843876;-	0	0.763787	0.268045	1.70969	0.0803319	8	7	7	6	6	28	2.08	2.186	1.783	1.906	1.779	6.292	152
MSTRG.7995.1	cap	SNX5	chr20:17968786-17968808;-	0	-1.15459	0.00019082	3.90328	3.45e-06	57	51	116	21	22	61	14.817	15.927	29.542	6.672	6.521	13.708	-1337
MSTRG.7995.1	CDS	SNX5	chr20:17953995-17954231;-	0	0.892482	4.33722e-05	7.56382	5.25e-07	361	394	734	596	668	1611	93.838	123.042	186.928	189.368	198.014	362.024	-853
MSTRG.7995.1	3pUTR	SNX5	chr20:17942187-17942223;-	0	0.446	0.459857	1.97023	0.208365	10	3	20	14	3	27	2.599	0.937	5.093	4.448	0.889	6.067	137
MSTRG.4321.2	3pUTR	TARS3	chr15:101701086-101701110;-	0	0.617214	0.199835	2.35277	0.0496383	10	11	19	14	25	23	2.599	3.435	4.839	4.448	7.411	5.169	455
MSTRG.4321.2	TC	TARS3	chr15:101708794-101708836;-	0	0.0735564	0.895157	2.94333	0.773402	15	17	45	7	20	60	3.899	5.309	11.46	2.224	5.929	13.483	22
MSTRG.4677.1	CDS	ORC6	chr16:46695545-46695592;+	0	0.848421	0.0665753	2.39991	0.00891071	18	5	16	21	6	42	4.679	1.561	4.075	6.672	1.779	9.438	-278
MSTRG.7058.1	TC	LPIN1	chr2:11824699-11824801;+	0	0.437643	0.100863	4.43162	0.0168044	84	47	69	81	65	126	21.835	14.678	17.572	25.736	19.268	28.315	4
MSTRG.7058.1	CDS	LPIN1	chr2:11820442-11820459;+	0	-1.06686	0.0340105	2.05933	0.00332493	22	17	16	8	7	11	5.719	5.309	4.075	2.542	2.075	2.472	-221
MSTRG.181.3	3pUTR	USP48	chr1:21704267-21704328;-	0	-0.548131	0.211345	2.85308	0.0545156	16	14	60	5	18	40	4.159	4.372	15.28	1.589	5.336	8.989	1329
MSTRG.181.3	TC	USP48	chr1:21729748-21729835;-	0	-0.0186217	0.955133	5.49765	0.897431	153	109	248	116	124	271	39.771	34.04	63.158	36.857	36.757	60.899	18
MSTRG.181.3	CDS	USP48	chr1:21747069-21747147;-	0	-0.418632	0.130022	4.31552	0.0247904	78	57	114	53	38	99	20.275	17.8	29.032	16.84	11.264	22.247	-263
MSTRG.4213.1	CDS	MORF4L1	chr15:78892213-78892252;+	0	0.469077	0.178857	3.26273	0.0414571	24	19	42	27	26	68	6.239	5.933	10.696	8.579	7.707	15.281	-512
MSTRG.4213.1	3pUTR	MORF4L1	chr15:78897209-78897221;+	0	1.11779	0.120465	1.41831	0.0220308	3	0	12	4	2	28	0.78	0	3.056	1.271	0.593	6.292	157
MSTRG.4213.1	5pUTR	MORF4L1	chr15:78872956-78873050;+	0	-0.527946	0.015338	5.68391	0.00107763	217	121	355	109	101	277	56.407	37.787	90.408	34.633	29.939	62.247	-972
MSTRG.2543.1	cap	NCAPD2	chr12:6494096-6494129;+	0	-0.69652	0.119864	2.44932	0.0218362	24	20	24	15	9	18	6.239	6.246	6.112	4.766	2.668	4.045	-4271
MSTRG.2543.1	CDS	NCAPD2	chr12:6526077-6526192;+	0	-0.45195	0.0536602	5.18441	0.00647329	205	97	164	106	90	137	53.288	30.292	41.766	33.68	26.679	30.787	-1739
MSTRG.191.1	TC	PITHD1	chr1:23779868-23779941;+	0	2.00607	3.39e-06	3.85485	1.97e-08	17	16	26	34	49	184	4.419	4.997	6.621	10.803	14.525	41.349	7
MSTRG.191.1	cap	PITHD1	chr1:23778418-23778419;+	0	-1.07488	0.188948	1.11635	0.0452256	8	2	15	1	2	9	2.08	0.625	3.82	0.318	0.593	2.022	-343
MSTRG.734.3	5pUTR	NBPF15	chr1:144440153-144440196;-	0	1.15603	0.0165205	2.16293	0.00119729	7	7	13	14	15	33	1.82	2.186	3.311	4.448	4.446	7.416	-2100
MSTRG.4274.10	TC	FANCI	chr15:89273377-89273410;+	0	0.189512	0.651972	3.38837	0.404035	27	26	49	18	27	80	7.018	8.12	12.479	5.719	8.004	17.978	0
MSTRG.4274.10	CDS	FANCI	chr15:89258707-89258751;+	0	0.442676	0.142406	4.42421	0.0286133	54	69	72	75	62	136	14.037	21.548	18.336	23.83	18.379	30.562	-641
MSTRG.5278.2	TC	NLE1	chr17:35139823-35139877;-	0	0.634337	0.0243281	4.20233	0.00207401	47	46	61	54	62	134	12.217	14.365	15.535	17.158	18.379	30.112	17
MSTRG.5278.2	CDS	NLE1	chr17:35139928-35139975;-	0	0.279223	0.402587	3.75626	0.163369	44	25	63	39	30	96	11.437	7.807	16.044	12.392	8.893	21.573	-116
MSTRG.164.1	CDS	UBR4	chr1:19114813-19114949;-	0	-0.554817	0.0219016	5.09284	0.00179996	227	97	118	124	88	78	59.006	30.292	30.051	39.399	26.086	17.528	-4474
MSTRG.656.1	CDS	AMIGO1	chr1:109508257-109508276;-	0	0.96229	0.412873	0.803537	0.170674	10	0	0	9	5	3	2.599	0	0	2.86	1.482	0.674	-842
MSTRG.205.2	CDS	SRRM1	chr1:24646699-24646789;+	0	0.571479	0.0162654	5.0352	0.00117355	87	68	138	122	103	212	22.615	21.236	35.144	38.763	30.532	47.641	-2488
MSTRG.3073.4	TC	RNF10	chr12:120534957-120534965;+	0	0.400424	0.415736	2.44073	0.172704	18	13	16	18	13	32	4.679	4.06	4.075	5.719	3.854	7.191	3
MSTRG.3073.4	3pUTR	RNF10	chr12:120575797-120575807;+	0	1.2807	0.00616292	2.50619	0.000314728	10	15	8	19	24	39	2.599	4.684	2.037	6.037	7.114	8.764	1967
MSTRG.11015.1	cap	CEP162	chr6:84227615-84227617;-	0	-2.06535	0.00108203	2.17598	3.26202e-05	9	5	60	5	3	9	2.339	1.561	15.28	1.589	0.889	2.022	-4303
MSTRG.11015.1	CDS	CEP162	chr6:84174742-84174756;-	0	-1.24202	0.0299352	1.88891	0.00277505	16	7	27	2	3	17	4.159	2.186	6.876	0.635	0.889	3.82	-2200
MSTRG.8593.1	cap	RPL3	chr22:39319606-39319625;-	0	-2.62848	4.83e-11	6.39344	1.34e-14	378	290	1019	42	68	161	98.257	90.564	259.509	13.345	20.157	36.18	-1234
MSTRG.8593.1	CDS	RPL3	chr22:39314686-39314848;-	0	-0.552708	0.00634972	7.22641	0.000326611	672	458	866	355	394	599	174.679	143.028	220.544	112.795	116.793	134.607	-388
MSTRG.1499.2	CDS	TIMM23B-AGAP6	chr10:49958427-49958443;+	0	0.670183	0.299426	1.84694	0.0971818	6	10	10	12	6	25	1.56	3.123	2.547	3.813	1.779	5.618	-102
MSTRG.1499.2	3pUTR	TIMM23B-AGAP6	chr10:49987198-49987219;+	0	0.217855	0.708874	2.2711	0.474455	11	12	21	12	10	31	2.859	3.747	5.348	3.813	2.964	6.966	125
MSTRG.13167.2	cap	PAXX	chr9:136992422-136992444;+	0	-1.39094	0.0743347	1.2124	0.0105122	11	7	11	1	4	6	2.859	2.186	2.801	0.318	1.186	1.348	-209
MSTRG.13167.2	TC	PAXX	chr9:136992934-136992962;+	0	0.775753	0.0901616	2.30602	0.0142228	11	13	12	20	20	22	2.859	4.06	3.056	6.355	5.929	4.944	11
MSTRG.13378.4	TC	KDM5C	chrX:53210528-53210542;-	0	-0.444792	0.451544	2.01735	0.201737	16	13	16	6	8	20	4.159	4.06	4.075	1.906	2.371	4.494	45
MSTRG.13378.4	5pUTR	KDM5C	chrX:53225199-53225214;-	0	-0.393492	0.44283	2.35357	0.194025	22	14	22	12	17	15	5.719	4.372	5.603	3.813	5.039	3.371	-1721
MSTRG.13378.4	CDS	KDM5C	chrX:53218315-53218356;-	0	0.0902193	0.874649	2.69266	0.73498	32	13	20	34	12	21	8.318	4.06	5.093	10.803	3.557	4.719	-1104
MSTRG.13378.4	3pUTR	KDM5C	chrX:53210475-53210496;-	0	-0.803973	0.16614	2.04622	0.0368962	15	13	23	11	12	6	3.899	4.06	5.857	3.495	3.557	1.348	82
MSTRG.7373.2	TC	ELMOD3	chr2:85387144-85387155;+	0	1.26593	0.0238608	1.97933	0.00201992	8	7	7	14	9	32	2.08	2.186	1.783	4.448	2.668	7.191	23
MSTRG.7373.2	cap	ELMOD3	chr2:85354769-85354779;+	0	-1.07176	0.00162514	3.401	5.58906e-05	44	33	76	16	22	35	11.437	10.306	19.355	5.084	6.521	7.865	-1396
MSTRG.303.4	TC	SFPQ	chr1:35177989-35178033;-	0	1.19414	1.69497e-05	5.67953	1.54e-07	84	93	161	143	310	329	21.835	29.043	41.002	45.436	91.893	73.933	14
MSTRG.303.4	cap	SFPQ	chr1:35193141-35193145;-	0	-0.340724	0.653048	1.66506	0.404946	6	9	18	9	8	9	1.56	2.811	4.584	2.86	2.371	2.022	-2102
MSTRG.303.4	CDS	SFPQ	chr1:35190694-35190886;-	0	-0.580486	0.00393818	7.61152	0.00017459	949	720	858	500	589	595	246.682	224.848	218.507	158.866	174.596	133.708	-696
MSTRG.13435.2	3pUTR	XIST	chrX:73820847-73820884;-	0	0.511339	0.125275	3.72265	0.0234114	55	13	54	57	37	70	14.297	4.06	13.752	18.111	10.968	15.73	6090
MSTRG.6761.2	TC	RPL13A	chr19:49490477-49490577;+	0	0.36729	0.124641	5.57774	0.0232039	114	141	199	125	150	343	29.633	44.033	50.679	39.716	44.464	77.079	33
MSTRG.6761.2	3pUTR	RPL13A	chr19:49491815-49491834;+	0	2.81685	8.23187e-05	2.1069	1.19e-06	4	0	6	7	12	58	1.04	0	1.528	2.224	3.557	13.034	472
MSTRG.6761.2	cap	RPL13A	chr19:49487605-49487626;+	0	-0.163373	0.548275	5.25401	0.289197	86	151	198	58	134	213	22.355	47.156	50.425	18.428	39.721	47.865	-165
MSTRG.6761.2	CDS	RPL13A	chr19:49489906-49489923;+	0	-0.339826	0.491208	2.37582	0.236494	20	16	22	13	14	19	5.199	4.997	5.603	4.131	4.15	4.27	-67
MSTRG.3106.9	TC	ARL6IP4	chr12:122981762-122981815;+	0	0.024351	0.955887	3.87257	0.899179	44	47	63	31	58	71	11.437	14.678	16.044	9.85	17.193	15.955	37
MSTRG.3106.9	CDS	ARL6IP4	chr12:122981142-122981149;+	0	-1.50337	0.108126	0.845006	0.0186518	5	11	5	2	4	1	1.3	3.435	1.273	0.635	1.186	0.225	-273
MSTRG.3106.9	3pUTR	ARL6IP4	chr12:122981841-122981866;+	0	-0.197825	0.741501	2.20103	0.519325	14	18	16	10	19	13	3.639	5.621	4.075	3.177	5.632	2.921	83
MSTRG.3106.9	cap	ARL6IP4	chr12:122980647-122980734;+	0	-1.0903	5.52004e-05	5.00331	7.31e-07	152	135	184	60	83	78	39.511	42.159	46.859	19.064	24.604	17.528	-329
MSTRG.5134.1	TC	TRIM16	chr17:15682934-15682949;-	0	0.804919	0.346349	1.58376	0.124962	0	10	10	13	8	14	0	3.123	2.547	4.131	2.371	3.146	10
MSTRG.5134.1	3pUTR	TRIM16	chr17:15677579-15677621;-	0	0.506465	0.0541232	4.30494	0.00656659	69	55	50	84	79	83	17.936	17.176	12.734	26.689	23.418	18.652	302
MSTRG.1343.1	CDS	FBH1	chr10:5914204-5914210;+	0	0.95576	0.0672804	2.03667	0.00909249	8	14	5	14	20	18	2.08	4.372	1.273	4.448	5.929	4.045	-1798
MSTRG.4782.4	CDS	SLC7A6	chr16:68287763-68287779;+	0	1.17606	0.0164575	2.12006	0.00119121	8	6	12	16	13	31	2.08	1.874	3.056	5.084	3.854	6.966	-1004
MSTRG.4782.4	TC	SLC7A6	chr16:68297312-68297348;+	0	1.39087	0.000604275	2.81003	1.53204e-05	15	8	17	28	27	51	3.899	2.498	4.329	8.896	8.004	11.461	22
MSTRG.9898.1	cap	MED10	chr5:6378536-6378547;-	0	-1.52244	0.0545286	1.28916	0.00662458	6	6	20	5	1	5	1.56	1.874	5.093	1.589	0.296	1.124	-468
MSTRG.7860.1	cap	PSMD1	chr2:231056875-231056920;+	0	-0.814463	0.0261284	3.54397	0.00229022	44	30	85	22	8	67	11.437	9.369	21.647	6.99	2.371	15.056	-2981
MSTRG.7860.1	TC	PSMD1	chr2:231170691-231170716;+	0	0.754053	0.135273	2.09502	0.0263251	9	8	14	16	12	25	2.339	2.498	3.565	5.084	3.557	5.618	-8
MSTRG.7860.1	3pUTR	PSMD1	chr2:231172624-231172642;+	0	0.600053	0.325565	1.8457	0.111823	16	4	8	12	7	22	4.159	1.249	2.037	3.813	2.075	4.944	102
MSTRG.7860.1	CDS	PSMD1	chr2:231165879-231165933;+	0	-1.23458	0.00124567	2.94573	3.92198e-05	52	20	42	18	9	20	13.517	6.246	10.696	5.719	2.668	4.494	-228
MSTRG.3145.5	3pUTR	ANKLE2	chr12:132730150-132730167;-	0	0.27082	0.779064	1.15577	0.574489	5	6	6	5	5	11	1.3	1.874	1.528	1.589	1.482	2.472	144
MSTRG.13379.1	cap	SMC1A	chrX:53422624-53422704;-	0	-0.939152	0.000486942	4.64306	1.17176e-05	133	83	143	53	60	72	34.572	25.92	36.418	16.84	17.786	16.18	-233
MSTRG.13379.1	CDS	SMC1A	chrX:53422493-53422602;-	0	-0.507272	0.0189975	5.8796	0.00145787	356	166	243	185	148	188	92.538	51.84	61.885	58.78	43.871	42.247	-143
MSTRG.13379.1	TC	SMC1A	chrX:53421939-53421967;-	0	0.288847	0.591708	2.33589	0.335301	16	15	14	13	16	27	4.159	4.684	3.565	4.131	4.743	6.067	4
MSTRG.13379.1	3pUTR	SMC1A	chrX:53409463-53409494;-	0	0.827576	0.0444639	2.8178	0.00491468	23	20	9	44	23	24	5.979	6.246	2.292	13.98	6.818	5.393	1261
MSTRG.10467.1	TC	ZNF354B	chr5:178884283-178884330;+	0	1.17187	0.00681765	2.7913	0.00035807	6	5	32	8	8	91	1.56	1.561	8.149	2.542	2.371	20.45	38
MSTRG.10467.1	5pUTR	ZNF354B	chr5:178859937-178860040;+	0	-0.889299	0.00423364	4.78197	0.000191497	106	161	94	32	126	48	27.554	50.279	23.939	10.167	37.35	10.787	-1978
MSTRG.10467.1	CDS	ZNF354B	chr5:178866239-178866281;+	0	0.436944	0.175274	3.62985	0.0400849	41	35	35	39	48	65	10.658	10.93	8.913	12.392	14.229	14.607	-1802
MSTRG.10467.1	3pUTR	ZNF354B	chr5:178884401-178884461;+	0	0.643257	0.085402	3.25749	0.0130662	26	15	37	27	16	87	6.758	4.684	9.423	8.579	4.743	19.551	151
MSTRG.2871.1	cap	CCT2	chr12:69585423-69585503;+	0	-0.148029	0.546934	7.04006	0.28771	532	309	742	429	342	614	138.288	96.497	188.965	136.307	101.378	137.978	-1667
MSTRG.2871.1	TC	CCT2	chr12:69601303-69601428;+	0	0.649396	0.00464294	5.89208	0.000217507	195	57	294	175	127	569	50.688	17.8	74.873	55.603	37.646	127.866	6
MSTRG.2871.1	CDS	CCT2	chr12:69589491-69589645;+	0	0.460632	0.0210344	7.04586	0.00169278	520	162	631	529	249	1030	135.168	50.591	160.697	168.08	73.811	231.462	-1065
MSTRG.2871.1	3pUTR	CCT2	chr12:69601476-69601476;+	0	0.627436	0.434278	1.21377	0.187539	0	0	16	0	1	24	0	0	4.075	0	0.296	5.393	154
MSTRG.11661.1	TC	RP9P	chr7:32921342-32921432;-	0	1.35493	7.0558e-05	3.93965	9.83e-07	13	25	55	35	48	169	3.379	7.807	14.007	11.121	14.229	37.978	-36
MSTRG.11661.1	5pUTR	RP9P	chr7:32933823-32933855;-	0	0.880922	0.0108074	3.28706	0.000666082	23	11	40	32	32	72	5.979	3.435	10.187	10.167	9.486	16.18	-156
MSTRG.3747.1	CDS	POMT2	chr14:77299529-77299564;-	0	0.113462	0.843087	2.5084	0.681106	21	17	17	15	19	26	5.459	5.309	4.329	4.766	5.632	5.843	-1406
MSTRG.8881.1	3pUTR	ZNF621	chr3:40533712-40533789;+	0	0.511871	0.170704	3.13832	0.0384571	23	12	43	33	20	57	5.979	3.747	10.951	10.485	5.929	12.809	1868
MSTRG.8881.1	5pUTR	ZNF621	chr3:40525257-40525260;+	0	1.36047	0.0242984	1.64453	0.00206924	4	5	7	12	13	17	1.04	1.561	1.783	3.813	3.854	3.82	-102
MSTRG.8619.1	5pUTR	RANGAP1	chr22:41286119-41286124;-	0	0.115132	0.907599	1.32129	0.79804	5	7	9	8	5	10	1.3	2.186	2.292	2.542	1.482	2.247	-1937
MSTRG.8619.1	cap	RANGAP1	chr22:41286170-41286221;-	0	-0.221447	0.374727	5.27037	0.14387	141	138	171	108	114	168	36.651	43.096	43.549	34.315	33.793	37.753	-2007
MSTRG.8619.1	CDS	RANGAP1	chr22:41252876-41252922;-	0	0.744179	0.0200927	3.53731	0.00158873	37	19	37	48	46	60	9.618	5.933	9.423	15.251	13.636	13.483	-388
MSTRG.5209.1	3pUTR	TMEM97	chr17:28326840-28326852;+	0	3.6012	2.3e-07	2.45169	6.8e-10	2	2	4	16	38	49	0.52	0.625	1.019	5.084	11.264	11.011	57
MSTRG.5209.1	cap	TMEM97	chr17:28319189-28319210;+	0	-0.234169	0.628484	2.63067	0.376483	16	21	31	13	16	30	4.159	6.558	7.895	4.131	4.743	6.742	-564
MSTRG.2544.1	5pUTR	GAPDH	chr12:6534810-6534860;+	0	-0.123715	0.623524	6.10733	0.371218	312	190	292	233	173	328	81.101	59.335	74.364	74.032	51.282	73.708	-1018
MSTRG.2544.1	cap	GAPDH	chr12:6534489-6534568;+	0	-0.473228	0.0186092	6.5994	0.00141691	500	278	480	274	232	393	129.97	86.816	122.242	87.059	68.771	88.315	-1080
MSTRG.2544.1	TC	GAPDH	chr12:6538184-6538201;+	0	-0.680427	0.448172	0.990033	0.198864	4	1	15	1	1	11	1.04	0.312	3.82	0.318	0.296	2.472	17
MSTRG.2544.1	CDS	GAPDH	chr12:6536684-6536790;+	0	-0.383858	0.0840886	5.85891	0.0127626	256	180	288	154	128	291	66.544	56.212	73.345	48.931	37.943	65.394	-862
MSTRG.5385.2	CDS	AARSD1	chr17:42956461-42956481;-	0	-0.463824	0.311237	2.51685	0.103657	28	18	21	19	16	13	7.278	5.621	5.348	6.037	4.743	2.921	-344
MSTRG.5385.2	3pUTR	AARSD1	chr17:42955251-42955300;-	0	0.455836	0.158281	3.72817	0.033979	32	36	50	34	40	96	8.318	11.242	12.734	10.803	11.857	21.573	77
MSTRG.5385.2	cap	AARSD1	chr17:42964444-42964480;-	0	-2.73339	3.38e-08	4.37869	4.92e-11	176	39	194	19	16	21	45.749	12.179	49.406	6.037	4.743	4.719	-844
MSTRG.12960.1	3pUTR	DNAJC25	chr9:111647217-111647230;+	0	1.23084	0.111592	1.32806	0.0195596	6	2	5	5	2	25	1.56	0.625	1.273	1.589	0.593	5.618	287
MSTRG.12960.1	TC	DNAJC25	chr9:111642893-111643027;+	0	0.699525	0.000774144	6.6265	2.10526e-05	177	235	435	257	376	772	46.009	73.388	110.781	81.657	111.457	173.484	-3
MSTRG.12960.1	CDS	DNAJC25	chr9:111631693-111631704;+	0	0.87321	0.106262	2.0439	0.0181304	12	7	9	11	22	19	3.119	2.186	2.292	3.495	6.521	4.27	-112
MSTRG.1203.1	cap	LBR	chr1:225428025-225428073;-	0	-0.535106	0.135789	3.28792	0.0264827	33	18	74	17	20	49	8.578	5.621	18.846	5.401	5.929	11.011	-1943
MSTRG.1203.1	3pUTR	LBR	chr1:225403178-225403284;-	0	0.443722	0.0747488	4.97903	0.0106225	91	32	186	90	46	298	23.654	9.993	47.369	28.596	13.636	66.967	56
MSTRG.1203.1	CDS	LBR	chr1:225410399-225410406;-	0	1.36766	0.0482536	1.41254	0.00551276	3	4	6	9	6	20	0.78	1.249	1.528	2.86	1.779	4.494	-646
MSTRG.5702.1	3pUTR	USP36	chr17:78797197-78797197;-	0	1.62583	0.1122	0.721637	0.0197266	4	0	3	11	1	6	1.04	0	0.764	3.495	0.296	1.348	729
MSTRG.5702.1	CDS	USP36	chr17:78827341-78827347;-	0	0.831154	0.113965	2.05101	0.0202832	4	13	12	6	28	17	1.04	4.06	3.056	1.906	8.3	3.82	-2780
MSTRG.5228.5	3pUTR	SUPT6H	chr17:28683284-28683410;+	0	-0.849679	0.00115495	4.6282	3.54045e-05	179	77	90	87	39	61	46.529	24.046	22.92	27.643	11.561	13.708	1334
MSTRG.5228.5	CDS	SUPT6H	chr17:28675100-28675144;+	0	-0.281031	0.593955	2.45761	0.338283	29	13	19	20	17	12	7.538	4.06	4.839	6.355	5.039	2.697	-202
MSTRG.5228.5	cap	SUPT6H	chr17:28662254-28662291;+	0	-0.692187	0.067036	2.88378	0.00901386	34	28	32	21	16	21	8.838	8.744	8.149	6.672	4.743	4.719	-790
MSTRG.247.3	TC	DNAJC8	chr1:28205319-28205349;-	0	0.316735	0.265312	4.42632	0.0787419	51	59	97	50	93	118	13.257	18.425	24.703	15.887	27.568	26.517	33
MSTRG.247.3	CDS	DNAJC8	chr1:28228969-28229022;-	0	0.324056	0.241584	4.45377	0.0678212	53	44	119	50	69	156	13.777	13.741	30.306	15.887	20.454	35.056	-277
MSTRG.247.3	cap	DNAJC8	chr1:28233000-28233029;-	0	-0.906535	0.0160991	3.02714	0.00115529	33	25	53	9	18	34	8.578	7.807	13.498	2.86	5.336	7.64	-384
MSTRG.9139.3	TC	IQCB1	chr3:121807347-121807443;-	0	0.0837062	0.797168	5.16864	0.603677	76	128	178	81	107	229	19.755	39.973	45.331	25.736	31.718	51.461	30
MSTRG.9139.3	3pUTR	IQCB1	chr3:121795460-121795565;-	0	-1.16298	7.66312e-05	4.64063	1.09e-06	111	105	156	41	66	59	28.853	32.79	39.729	13.027	19.564	13.258	436
MSTRG.9139.3	5pUTR	IQCB1	chr3:121834992-121834992;-	0	-1.78393	0.0203423	1.20399	0.00161809	10	4	17	1	1	7	2.599	1.249	4.329	0.318	0.296	1.573	-571
MSTRG.9139.3	CDS	IQCB1	chr3:121826121-121826127;-	0	1.09907	0.0219837	2.3596	0.00181017	3	8	22	12	21	38	0.78	2.498	5.603	3.813	6.225	8.539	-127
MSTRG.1212.1	CDS	TMEM63A	chr1:225865958-225865967;-	0	0.0515592	0.956209	1.46014	0.90076	13	3	9	7	4	14	3.379	0.937	2.292	2.224	1.186	3.146	-1745
MSTRG.11017.2	CDS	TBX18	chr6:84738520-84738561;-	0	-0.417482	0.422914	2.25055	0.178242	22	16	16	17	9	14	5.719	4.997	4.075	5.401	2.668	3.146	-768
MSTRG.6222.1	CDS	HNRNPM	chr19:8486313-8486333;+	0	-1.38229	0.0144748	1.84465	0.000993188	17	7	26	4	5	10	4.419	2.186	6.621	1.271	1.482	2.247	-285
MSTRG.6222.1	cap	HNRNPM	chr19:8444944-8445110;+	0	-0.472658	0.0228876	6.3008	0.00191478	320	300	372	221	220	274	83.181	93.687	94.737	70.219	65.214	61.573	-2209
MSTRG.6222.1	3pUTR	HNRNPM	chr19:8488735-8488924;+	0	0.423279	0.038053	6.81987	0.00391291	284	128	762	267	214	1128	73.823	39.973	194.059	84.834	63.436	253.484	65
MSTRG.8098.1	CDS	PLCG1	chr20:41163417-41163454;+	0	-0.924641	0.068857	2.08142	0.00939768	33	7	16	12	4	11	8.578	2.186	4.075	3.813	1.186	2.472	-3044
MSTRG.5146.1	3pUTR	TTC19	chr17:16027687-16027724;+	0	-0.457908	0.417344	2.25332	0.174168	26	9	21	21	3	15	6.758	2.811	5.348	6.672	0.889	3.371	205
MSTRG.3190.3	3pUTR	XPO4	chr13:20787590-20787596;-	0	1.24932	0.133486	1.04549	0.0257618	3	5	2	10	8	6	0.78	1.561	0.509	3.177	2.371	1.348	2574
MSTRG.1945.1	cap	IPO7	chr11:9384575-9384714;+	0	-0.193904	0.452265	5.18455	0.202405	136	99	195	92	98	191	35.352	30.917	49.661	29.231	29.05	42.922	-3225
MSTRG.1945.1	CDS	IPO7	chr11:9442081-9442156;+	0	0.445401	0.0390663	6.19062	0.00406126	284	169	228	297	216	425	73.823	52.777	58.065	94.366	64.029	95.506	-142
MSTRG.1945.1	3pUTR	IPO7	chr11:9445398-9445475;+	0	0.41798	0.21216	3.88161	0.0549216	40	38	56	46	34	109	10.398	11.867	14.262	14.616	10.079	24.494	276
MSTRG.8439.1	CDS	LZTR1	chr22:20988043-20988083;+	0	1.02313	0.0635305	2.03993	0.00830695	7	13	6	11	16	27	1.82	4.06	1.528	3.495	4.743	6.067	-2053
MSTRG.13376.1	CDS	TSPYL2	chrX:53085681-53085743;+	0	-1.04582	0.00134348	3.83782	4.34149e-05	109	44	55	33	34	29	28.333	13.741	14.007	10.485	10.079	6.517	-741
MSTRG.13376.1	cap	TSPYL2	chrX:53082367-53082367;+	0	-4.00081	0.00810199	0.597435	0.000450193	3	4	14	0	1	0	0.78	1.249	3.565	0	0.296	0	-2210
MSTRG.7352.2	cap	TTC31	chr2:74483073-74483089;+	0	-2.0892	0.000444728	2.21308	1.04837e-05	24	6	46	5	5	7	6.239	1.874	11.715	1.589	1.482	1.573	-284
MSTRG.7859.1	CDS	PTMA	chr2:231711920-231711928;+	0	-0.358663	0.510839	2.14939	0.254324	22	7	21	12	7	19	5.719	2.186	5.348	3.813	2.075	4.27	-182
MSTRG.7859.1	TC	PTMA	chr2:231712854-231712878;+	0	0.134843	0.801754	2.73732	0.610294	21	4	42	13	6	56	5.459	1.249	10.696	4.131	1.779	12.584	29
MSTRG.7859.1	cap	PTMA	chr2:231708522-231708746;+	0	0.0864765	0.737841	8.37342	0.513735	858	1088	1626	899	1044	1880	223.028	339.77	414.094	285.641	309.471	422.474	-506
MSTRG.7859.1	3pUTR	PTMA	chr2:231713111-231713181;+	0	0.239271	0.292244	6.65221	0.0930242	466	79	578	383	106	817	121.132	24.671	147.199	121.691	31.421	183.596	325
MSTRG.4584.2	TC	PLK1	chr16:23679482-23679496;+	0	-0.434516	0.345924	2.56169	0.124601	25	11	34	15	13	23	6.498	3.435	8.659	4.766	3.854	5.169	40
MSTRG.4584.2	CDS	PLK1	chr16:23679238-23679269;+	0	0.0703069	0.930062	2.29424	0.845131	28	9	11	11	24	14	7.278	2.811	2.801	3.495	7.114	3.146	-185
MSTRG.4584.2	3pUTR	PLK1	chr16:23689241-23689260;+	0	1.76461	0.0122772	1.53971	0.000787539	8	2	2	11	15	15	2.08	0.625	0.509	3.495	4.446	3.371	932
MSTRG.6706.1	CDS	ARHGAP35	chr19:46920911-46920929;+	0	0.584769	0.451793	1.39764	0.201989	9	6	4	12	4	12	2.339	1.874	1.019	3.813	1.186	2.697	-2261
MSTRG.4042.4	TC	TRPM7	chr15:50648769-50648845;-	0	1.17435	0.000289294	4.04756	5.95e-06	28	45	34	45	81	124	7.278	14.053	8.659	14.298	24.011	27.865	31
MSTRG.4042.4	3pUTR	TRPM7	chr15:50574929-50574935;-	0	1.05373	0.271186	0.861924	0.0821603	1	3	5	3	3	14	0.26	0.937	1.273	0.953	0.889	3.146	3043
MSTRG.4205.2	3pUTR	IREB2	chr15:78438772-78438777;+	0	1.51327	0.0712363	1.19052	0.00989165	1	7	2	9	8	12	0.26	2.186	0.509	2.86	2.371	2.697	258
MSTRG.2420.1	TC	CENATAC	chr11:119011947-119012002;+	0	0.393023	0.160572	4.27125	0.0348078	52	51	76	47	71	126	13.517	15.927	19.355	14.933	21.046	28.315	-19
MSTRG.5753.1	CDS	CSNK1D	chr17:82248889-82248951;-	0	1.23325	0.000882921	3.34646	2.47173e-05	22	21	20	34	40	80	5.719	6.558	5.093	10.803	11.857	17.978	-53
MSTRG.5753.1	TC	CSNK1D	chr17:82245991-82246039;-	0	0.169746	0.688227	3.24275	0.447818	40	24	30	40	23	42	10.398	7.495	7.64	12.709	6.818	9.438	17
MSTRG.5007.1	5pUTR	SMG6	chr17:2297300-2297312;-	0	-7.85721	3.7e-16	5.82672	8.54e-21	440	320	481	1	2	2	114.373	99.932	122.496	0.318	0.593	0.449	-2175
MSTRG.4156.6	3pUTR	PARP6	chr15:72241936-72241947;-	0	0.53956	0.578688	0.965938	0.321798	4	1	8	5	4	10	1.04	0.312	2.037	1.589	1.186	2.247	120
MSTRG.3809.1	CDS	PAPOLA	chr14:96544223-96544236;+	0	0.135529	0.884038	1.43067	0.752195	4	10	9	3	15	7	1.04	3.123	2.292	0.953	4.446	1.573	-859
MSTRG.418.2	CDS	NSUN4	chr1:46344838-46344883;+	0	0.782424	0.0541066	2.87215	0.00656069	16	21	18	26	23	48	4.159	6.558	4.584	8.261	6.818	10.787	-301
MSTRG.418.2	TC	NSUN4	chr1:46352886-46352888;+	0	0.889609	0.0414961	2.60794	0.00442967	15	9	19	13	23	47	3.899	2.811	4.839	4.131	6.818	10.562	3
MSTRG.418.2	3pUTR	NSUN4	chr1:46360798-46360805;+	0	0.638013	0.325512	1.59433	0.11179	9	3	10	10	7	17	2.339	0.937	2.547	3.177	2.075	3.82	247
MSTRG.7951.1	CDS	DNAAF9	chr20:3296880-3296885;-	0	0.259017	0.777017	1.43199	0.571484	6	12	4	12	6	8	1.56	3.747	1.019	3.813	1.779	1.798	-1536
MSTRG.11701.1	cap	POLR2J4	chr7:44019145-44019185;-	0	-1.55302	2.31766e-05	3.53524	2.29e-07	82	28	78	19	14	29	21.315	8.744	19.864	6.037	4.15	6.517	-1744
MSTRG.6302.7	TC	TNPO2	chr19:12705749-12705765;-	0	1.33733	0.0334299	1.55326	0.00324783	5	3	7	9	11	19	1.3	0.937	1.783	2.86	3.261	4.27	4
MSTRG.6302.7	CDS	TNPO2	chr19:12719300-12719336;-	0	0.411451	0.452112	2.30252	0.202259	19	14	9	13	19	24	4.939	4.372	2.292	4.131	5.632	5.393	-1610
MSTRG.12918.1	CDS	TSTD2	chr9:97606207-97606227;-	0	1.07675	0.0850916	1.61092	0.0129853	3	3	12	8	9	22	0.78	0.937	3.056	2.542	2.668	4.944	-658
MSTRG.6397.1	cap	MAU2	chr19:19320829-19320845;+	0	-0.949336	0.202968	1.24122	0.050866	8	7	12	3	5	6	2.08	2.186	3.056	0.953	1.482	1.348	-1869
MSTRG.6397.1	CDS	MAU2	chr19:19349328-19349383;+	0	-0.0198289	0.964201	3.81571	0.917453	60	34	59	43	35	74	15.596	10.618	15.026	13.662	10.375	16.629	-355
MSTRG.2674.1	3pUTR	SLC38A1	chr12:46188850-46188881;-	0	1.04442	0.0445138	2.03224	0.00492832	9	4	13	13	6	36	2.339	1.249	3.311	4.131	1.779	8.09	92
MSTRG.2674.1	CDS	SLC38A1	chr12:46198690-46198741;-	0	0.161911	0.699067	3.30441	0.4616	28	34	35	22	38	51	7.278	10.618	8.913	6.99	11.264	11.461	-410
MSTRG.2674.1	5pUTR	SLC38A1	chr12:46239771-46239804;-	0	1.13247	0.0187781	2.16059	0.00143454	13	5	10	24	14	22	3.379	1.561	2.547	7.626	4.15	4.944	-1464
MSTRG.12144.1	3pUTR	ZNF783	chr7:149283992-149284022;+	0	0.317134	0.462726	2.86069	0.210817	35	15	18	35	16	31	9.098	4.684	4.584	11.121	4.743	6.966	2659
MSTRG.5906.1	CDS	CEP192	chr18:13105078-13105079;+	0	2.69368	0.00637	0.995303	0.000328251	0	2	2	4	6	19	0	0.625	0.509	1.271	1.779	4.27	-565
MSTRG.5906.1	cap	CEP192	chr18:12991362-12991362;+	0	-4.38714	0.00166842	0.899709	5.7918e-05	11	2	16	0	1	0	2.859	0.625	4.075	0	0.296	0	-7690
MSTRG.11813.4	CDS	POM121C	chr7:75441618-75441632;-	0	0.820822	0.0691835	2.35523	0.00947096	18	5	15	23	14	28	4.679	1.561	3.82	7.308	4.15	6.292	-3091
MSTRG.6078.3	3pUTR	PTBP1	chr19:812075-812122;+	0	0.619464	0.0755359	3.51413	0.0107929	26	22	48	35	54	58	6.758	6.87	12.224	11.121	16.007	13.034	1284
MSTRG.6078.3	CDS	PTBP1	chr19:806484-806553;+	0	1.37985	3.54762e-05	4.14503	4.03e-07	22	45	37	44	90	147	5.719	14.053	9.423	13.98	26.679	33.034	-574
MSTRG.6078.3	5pUTR	PTBP1	chr19:798400-798476;+	0	0.815324	0.00227689	4.5366	8.67493e-05	55	56	70	83	81	165	14.297	17.488	17.827	26.372	24.011	37.079	-1743
MSTRG.10341.1	5pUTR	FBXO38	chr5:148383983-148384021;+	0	-2.0321	1.52e-07	4.43784	3.74e-10	167	66	152	30	28	32	43.41	20.611	38.71	9.532	8.3	7.191	-3651
MSTRG.10341.1	CDS	FBXO38	chr5:148423999-148424011;+	0	-0.975932	0.141046	1.49504	0.0281741	15	10	9	4	6	7	3.899	3.123	2.292	1.271	1.779	1.573	-1940
MSTRG.10341.1	cap	FBXO38	chr5:148383958-148383961;+	0	-1.08439	0.182509	1.24185	0.0427583	8	5	15	4	6	3	2.08	1.561	3.82	1.271	1.779	0.674	-3708
MSTRG.6318.2	3pUTR	MRI1	chr19:13768657-13768679;+	0	0.904896	0.00551292	3.6179	0.000272887	15	19	57	22	31	130	3.899	5.933	14.516	6.99	9.189	29.214	178
MSTRG.5097.3	3pUTR	CNTROB	chr17:7937166-7937185;+	0	-0.727788	0.34882	1.42291	0.126574	14	8	8	2	8	8	3.639	2.498	2.037	0.635	2.371	1.798	197
MSTRG.5097.3	CDS	CNTROB	chr17:7933098-7933111;+	0	-0.0892622	0.902705	2.06923	0.787985	12	14	16	13	8	19	3.119	4.372	4.075	4.131	2.371	4.27	-737
MSTRG.10922.2	TC	AARS2	chr6:44306310-44306321;-	0	0.366374	0.583752	1.8622	0.32679	9	14	7	5	17	17	2.339	4.372	1.783	1.589	5.039	3.82	15
MSTRG.1418.1	CDS	ANKRD26	chr10:27044159-27044183;-	0	-0.919032	0.0249684	2.63034	0.00215194	19	18	46	7	12	26	4.939	5.621	11.715	2.224	3.557	5.843	-3116
MSTRG.5648.3	TC	NT5C	chr17:75130973-75131003;-	0	0.325696	0.345237	3.45438	0.124178	34	27	42	34	35	62	8.838	8.432	10.696	10.803	10.375	13.933	32
MSTRG.5648.3	3pUTR	NT5C	chr17:75130822-75130836;-	0	1.0088	0.115685	1.57009	0.0207867	5	4	9	11	5	21	1.3	1.249	2.292	3.495	1.482	4.719	77
MSTRG.5195.2	3pUTR	USP22	chr17:21006977-21006980;-	0	-0.934128	0.250816	1.1562	0.0719922	6	6	13	5	3	5	1.56	1.874	3.311	1.589	0.889	1.124	928
MSTRG.5195.2	TC	USP22	chr17:21021145-21021228;-	0	0.468325	0.0751347	4.33028	0.0107068	71	53	57	79	77	94	18.456	16.551	14.516	25.101	22.825	21.124	-2
MSTRG.1530.2	3pUTR	RUFY2	chr10:68363615-68363635;-	0	0.174853	0.797099	2.01559	0.60333	9	8	20	13	9	20	2.339	2.498	5.093	4.131	2.668	4.494	338
MSTRG.1530.2	TC	RUFY2	chr10:68376880-68376998;-	0	0.152517	0.587431	5.12064	0.330435	79	90	199	81	94	246	20.535	28.106	50.679	25.736	27.864	55.281	8
MSTRG.5462.2	TC	PNPO	chr17:47941923-47941945;+	0	0.614944	0.34097	1.71382	0.121291	7	4	13	5	12	21	1.82	1.249	3.311	1.589	3.557	4.719	32
MSTRG.5462.2	3pUTR	PNPO	chr17:47942009-47942031;+	0	0.620712	0.0640262	3.34804	0.00841789	33	19	33	33	36	63	8.578	5.933	8.404	10.485	10.671	14.157	124
MSTRG.13297.2	3pUTR	POLA1	chrX:24742028-24742117;+	0	-0.752357	0.00517469	4.22754	0.000250654	80	53	125	36	35	85	20.795	16.551	31.834	11.438	10.375	19.101	1543
MSTRG.13297.2	CDS	POLA1	chrX:24703240-24703332;+	0	-0.229468	0.357749	5.19359	0.132557	171	119	138	121	103	140	44.45	37.162	35.144	38.446	30.532	31.461	-586
MSTRG.13297.2	cap	POLA1	chrX:24693892-24694004;+	0	-1.06772	4.34198e-05	5.5234	5.28e-07	225	149	323	93	97	134	58.486	46.531	82.258	29.549	28.754	30.112	-788
MSTRG.3020.2	TC	ERP29	chr12:112022167-112022206;+	0	2.42302	2.3e-07	3.96756	6.76e-10	13	27	12	59	88	139	3.379	8.432	3.056	18.746	26.086	31.236	42
MSTRG.3020.2	3pUTR	ERP29	chr12:112022371-112022374;+	0	-0.719826	0.572852	0.720715	0.31465	10	4	2	3	0	6	2.599	1.249	0.509	0.953	0	1.348	207
MSTRG.3020.2	cap	ERP29	chr12:112013446-112013452;+	0	-2.08474	0.010478	1.12256	0.000638531	9	6	15	1	1	5	2.339	1.874	3.82	0.318	0.296	1.124	-172
MSTRG.7269.1	TC	CCT4	chr2:61868664-61868704;-	0	0.597994	0.198508	2.58223	0.0490729	8	5	35	8	5	66	2.08	1.561	8.913	2.542	1.482	14.832	-2
MSTRG.7269.1	CDS	CCT4	chr2:61878872-61879011;-	0	0.459507	0.0190314	7.51863	0.00146311	641	425	641	719	579	1081	166.621	132.723	163.244	228.449	171.632	242.922	-1166
MSTRG.7269.1	5pUTR	CCT4	chr2:61888549-61888638;-	0	0.127208	0.712529	4.22584	0.478575	64	40	91	47	47	127	16.636	12.492	23.175	14.933	13.932	28.539	-1689
MSTRG.7269.1	3pUTR	CCT4	chr2:61868608-61868608;-	0	0.739036	0.445781	1.08202	0.19666	2	1	10	0	5	18	0.52	0.312	2.547	0	1.482	4.045	87
MSTRG.11853.8	CDS	DMTF1	chr7:87181312-87181337;+	0	-0.300205	0.669549	1.72511	0.424254	9	13	12	7	7	14	2.339	4.06	3.056	2.224	2.075	3.146	-174
MSTRG.4285.7	3pUTR	PRC1	chr15:90966482-90966505;-	0	0.345636	0.496181	2.41971	0.241078	14	20	13	17	18	25	3.639	6.246	3.311	5.401	5.336	5.618	91
MSTRG.4285.7	TC	PRC1	chr15:90966529-90966558;-	0	1.63429	5.67e-06	3.73421	3.91e-08	26	20	23	70	54	92	6.758	6.246	5.857	22.241	16.007	20.674	30
MSTRG.4285.7	CDS	PRC1	chr15:90974619-90974650;-	0	-0.541037	0.212499	2.58232	0.055078	38	22	12	24	14	10	9.878	6.87	3.056	7.626	4.15	2.247	-517
MSTRG.4285.7	cap	PRC1	chr15:90994414-90994559;-	0	-0.460081	0.0309589	5.84405	0.00290708	189	191	358	107	150	296	49.129	59.647	91.172	33.997	44.464	66.517	-1938
MSTRG.2643.1	CDS	DDX11	chr12:31090018-31090078;+	0	-0.634888	0.0445138	3.52863	0.00492611	53	45	50	24	32	40	13.777	14.053	12.734	7.626	9.486	8.989	-1702
MSTRG.2643.1	cap	DDX11	chr12:31073856-31073879;+	0	-1.78619	0.00238871	1.89955	9.28947e-05	15	10	31	6	3	7	3.899	3.123	7.895	1.906	0.889	1.573	-2950
MSTRG.680.2	3pUTR	MOV10	chr1:112698736-112698755;+	0	0.754843	0.23821	1.62792	0.0663959	6	6	9	8	16	12	1.56	1.874	2.292	2.542	4.743	2.697	2503
MSTRG.680.2	TC	MOV10	chr1:112687010-112687045;+	0	0.839527	0.0442562	2.72436	0.00487624	23	5	22	22	18	48	5.979	1.561	5.603	6.99	5.336	10.787	32
MSTRG.1550.1	3pUTR	EIF4EBP2	chr10:70422643-70422672;+	0	0.808017	0.333288	1.28623	0.116636	4	2	10	12	1	14	1.04	0.625	2.547	3.813	0.296	3.146	899
MSTRG.1550.1	CDS	EIF4EBP2	chr10:70404496-70404507;+	0	-0.939037	0.309813	0.905763	0.102858	10	4	6	3	3	4	2.599	1.249	1.528	0.953	0.889	0.899	-265
MSTRG.8354.1	3pUTR	UBE2G2	chr21:44769499-44769523;-	0	-0.688202	0.0925224	2.63549	0.0148114	27	15	37	13	12	24	7.018	4.684	9.423	4.131	3.557	5.393	1861
MSTRG.8354.1	cap	UBE2G2	chr21:44801775-44801820;-	0	0.158863	0.766022	2.88689	0.555105	22	25	24	12	25	46	5.719	7.807	6.112	3.813	7.411	10.337	-548
MSTRG.8354.1	TC	UBE2G2	chr21:44771405-44771420;-	0	0.688599	0.233082	1.8749	0.0641361	12	8	7	18	8	17	3.119	2.498	1.783	5.719	2.371	3.82	-40
MSTRG.4399.1	CDS	TELO2	chr16:1502052-1502072;+	0	0.670985	0.119943	3.61256	0.0218561	25	43	30	38	29	99	6.498	13.428	7.64	12.074	8.596	22.247	-1030
MSTRG.6340.4	TC	BRD4	chr19:15268925-15268931;-	0	2.54171	0.00828048	0.83724	0.000464314	2	1	1	11	5	8	0.52	0.312	0.255	3.495	1.482	1.798	-35
MSTRG.6340.4	3pUTR	BRD4	chr19:15255548-15255548;-	0	-1.7273	0.150244	0.755532	0.031103	14	0	7	1	1	3	3.639	0	1.783	0.318	0.296	0.674	1486
MSTRG.1360.1	CDS	DHTKD1	chr10:12101044-12101093;+	0	-0.509113	0.0895912	3.76549	0.0140777	63	48	59	32	38	50	16.376	14.99	15.026	10.167	11.264	11.236	-983
MSTRG.2688.2	TC	CCNT1	chr12:48695773-48695829;-	0	1.85176	2.34e-06	4.19309	1.26e-08	23	47	15	62	124	115	5.979	14.678	3.82	19.699	36.757	25.843	42
MSTRG.2688.2	cap	CCNT1	chr12:48716700-48716765;-	0	-0.882008	0.00298139	3.86819	0.000122608	98	49	56	40	34	33	25.474	15.302	14.262	12.709	10.079	7.416	-583
MSTRG.2688.2	CDS	CCNT1	chr12:48699789-48699834;-	0	1.29686	0.00447303	2.57748	0.000206865	5	18	12	24	32	29	1.3	5.621	3.056	7.626	9.486	6.517	-100
MSTRG.2688.2	3pUTR	CCNT1	chr12:48692192-48692196;-	0	0.700279	0.378333	1.20951	0.146681	4	4	7	7	5	13	1.04	1.249	1.783	2.224	1.482	2.921	2302
MSTRG.2305.3	cap	ALG8	chr11:78139589-78139644;-	0	-1.15672	0.00135916	3.1989	4.41411e-05	37	22	76	12	9	42	9.618	6.87	19.355	3.813	2.668	9.438	-123
MSTRG.2305.3	3pUTR	ALG8	chr11:78121161-78121167;-	0	0.993769	0.119448	1.68312	0.0217384	13	0	9	10	2	27	3.379	0	2.292	3.177	0.593	6.067	1067
MSTRG.7237.1	CDS	PSME4	chr2:53874343-53874365;-	0	1.27155	0.0122139	2.08794	0.000782632	5	8	11	10	25	24	1.3	2.498	2.801	3.177	7.411	5.393	-439
MSTRG.4200.1	CDS	TBC1D2B	chr15:78013240-78013260;-	0	-1.04473	0.0478459	1.98584	0.00544521	30	12	10	13	7	4	7.798	3.747	2.547	4.131	2.075	0.899	-1038
MSTRG.7167.4	CDS	HEATR5B	chr2:37037873-37037939;-	0	-0.225533	0.571273	3.45325	0.312821	42	25	60	39	24	44	10.917	7.807	15.28	12.392	7.114	9.888	-2451
MSTRG.7167.4	TC	HEATR5B	chr2:36988724-36988784;-	0	1.08163	0.000650156	3.67229	1.6841e-05	24	22	41	39	46	106	6.239	6.87	10.441	12.392	13.636	23.82	4
MSTRG.56.3	5pUTR	TP73-AS1	chr1:3746518-3746524;-	0	2.56129	0.00281016	1.1246	0.000113865	1	2	2	7	9	16	0.26	0.625	0.509	2.224	2.668	3.596	-926
MSTRG.1464.1	cap	HSD17B7P2	chr10:38356387-38356410;+	0	-3.90728	1.2e-06	2.33631	5.54e-09	40	5	52	0	0	6	10.398	1.561	13.243	0	0	1.348	-757
MSTRG.1464.1	CDS	HSD17B7P2	chr10:38362274-38362328;+	0	0.643761	0.0101247	4.6241	0.000610332	74	54	81	84	92	156	19.235	16.864	20.628	26.689	27.271	35.056	-386
MSTRG.7419.1	CDS	KANSL3	chr2:96601723-96601752;-	0	0.924774	0.0141706	3.02257	0.00096521	19	11	28	21	21	74	4.939	3.435	7.131	6.672	6.225	16.629	-120
MSTRG.755.1	3pUTR	PRKAB2	chr1:147159579-147159595;-	0	3.1767	0.00641224	1.02655	0.000331391	0	2	1	8	3	20	0	0.625	0.255	2.542	0.889	4.494	479
MSTRG.755.1	5pUTR	PRKAB2	chr1:147172467-147172479;-	0	-1.14707	0.108817	1.41451	0.0188448	10	20	3	4	6	4	2.599	6.246	0.764	1.271	1.779	0.899	-223
MSTRG.755.1	TC	PRKAB2	chr1:147166912-147166931;-	0	1.45178	3.83733e-05	3.66803	4.54e-07	17	22	33	43	48	114	4.419	6.87	8.404	13.662	14.229	25.618	6
MSTRG.11784.5	3pUTR	TBL2	chr7:73573324-73573376;-	0	0.923758	0.00503397	3.3954	0.000241864	21	23	32	30	52	65	5.459	7.183	8.149	9.532	15.414	14.607	671
MSTRG.13165.1	cap	TRAF2	chr9:136886516-136886516;+	0	0.811189	0.203585	1.56689	0.0510816	8	2	10	9	5	21	2.08	0.625	2.547	2.86	1.482	4.719	-1556
MSTRG.10559.1	3pUTR	SSR1	chr6:7286595-7286599;-	0	-0.704632	0.412137	1.15949	0.17003	11	4	9	8	3	3	2.859	1.249	2.292	2.542	0.889	0.674	3270
MSTRG.10559.1	CDS	SSR1	chr6:7301555-7301571;-	0	0.707164	0.287455	1.66199	0.0903936	8	5	9	5	15	17	2.08	1.561	2.292	1.589	4.446	3.82	-560
MSTRG.10559.1	cap	SSR1	chr6:7313120-7313210;-	0	-0.297256	0.267678	4.74861	0.0801248	109	76	140	61	80	126	28.333	23.734	35.654	19.382	23.714	28.315	-892
MSTRG.5713.1	CDS	RNF213	chr17:80332318-80332350;+	0	-0.568518	0.37711	1.64725	0.145733	16	9	10	10	5	8	4.159	2.811	2.547	3.177	1.482	1.798	-11771
MSTRG.4495.2	CDS	PMM2	chr16:8801850-8801865;+	0	-0.595839	0.529808	1.06107	0.271241	4	4	13	5	1	8	1.04	1.249	3.311	1.589	0.296	1.798	-224
MSTRG.4495.2	3pUTR	PMM2	chr16:8813009-8813026;+	0	0.966368	0.178633	1.34922	0.0413598	5	6	4	5	12	13	1.3	1.874	1.019	1.589	3.557	2.921	85
MSTRG.4495.2	TC	PMM2	chr16:8806316-8806392;+	0	1.47197	1.15e-06	4.96297	5.22e-09	42	59	77	91	144	285	10.917	18.425	19.61	28.914	42.686	64.045	-44
MSTRG.5466.1	CDS	SNX11	chr17:48118703-48118715;+	0	1.03638	0.0791208	2.04165	0.0115577	6	15	5	13	14	27	1.56	4.684	1.273	4.131	4.15	6.067	-568
MSTRG.10710.1	3pUTR	GABBR1	chr6:29605596-29605610;-	0	-0.616711	0.506983	1.15837	0.250264	4	8	11	7	2	6	1.04	2.498	2.801	2.224	0.593	1.348	513
MSTRG.10710.1	CDS	GABBR1	chr6:29613280-29613296;-	0	-1.03166	0.086389	1.64828	0.0133206	12	14	13	6	5	8	3.119	4.372	3.311	1.906	1.482	1.798	-211
MSTRG.5753.4	3pUTR	CSNK1D	chr17:82246288-82246311;-	0	0.985751	0.0676279	1.92051	0.00914882	6	9	9	11	13	25	1.56	2.811	2.292	3.495	3.854	5.618	140
MSTRG.5753.4	CDS	CSNK1D	chr17:82252586-82252604;-	0	0.617077	0.453762	1.30515	0.203714	3	9	5	11	8	7	0.78	2.811	1.273	3.495	2.371	1.573	-634
MSTRG.5546.3	CDS	CLTC	chr17:59682914-59683013;+	0	0.501671	0.0561789	4.35645	0.00690282	65	43	77	77	60	128	16.896	13.428	19.61	24.465	17.786	28.764	-1176
MSTRG.5546.3	3pUTR	CLTC	chr17:59694260-59694773;+	0	0.354616	0.152516	7.66263	0.0319426	475	400	1208	416	829	1335	123.471	124.916	307.641	132.176	245.739	300.001	903
MSTRG.5546.3	TC	CLTC	chr17:59693794-59693815;+	0	-0.0166427	0.983619	1.92117	0.963089	12	7	18	16	6	14	3.119	2.186	4.584	5.084	1.779	3.146	-35
MSTRG.3728.3	cap	DLST	chr14:74881916-74881965;+	0	-2.88519	1.11e-07	3.47708	2.41e-10	85	23	106	3	5	21	22.095	7.183	26.995	0.953	1.482	4.719	-341
MSTRG.4074.3	TC	SLTM	chr15:58889430-58889478;-	0	-0.316623	0.432942	3.08881	0.186317	18	30	50	9	25	48	4.679	9.369	12.734	2.86	7.411	10.787	4
MSTRG.4074.3	3pUTR	SLTM	chr15:58888451-58888461;-	0	-0.973415	0.125014	1.5314	0.0233104	11	8	16	4	4	10	2.859	2.498	4.075	1.271	1.186	2.247	133
MSTRG.3728.3	3pUTR	DLST	chr14:74903159-74903182;+	0	-0.748065	0.0710374	2.74221	0.00985419	39	12	37	13	13	25	10.138	3.747	9.423	4.131	3.854	5.618	1848
MSTRG.4074.3	cap	SLTM	chr15:58933566-58933604;-	0	-1.7295	1.06627e-05	3.51941	8.46e-08	52	38	100	12	18	27	13.517	11.867	25.467	3.813	5.336	6.067	-1751
MSTRG.4074.3	CDS	SLTM	chr15:58893821-58893928;-	0	-0.359707	0.209127	4.32433	0.0535258	55	62	131	43	55	94	14.297	19.362	33.362	13.662	16.304	21.124	-374
MSTRG.3728.3	TC	DLST	chr14:74891088-74891130;+	0	0.48265	0.0713635	4.61384	0.00991589	67	59	95	76	67	182	17.416	18.425	24.194	24.148	19.861	40.899	3
MSTRG.2343.1	CDS	SESN3	chr11:95191582-95191590;-	0	0.701746	0.198446	2.00545	0.0490462	16	6	8	14	13	21	4.159	1.874	2.037	4.448	3.854	4.719	-1314
MSTRG.5014.1	3pUTR	PAFAH1B1	chr17:2682972-2683006;+	0	0.381994	0.374351	2.75985	0.143557	22	10	29	19	14	48	5.719	3.123	7.385	6.037	4.15	10.787	1206
MSTRG.5014.1	CDS	PAFAH1B1	chr17:2667104-2667196;+	0	0.427611	0.0899606	4.61965	0.0141716	92	59	76	110	79	115	23.914	18.425	19.355	34.951	23.418	25.843	-837
MSTRG.4914.2	3pUTR	CDK10	chr16:89693302-89693339;+	0	0.469078	0.358037	2.22485	0.132858	17	9	13	16	12	26	4.419	2.811	3.311	5.084	3.557	5.843	405
MSTRG.4914.2	cap	CDK10	chr16:89686670-89686701;+	0	-3.06382	5.26e-07	2.86917	1.93e-09	31	26	80	6	4	6	8.058	8.12	20.374	1.906	1.186	1.348	-87
MSTRG.4921.2	CDS	FANCA	chr16:89803285-89803332;-	0	-0.417028	0.178907	3.82617	0.0414771	77	37	61	46	38	44	20.015	11.555	15.535	14.616	11.264	9.888	-3519
MSTRG.5191.3	TC	ULK2	chr17:19776396-19776405;-	0	-0.796431	0.302479	1.28429	0.0987615	13	1	14	4	2	9	3.379	0.312	3.565	1.271	0.593	2.022	-44
MSTRG.5191.3	CDS	ULK2	chr17:19799496-19799527;-	0	-1.284	0.0170579	2.11064	0.00125159	32	10	19	5	7	12	8.318	3.123	4.839	1.589	2.075	2.697	-1606
MSTRG.6832.4	TC	NDUFA3	chr19:54106902-54106905;+	0	1.08096	0.132529	1.32617	0.0255129	4	7	3	7	11	12	1.04	2.186	0.764	2.224	3.261	2.697	3
MSTRG.6832.4	cap	NDUFA3	chr19:54102855-54102875;+	0	-0.679078	0.200832	2.26068	0.0500019	15	7	37	3	10	25	3.899	2.186	9.423	0.953	2.964	5.618	-275
MSTRG.2599.1	CDS	ATF7IP	chr12:14461072-14461088;+	0	-0.166984	0.808192	1.9374	0.621235	19	11	9	16	11	7	4.939	3.435	2.292	5.084	3.261	1.573	-1065
MSTRG.12260.1	CDS	TNFRSF10D	chr8:23148439-23148510;-	0	-0.545141	0.135839	3.11396	0.0265016	46	20	43	24	20	29	11.957	6.246	10.951	7.626	5.929	6.517	-827
MSTRG.12260.1	3pUTR	TNFRSF10D	chr8:23136139-23136195;-	0	0.0463035	0.929163	3.25968	0.842764	33	26	40	41	25	36	8.578	8.12	10.187	13.027	7.411	8.09	1679
MSTRG.5132.1	5pUTR	TVP23C-CDRT4	chr17:15563471-15563518;-	0	-0.67017	0.115129	2.64244	0.0206177	27	16	36	18	12	19	7.018	4.997	9.168	5.719	3.557	4.27	-644
MSTRG.5132.1	cap	TVP23C-CDRT4	chr17:15563587-15563607;-	0	-1.36679	0.0423852	1.55589	0.00458422	6	10	23	5	4	6	1.56	3.123	5.857	1.589	1.186	1.348	-759
MSTRG.8603.1	3pUTR	ST13	chr22:40825125-40825127;-	0	0.0335445	0.959915	2.80618	0.908215	11	3	59	4	10	64	2.859	0.937	15.026	1.271	2.964	14.382	1416
MSTRG.8603.1	CDS	ST13	chr22:40850825-40850841;-	0	-1.26693	0.0505999	1.55659	0.00593021	12	12	14	3	3	10	3.119	3.747	3.565	0.953	0.889	2.247	-941
MSTRG.8603.1	cap	ST13	chr22:40856622-40856659;-	0	-1.0904	0.00234621	3.22682	9.05384e-05	35	41	57	10	18	37	9.098	12.804	14.516	3.177	5.336	8.315	-1205
MSTRG.12049.1	CDS	SND1	chr7:127704884-127704904;+	0	-1.64561	0.0748645	0.915154	0.0106545	9	10	4	1	5	1	2.339	3.123	1.019	0.318	1.482	0.225	-1824
MSTRG.7691.1	CDS	NCKAP1	chr2:183003324-183003324;-	0	3.6544	0.01776	0.363587	0.00131826	0	0	1	0	5	11	0	0	0.255	0	1.482	2.472	-3163
MSTRG.7691.1	TC	NCKAP1	chr2:182925646-182925705;-	0	0.516841	0.147432	3.46315	0.0301764	43	16	39	43	16	83	11.177	4.997	9.932	13.662	4.743	18.652	12
MSTRG.7318.1	3pUTR	TEX261	chr2:70986091-70986100;-	0	0.726557	0.37695	1.21747	0.145628	10	3	3	15	2	7	2.599	0.937	0.764	4.766	0.593	1.573	2507
MSTRG.7318.1	CDS	TEX261	chr2:70993706-70993763;-	0	-0.703241	0.107201	2.65915	0.0184042	36	14	31	11	15	23	9.358	4.372	7.895	3.495	4.446	5.169	-453
MSTRG.7287.1	CDS	ACTR2	chr2:65265103-65265108;+	0	1.97743	3.4158e-05	2.84261	3.84e-07	14	9	7	39	25	55	3.639	2.811	1.783	12.392	7.411	12.36	-237
MSTRG.10438.1	cap	ZNF346	chr5:177022680-177022735;+	0	-0.460255	0.0863496	4.24767	0.0132842	89	60	89	50	50	73	23.135	18.737	22.666	15.887	14.821	16.405	-904
MSTRG.10438.1	CDS	ZNF346	chr5:177062080-177062099;+	0	1.00161	0.157473	1.76215	0.0336946	11	8	2	7	14	22	2.859	2.498	0.509	2.224	4.15	4.944	-156
MSTRG.5569.2	3pUTR	BRIP1	chr17:61799251-61799269;-	0	-0.498525	0.403155	2.04713	0.163758	25	7	16	7	9	17	6.498	2.186	4.075	2.224	2.668	3.82	680
MSTRG.5569.2	TC	BRIP1	chr17:61847154-61847220;-	0	0.0869277	0.763492	5.6112	0.549629	148	188	169	125	193	227	38.471	58.71	43.039	39.716	57.211	51.011	41
MSTRG.5569.2	CDS	BRIP1	chr17:61857149-61857189;-	0	-1.03986	0.0540446	2.1718	0.00653466	27	13	20	4	11	14	7.018	4.06	5.093	1.271	3.261	3.146	-95
MSTRG.12348.1	3pUTR	POMK	chr8:43129902-43129914;+	0	1.25929	0.0798932	1.41136	0.0117204	8	2	4	7	7	20	2.08	0.625	1.019	2.224	2.075	4.494	7040
MSTRG.12348.1	cap	POMK	chr8:43093504-43093549;+	0	0.308838	0.467326	3.36663	0.214896	61	12	29	42	34	40	15.856	3.747	7.385	13.345	10.079	8.989	-1307
MSTRG.4177.1	cap	PPCDC	chr15:75023555-75023613;+	0	-0.711344	0.0100828	4.38305	0.000607004	94	45	151	36	42	99	24.434	14.053	38.455	11.438	12.45	22.247	-701
MSTRG.9550.1	CDS	GUF1	chr4:44689287-44689366;+	0	0.67684	0.0220425	4.30691	0.00181764	45	30	89	36	57	194	11.697	9.369	22.666	11.438	16.896	43.596	-904
MSTRG.3392.3	TC	ERCC5	chr13:102853921-102853933;+	0	1.82318	0.0129107	1.38391	0.000847826	1	1	8	5	10	22	0.26	0.312	2.037	1.589	2.964	4.944	15
MSTRG.3392.3	CDS	ERCC5	chr13:102852200-102852246;+	0	-0.370265	0.26005	3.58316	0.076331	44	49	49	34	37	39	11.437	15.302	12.479	10.803	10.968	8.764	-209
MSTRG.3392.3	3pUTR	ERCC5	chr13:102862124-102862157;+	0	0.381797	0.253779	3.84219	0.073434	34	43	56	56	45	73	8.838	13.428	14.262	17.793	13.339	16.405	972
MSTRG.1884.2	TC	DEAF1	chr11:691550-691598;-	0	0.738194	0.0580228	2.89364	0.00726991	26	9	24	30	12	56	6.758	2.811	6.112	9.532	3.557	12.584	29
MSTRG.1884.2	3pUTR	DEAF1	chr11:686889-686917;-	0	-0.967105	0.0360205	2.27077	0.00360338	22	22	19	11	12	9	5.719	6.87	4.839	3.495	3.557	2.022	453
MSTRG.1884.2	CDS	DEAF1	chr11:695015-695053;-	0	-0.0958943	0.881774	2.67591	0.747675	13	19	35	5	31	28	3.379	5.933	8.913	1.589	9.189	6.292	-348
MSTRG.9926.1	cap	GUSBP1	chr5:21459515-21459525;+	0	-0.342251	0.792047	0.794681	0.594593	1	8	6	1	1	10	0.26	2.498	1.528	0.318	0.296	2.247	-583
MSTRG.12758.4	TC	FANCG	chr9:35075467-35075731;-	0	-0.541303	0.0199233	6.50305	0.00156948	593	189	464	242	208	349	154.144	59.023	118.167	76.891	61.657	78.427	34
MSTRG.12758.4	3pUTR	FANCG	chr9:35074386-35074397;-	0	0.966598	0.108626	1.67596	0.0187917	7	5	8	11	7	22	1.82	1.561	2.037	3.495	2.075	4.944	530
MSTRG.12758.4	CDS	FANCG	chr9:35077362-35077366;-	0	-0.749371	0.271656	1.44971	0.0824105	14	9	8	7	5	6	3.639	2.811	2.037	2.224	1.482	1.348	-632
MSTRG.955.1	CDS	UHMK1	chr1:162501076-162501089;+	0	1.77208	0.0175207	1.47019	0.00129293	4	3	4	3	20	16	1.04	0.937	1.019	0.953	5.929	3.596	-532
MSTRG.955.1	cap	UHMK1	chr1:162497831-162497849;+	0	-0.153506	0.904512	1.08016	0.791565	4	12	3	0	11	5	1.04	3.747	0.764	0	3.261	1.124	-1411
MSTRG.9452.2	3pUTR	LETM1	chr4:1815681-1815735;-	0	0.614609	0.0625301	3.35777	0.00811157	36	27	22	48	38	43	9.358	8.432	5.603	15.251	11.264	9.663	1738
MSTRG.12177.1	cap	INSIG1	chr7:155297878-155297880;+	0	-1.16468	0.142949	1.10344	0.0288018	6	10	9	2	5	4	1.56	3.123	2.292	0.635	1.482	0.899	-939
MSTRG.11273.1	3pUTR	SOD2	chr6:159680322-159680353;-	0	0.827309	0.0844656	2.51763	0.0128528	24	9	10	27	9	38	6.239	2.811	2.547	8.579	2.668	8.539	2146
MSTRG.11273.1	TC	SOD2	chr6:159682465-159682493;-	0	2.91475	8.6e-07	2.67663	3.58e-09	5	2	8	20	13	88	1.3	0.625	2.037	6.355	3.854	19.775	4
MSTRG.12177.1	3pUTR	INSIG1	chr7:155308844-155308856;+	0	-1.05828	0.192632	1.12603	0.046765	7	5	13	2	5	5	1.82	1.561	3.311	0.635	1.482	1.124	577
MSTRG.12177.1	CDS	INSIG1	chr7:155302751-155302840;+	0	0.340728	0.231569	4.41592	0.0634287	85	49	71	84	53	126	22.095	15.302	18.082	26.689	15.711	28.315	-78
MSTRG.11188.1	3pUTR	HEBP2	chr6:138419360-138419403;+	0	-0.464662	0.302889	3.0147	0.0990767	57	19	24	33	6	30	14.817	5.933	6.112	10.485	1.779	6.742	4248
MSTRG.11188.1	CDS	HEBP2	chr6:138405152-138405263;+	0	0.152458	0.581773	5.09083	0.324595	141	71	148	126	98	169	36.651	22.173	37.691	40.034	29.05	37.978	-427
MSTRG.11188.1	TC	HEBP2	chr6:138413070-138413087;+	0	0.723403	0.178464	2.00001	0.0412921	9	4	16	8	8	34	2.339	1.249	4.075	2.542	2.371	7.64	-5
MSTRG.9470.2	TC	TMEM128	chr4:4247978-4247984;-	0	1.35615	0.0361713	1.55741	0.00362529	6	1	8	6	4	30	1.56	0.312	2.037	1.906	1.186	6.742	30
MSTRG.9470.2	3pUTR	TMEM128	chr4:4247700-4247718;-	0	0.55712	0.315801	2.00636	0.106191	7	8	16	8	9	31	1.82	2.498	4.075	2.542	2.668	6.966	314
MSTRG.13111.2	CDS	TTF1	chr9:132401769-132401853;-	0	-0.916812	0.00305473	3.9483	0.000126828	92	35	95	44	27	42	23.914	10.93	24.194	13.98	8.004	9.438	-1235
MSTRG.13111.2	3pUTR	TTF1	chr9:132386608-132386613;-	0	-0.992563	0.147132	1.52551	0.0300685	8	7	20	5	1	12	2.08	2.186	5.093	1.589	0.296	2.697	93
MSTRG.13111.2	cap	TTF1	chr9:132406812-132406840;-	0	-1.29285	0.000980297	3.10759	2.86939e-05	27	15	90	8	11	35	7.018	4.684	22.92	2.542	3.261	7.865	-2280
MSTRG.13111.2	TC	TTF1	chr9:132388173-132388228;-	0	0.199552	0.470781	5.05093	0.218081	83	64	207	80	95	226	21.575	19.986	52.717	25.419	28.161	50.787	3
MSTRG.49.2	TC	PANK4	chr1:2510727-2510745;-	0	0.533509	0.281487	2.48132	0.0872431	14	11	20	9	14	47	3.639	3.435	5.093	2.86	4.15	10.562	3
MSTRG.49.2	cap	PANK4	chr1:2526590-2526612;-	0	-1.25688	0.00271474	2.77992	0.000108608	27	32	40	7	10	26	7.018	9.993	10.187	2.224	2.964	5.843	-1853
MSTRG.2732.3	3pUTR	EIF4B	chr12:53041611-53041619;+	0	-0.619769	0.448075	1.28658	0.19874	3	4	19	2	6	9	0.78	1.249	4.839	0.635	1.779	2.022	1397
MSTRG.2732.3	CDS	EIF4B	chr12:53027859-53027916;+	0	-0.785552	0.065457	2.70668	0.00870717	46	19	21	16	10	22	11.957	5.933	5.348	5.084	2.964	4.944	-1060
MSTRG.2732.3	5pUTR	EIF4B	chr12:53021716-53021858;+	0	0.375415	0.0665145	6.70249	0.0088954	363	260	371	428	332	535	94.358	81.195	94.483	135.989	98.414	120.225	-1315
MSTRG.10883.2	CDS	CNPY3	chr6:42929688-42929692;+	0	2.70661	0.0033633	0.979079	0.000143829	1	2	1	9	11	8	0.26	0.625	0.255	2.86	3.261	1.798	-230
MSTRG.10291.1	cap	ETF1	chr5:138543206-138543243;-	0	-0.0226493	0.968108	2.99745	0.92671	25	33	25	25	23	34	6.498	10.306	6.367	7.943	6.818	7.64	-1441
MSTRG.10291.1	CDS	ETF1	chr5:138518693-138518744;-	0	0.677013	0.0120383	4.70845	0.000767495	108	40	77	99	74	185	28.073	12.492	19.61	31.455	21.936	41.573	-1055
MSTRG.10883.2	3pUTR	CNPY3	chr6:42937723-42937793;+	0	-0.51753	0.0877905	3.95278	0.0136402	93	38	67	62	22	52	24.174	11.867	17.063	19.699	6.521	11.685	129
MSTRG.10291.1	5pUTR	ETF1	chr5:138543165-138543168;-	0	0.0417143	0.962225	1.81815	0.913179	6	9	18	12	9	13	1.56	2.811	4.584	3.813	2.668	2.921	-1397
MSTRG.10883.2	TC	CNPY3	chr6:42935412-42935462;+	0	0.95649	0.000644833	4.45289	1.66436e-05	54	46	58	88	119	101	14.037	14.365	14.771	27.96	35.275	22.697	-25
MSTRG.5168.2	3pUTR	TOP3A	chr17:18291000-18291020;-	0	1.53973	0.00141005	2.31335	4.62167e-05	7	10	8	21	22	31	1.82	3.123	2.037	6.672	6.521	6.966	910
MSTRG.5168.2	CDS	TOP3A	chr17:18308886-18308907;-	0	1.14706	0.00616292	2.66059	0.00031463	9	22	9	15	44	28	2.339	6.87	2.292	4.766	13.043	6.292	-196
MSTRG.5168.2	cap	TOP3A	chr17:18314963-18314994;-	0	-1.13863	0.0125713	2.50683	0.000813018	20	16	44	12	8	16	5.199	4.997	11.205	3.813	2.371	3.596	-618
MSTRG.5168.2	5pUTR	TOP3A	chr17:18314930-18314932;-	0	-0.709563	0.357124	1.26988	0.132177	6	10	10	4	4	8	1.56	3.123	2.547	1.271	1.186	1.798	-568
MSTRG.5168.2	TC	TOP3A	chr17:18306891-18306947;-	0	0.400245	0.110941	4.89326	0.0193867	74	122	76	93	133	129	19.235	38.099	19.355	29.549	39.425	28.989	3
MSTRG.5265.4	TC	UTP6	chr17:31880666-31880707;-	0	0.313328	0.395747	3.44126	0.158743	36	38	26	31	58	36	9.358	11.867	6.621	9.85	17.193	8.09	10
MSTRG.5265.4	3pUTR	UTP6	chr17:31878251-31878309;-	0	1.03149	5.47202e-05	5.19812	7.19e-07	58	124	75	125	212	177	15.076	38.724	19.1	39.716	62.843	39.775	262
MSTRG.5265.4	CDS	UTP6	chr17:31887237-31887315;-	0	0.190496	0.491648	4.86813	0.236854	96	63	144	93	70	190	24.954	19.674	36.672	29.549	20.75	42.697	-152
MSTRG.5265.4	5pUTR	UTP6	chr17:31901641-31901758;-	0	-1.21072	1.69e-06	6.05386	8.42e-09	357	210	481	134	96	223	92.798	65.581	122.496	42.576	28.457	50.113	-830
MSTRG.7381.4	CDS	USP39	chr2:85619266-85619285;+	0	-0.45301	0.352993	2.34565	0.129545	19	13	27	13	12	18	4.939	4.06	6.876	4.131	3.557	4.045	-131
MSTRG.7381.4	TC	USP39	chr2:85621550-85621579;+	0	0.66574	0.0885763	3.13494	0.0138113	13	22	36	27	45	40	3.379	6.87	9.168	8.579	13.339	8.989	-31
MSTRG.7381.4	3pUTR	USP39	chr2:85636065-85636104;+	0	0.424452	0.204953	3.50223	0.0516283	32	23	48	29	40	72	8.318	7.183	12.224	9.214	11.857	16.18	559
MSTRG.7381.4	cap	USP39	chr2:85616185-85616189;+	0	-1.89906	0.0243279	1.19252	0.0020734	9	15	7	2	1	5	2.339	4.684	1.783	0.635	0.296	1.124	-468
MSTRG.10339.6	CDS	TCERG1	chr5:146470641-146470694;+	0	-0.546425	0.0256741	4.72419	0.00223435	149	71	126	80	59	93	38.731	22.173	32.088	25.419	17.489	20.899	-1715
MSTRG.10339.6	3pUTR	TCERG1	chr5:146510495-146510519;+	0	-0.0689793	0.907776	2.59221	0.798379	21	8	35	14	12	35	5.459	2.498	8.913	4.448	3.557	7.865	172
MSTRG.10339.6	cap	TCERG1	chr5:146447331-146447333;+	0	-1.52424	0.0333356	1.49786	0.00323099	14	10	14	3	8	2	3.639	3.123	3.565	0.953	2.371	0.449	-3100
MSTRG.10339.6	TC	TCERG1	chr5:146510069-146510138;+	0	0.580638	0.00961779	5.63384	0.000569694	142	95	209	153	186	330	36.911	29.667	53.226	48.613	55.136	74.158	20
MSTRG.5609.1	3pUTR	PSMD12	chr17:67340379-67340382;-	0	1.08399	0.24272	0.864474	0.0682801	3	2	4	4	4	12	0.78	0.625	1.019	1.271	1.186	2.697	467
MSTRG.5609.1	CDS	PSMD12	chr17:67340939-67340947;-	0	0.405545	0.518681	1.93334	0.26092	9	5	17	5	6	33	2.339	1.561	4.329	1.589	1.779	7.416	-93
MSTRG.2966.1	3pUTR	TXNRD1	chr12:104348966-104348974;+	0	0.494333	0.632403	0.963421	0.38069	3	3	7	5	1	13	0.78	0.937	1.783	1.589	0.296	2.921	554
MSTRG.2966.1	CDS	TXNRD1	chr12:104327536-104327584;+	0	0.379661	0.351827	2.96662	0.128685	28	12	32	32	13	48	7.278	3.747	8.149	10.167	3.854	10.787	-506
MSTRG.10772.3	3pUTR	PPT2-EGFL8	chr6:32155873-32155943;+	0	0.245336	0.40539	4.27285	0.165236	75	40	79	75	50	104	19.495	12.492	20.119	23.83	14.821	23.371	674
MSTRG.10562.1	CDS	SNRNP48	chr6:7602623-7602738;+	0	-0.957183	0.000391207	4.42851	8.82e-06	95	65	154	41	37	85	24.694	20.299	39.219	13.027	10.968	19.101	-388
MSTRG.10562.1	3pUTR	SNRNP48	chr6:7609997-7609999;+	0	-0.64422	0.466559	1.05154	0.214122	1	2	18	1	1	12	0.26	0.625	4.584	0.318	0.296	2.697	1129
MSTRG.10562.1	cap	SNRNP48	chr6:7590221-7590226;+	0	-2.23767	0.0033633	1.39517	0.000143579	11	8	20	3	3	2	2.859	2.498	5.093	0.953	0.889	0.449	-1053
MSTRG.5412.3	TC	GPATCH8	chr17:44435066-44435147;-	0	0.981707	2.89602e-05	5.82589	3.13e-07	132	123	159	206	258	367	34.312	38.412	40.493	65.453	76.479	82.472	28
MSTRG.5412.3	CDS	GPATCH8	chr17:44474830-44474901;-	0	-0.173087	0.558746	4.98272	0.299781	147	96	118	136	72	114	38.211	29.98	30.051	43.212	21.343	25.618	-114
MSTRG.5412.3	cap	GPATCH8	chr17:44503327-44503444;-	0	-0.754312	0.000491786	6.06419	1.18653e-05	351	272	276	188	172	171	91.239	84.943	70.289	59.734	50.986	38.427	-248
MSTRG.5412.3	3pUTR	GPATCH8	chr17:44401211-44401224;-	0	1.46165	0.00404115	2.16889	0.000180553	13	5	6	22	13	30	3.379	1.561	1.528	6.99	3.854	6.742	553
MSTRG.10041.4	CDS	SREK1	chr5:66162414-66162592;+	0	-0.5912	0.010509	6.55422	0.000644443	396	269	608	162	265	425	102.936	84.006	154.839	51.473	78.554	95.506	-298
MSTRG.10041.4	cap	SREK1	chr5:66144327-66144337;+	0	-2.4825	0.00496868	1.06751	0.000237695	13	6	11	1	2	2	3.379	1.874	2.801	0.318	0.593	0.449	-974
MSTRG.10041.4	3pUTR	SREK1	chr5:66164621-66164895;+	0	-0.406511	0.0394242	7.43265	0.00412091	611	569	1015	370	498	802	158.823	177.692	258.49	117.561	147.621	180.226	96
MSTRG.4279.1	3pUTR	IQGAP1	chr15:90500398-90500419;+	0	0.523681	0.437367	1.58883	0.18976	9	3	11	9	4	20	2.339	0.937	2.801	2.86	1.186	4.494	314
MSTRG.4279.1	CDS	IQGAP1	chr15:90448574-90448593;+	0	0.401656	0.529137	1.82653	0.270647	14	8	7	11	15	12	3.639	2.498	1.783	3.495	4.446	2.697	-4047
MSTRG.12104.1	3pUTR	CREB3L2	chr7:137878405-137878407;-	0	-0.222438	0.776241	1.63849	0.570332	16	3	13	9	6	11	4.159	0.937	3.311	2.86	1.779	2.472	2074
MSTRG.12104.1	cap	CREB3L2	chr7:138002060-138002060;-	0	0.157559	0.900629	0.828513	0.783444	4	3	6	3	2	10	1.04	0.937	1.528	0.953	0.593	2.247	-1914
MSTRG.12104.1	TC	CREB3L2	chr7:137880518-137880521;-	0	-0.454231	0.743424	0.68265	0.52228	11	0	4	5	2	2	2.859	0	1.019	1.589	0.593	0.449	-39
MSTRG.276.1	CDS	KPNA6	chr1:32158283-32158296;+	0	-0.567052	0.438716	1.47442	0.190781	11	11	8	9	4	7	2.859	3.435	2.037	2.86	1.186	1.573	-1247
MSTRG.276.1	cap	KPNA6	chr1:32108045-32108108;+	0	-0.270593	0.381554	3.98496	0.148709	72	44	71	52	40	62	18.716	13.741	18.082	16.522	11.857	13.933	-1682
MSTRG.9891.9	TC	BRD9	chr5:889708-889754;-	0	0.616054	0.0502566	3.88832	0.00587836	28	27	72	44	31	128	7.278	8.432	18.336	13.98	9.189	28.764	38
MSTRG.9891.9	3pUTR	BRD9	chr5:883960-883977;-	0	1.4734	0.0426216	1.37527	0.0046147	3	7	2	8	11	15	0.78	2.186	0.509	2.542	3.261	3.371	645
MSTRG.9891.9	cap	BRD9	chr5:892782-892801;-	0	-1.54543	0.0806264	1.09681	0.0119208	10	7	10	4	0	5	2.599	2.186	2.547	1.271	0	1.124	-538
MSTRG.10387.2	cap	SLU7	chr5:160419063-160419119;-	0	-0.387718	0.123443	4.75333	0.0228641	96	88	150	60	80	117	24.954	27.481	38.201	19.064	23.714	26.292	-2259
MSTRG.10387.2	5pUTR	SLU7	chr5:160418834-160418871;-	0	0.3664	0.316537	3.34816	0.106629	35	21	38	27	32	65	9.098	6.558	9.677	8.579	9.486	14.607	-2041
MSTRG.10387.2	CDS	SLU7	chr5:160406526-160406556;-	0	-0.493519	0.189735	3.01502	0.0455337	33	17	50	18	16	37	8.578	5.309	12.734	5.719	4.743	8.315	-536
MSTRG.11598.1	CDS	HYCC1	chr7:22976291-22976305;-	0	1.90259	0.0229824	1.2072	0.00192536	1	5	2	5	7	20	0.26	1.561	0.509	1.589	2.075	4.494	-712
MSTRG.11598.1	3pUTR	HYCC1	chr7:22943515-22943547;-	0	0.544173	0.230284	2.45442	0.0628526	17	6	23	21	11	34	4.419	1.874	5.857	6.672	3.261	7.64	2664
MSTRG.7950.2	TC	ITPA	chr20:3213290-3213325;+	0	0.760454	0.0774469	2.99937	0.0112096	21	12	27	14	18	80	5.459	3.747	6.876	4.448	5.336	17.978	30
MSTRG.7950.2	3pUTR	ITPA	chr20:3214021-3214030;+	0	1.04753	0.116549	1.54855	0.0209904	4	6	7	8	6	23	1.04	1.874	1.783	2.542	1.779	5.169	133
MSTRG.7950.2	cap	ITPA	chr20:3209476-3209538;+	0	-1.69707	7.0017e-05	3.91131	9.72e-07	88	21	147	6	14	63	22.875	6.558	37.437	1.906	4.15	14.157	-146
MSTRG.8600.2	CDS	TNRC6B	chr22:40308580-40308595;+	0	-1.10798	0.0799356	1.58544	0.011732	18	10	10	9	3	5	4.679	3.123	2.547	2.86	0.889	1.124	-1295
MSTRG.193.2	3pUTR	FUCA1	chr1:23854479-23854499;-	0	-0.376301	0.516513	2.11831	0.258924	16	15	17	15	7	15	4.159	4.684	4.329	4.766	2.075	3.371	634
MSTRG.964.2	3pUTR	ALDH9A1	chr1:165683054-165683109;-	0	0.550958	0.0571793	3.99366	0.0071062	46	44	47	46	68	91	11.957	13.741	11.969	14.616	20.157	20.45	226
MSTRG.964.2	TC	ALDH9A1	chr1:165698264-165698280;-	0	0.580067	0.350855	1.73453	0.128079	9	4	12	8	10	20	2.339	1.249	3.056	2.542	2.964	4.494	17
MSTRG.11951.2	5pUTR	SRRT	chr7:100875167-100875188;+	0	-0.875307	0.178224	1.51543	0.041183	15	7	12	7	5	6	3.899	2.186	3.056	2.224	1.482	1.348	-743
MSTRG.11951.2	CDS	SRRT	chr7:100882169-100882202;+	0	0.1883	0.675875	2.98395	0.431881	24	20	33	28	23	37	6.239	6.246	8.404	8.896	6.818	8.315	-64
MSTRG.11951.2	cap	SRRT	chr7:100875104-100875135;+	0	-1.47706	0.0051726	2.05221	0.000250082	25	11	24	6	7	8	6.498	3.435	6.112	1.906	2.075	1.798	-827
MSTRG.11951.2	3pUTR	SRRT	chr7:100884135-100884147;+	0	0.6393	0.213214	2.07622	0.0554404	10	8	14	13	11	27	2.599	2.498	3.565	4.131	3.261	6.067	401
MSTRG.7915.2	cap	ING5	chr2:241702009-241702102;+	0	-0.63346	0.00757468	5.87569	0.000408314	356	168	267	155	163	174	92.538	52.465	67.997	49.248	48.318	39.101	-643
MSTRG.7915.2	CDS	ING5	chr2:241704665-241704717;+	0	-0.661025	0.106423	3.10408	0.0181675	51	20	40	26	25	17	13.257	6.246	10.187	8.261	7.411	3.82	-520
MSTRG.1806.3	3pUTR	EIF3A	chr10:119037127-119037309;-	0	0.359634	0.0910317	5.93121	0.0144427	175	175	232	191	229	337	45.489	54.651	59.083	60.687	67.882	75.731	2686
MSTRG.6830.3	cap	ZNF761	chr19:53431974-53431989;+	0	0.767531	0.211343	1.69747	0.0545101	5	7	10	4	13	22	1.3	2.186	2.547	1.271	3.854	4.944	-2466
MSTRG.10929.1	CDS	CD2AP	chr6:47609164-47609276;+	0	0.435056	0.0598795	5.13169	0.00761028	128	70	133	131	108	208	33.272	21.86	33.871	41.623	32.014	46.742	-146
MSTRG.1862.1	CDS	MTG1	chr10:133394258-133394273;+	0	-0.420321	0.609599	1.31251	0.355668	3	5	17	3	5	11	0.78	1.561	4.329	0.953	1.482	2.472	-959
MSTRG.1862.1	cap	MTG1	chr10:133394157-133394229;+	0	-0.728552	0.00905466	4.20394	0.00052297	64	58	130	32	46	74	16.636	18.113	33.107	10.167	13.636	16.629	-1065
MSTRG.9290.4	3pUTR	SMC4	chr3:160404404-160404436;+	0	0.574329	0.139409	3.06008	0.0276735	11	9	51	15	12	84	2.859	2.811	12.988	4.766	3.557	18.876	219
MSTRG.13188.1	CDS	NSMF	chr9:137452374-137452415;-	0	0.42637	0.29279	2.82409	0.0934276	19	18	25	23	27	34	4.939	5.621	6.367	7.308	8.004	7.64	-392
MSTRG.6098.4	TC	CIRBP	chr19:1272435-1272459;+	0	0.155113	0.822472	1.98334	0.64422	7	16	13	11	14	15	1.82	4.997	3.311	3.495	4.15	3.371	-1
MSTRG.6098.4	CDS	CIRBP	chr19:1272003-1272052;+	0	0.871575	0.033131	3.06013	0.0032081	19	25	16	15	49	49	4.939	7.807	4.075	4.766	14.525	11.011	-422
MSTRG.478.2	3pUTR	USP24	chr1:55092037-55092079;-	0	0.411605	0.166137	3.92773	0.036889	48	23	73	51	33	109	12.477	7.183	18.591	16.204	9.782	24.494	1759
MSTRG.478.2	TC	USP24	chr1:55105464-55105521;-	0	1.38185	0.000212664	3.28531	4.02e-06	16	9	32	25	29	102	4.159	2.811	8.149	7.943	8.596	22.921	17
MSTRG.478.2	CDS	USP24	chr1:55138995-55139003;-	0	-0.76789	0.275561	1.43399	0.0843248	13	4	14	4	2	12	3.379	1.249	3.565	1.271	0.593	2.697	-2124
MSTRG.6041.1	CDS	RTTN	chr18:70168918-70168922;-	0	0.871319	0.261859	1.29628	0.0771914	4	7	4	9	6	13	1.04	2.186	1.019	2.86	1.779	2.921	-5056
MSTRG.368.2	TC	PPIH	chr1:42659326-42659346;+	0	1.18927	0.221249	1.00001	0.0588667	2	0	8	7	6	10	0.52	0	2.037	2.224	1.779	2.247	1
MSTRG.368.2	3pUTR	PPIH	chr1:42664912-42664934;+	0	0.149962	0.787085	2.5951	0.58711	17	11	31	20	16	29	4.419	3.435	7.895	6.355	4.743	6.517	172
MSTRG.368.2	CDS	PPIH	chr1:42658498-42658501;+	0	0.150204	0.857092	1.53755	0.705202	7	7	11	8	9	11	1.82	2.186	2.801	2.542	2.668	2.472	-197
MSTRG.368.2	cap	PPIH	chr1:42658423-42658447;+	0	-0.97655	0.000408861	4.86938	9.35e-06	117	69	259	50	53	114	30.413	21.548	65.96	15.887	15.711	25.618	-271
MSTRG.5898.1	cap	PRELID3A	chr18:12407943-12407950;+	0	-0.796323	0.199235	1.68384	0.0493809	12	9	17	4	9	9	3.119	2.811	4.329	1.271	2.668	2.022	-546
MSTRG.3438.1	3pUTR	SUPT16H	chr14:21352159-21352178;-	0	0.483443	0.424037	1.91445	0.179096	12	1	18	8	4	31	3.119	0.312	4.584	2.542	1.186	6.966	515
MSTRG.3438.1	CDS	SUPT16H	chr14:21354445-21354525;-	0	0.406275	0.196721	3.66737	0.0484248	40	34	42	47	42	66	10.398	10.618	10.696	14.933	12.45	14.832	-440
MSTRG.8336.4	cap	WDR4	chr21:42879526-42879563;-	0	-0.756154	0.114574	2.24524	0.020452	21	15	23	8	13	14	5.459	4.684	5.857	2.542	3.854	3.146	-1266
MSTRG.8336.4	3pUTR	WDR4	chr21:42843272-42843389;-	0	0.24797	0.352489	4.93383	0.129185	136	54	124	105	78	187	35.352	16.864	31.579	33.362	23.121	42.023	6584
MSTRG.8336.4	TC	WDR4	chr21:42849985-42850092;-	0	0.397927	0.249911	4.0159	0.0715308	68	38	44	44	64	91	17.676	11.867	11.205	13.98	18.971	20.45	38
MSTRG.8336.4	CDS	WDR4	chr21:42873603-42873627;-	0	1.01965	0.0170156	2.68762	0.00124534	17	11	15	17	27	46	4.419	3.435	3.82	5.401	8.004	10.337	-994
MSTRG.4788.3	CDS	UTP4	chr16:69136783-69136846;+	0	1.00923	0.000163786	5.08141	2.84e-06	78	67	97	98	139	279	20.275	20.923	24.703	31.138	41.204	62.697	-1784
MSTRG.9880.3	CDS	CEP72	chr5:644319-644368;+	0	0.880695	0.0502002	2.57778	0.00586831	16	8	19	34	20	24	4.159	2.498	4.839	10.803	5.929	5.393	-335
MSTRG.3394.1	cap	NAXD	chr13:110615577-110615584;+	0	-1.83035	0.0149123	1.28746	0.0010374	15	3	16	2	2	5	3.899	0.937	4.075	0.635	0.593	1.124	-95
MSTRG.10564.1	CDS	DSP	chr6:7578469-7578560;+	0	-0.855526	0.00039999	5.59368	9.09e-06	256	129	319	117	98	161	66.544	40.285	81.24	37.175	29.05	36.18	-5595
MSTRG.930.1	5pUTR	COPA	chr1:160343161-160343265;-	0	-1.2372	6.71655e-05	4.31406	9.27e-07	111	56	142	34	38	56	28.853	17.488	36.163	10.803	11.264	12.584	-3693
MSTRG.930.1	CDS	COPA	chr1:160292013-160292196;-	0	-0.467429	0.0260285	7.08921	0.00227781	836	472	381	438	433	309	217.309	147.4	97.029	139.167	128.353	69.439	-538
MSTRG.3100.2	5pUTR	RSRC2	chr12:122526853-122527016;-	0	-2.3094	4.18e-09	8.93554	3.18e-12	3354	1403	4914	444	539	784	871.836	438.141	1251.45	141.073	159.775	176.181	-310
MSTRG.3100.2	TC	RSRC2	chr12:122521385-122521431;-	0	1.20985	1.34e-06	7.38609	6.39e-09	243	505	315	453	1020	1001	63.165	157.706	80.221	143.933	302.357	224.945	-22
MSTRG.3100.2	CDS	RSRC2	chr12:122522146-122522263;-	0	-0.411793	0.0852454	5.3933	0.0130342	145	155	218	78	150	169	37.691	48.405	55.518	24.783	44.464	37.978	-76
MSTRG.3100.2	3pUTR	RSRC2	chr12:122515105-122515225;-	0	0.487514	0.0212854	6.22782	0.00172913	172	198	314	192	334	445	44.71	61.833	79.966	61.005	99.007	100	527
MSTRG.4298.1	3pUTR	IGF1R	chr15:98961665-98961685;+	0	-0.767531	0.178335	1.8239	0.0412374	24	9	10	10	7	7	6.239	2.811	2.547	3.177	2.075	1.573	4226
MSTRG.6781.1	5pUTR	ZNF473	chr19:50031052-50031088;+	0	1.93058	2.28e-06	4.1436	1.2e-08	15	44	20	51	104	147	3.899	13.741	5.093	16.204	30.829	33.034	-2626
MSTRG.6781.1	cap	ZNF473	chr19:50026005-50026027;+	0	-1.21843	0.0272784	1.87878	0.00242587	9	22	18	3	7	11	2.339	6.87	4.584	0.953	2.075	2.472	-2921
MSTRG.6781.1	CDS	ZNF473	chr19:50039163-50039173;+	0	1.68239	0.00131585	2.12811	4.22186e-05	4	9	7	12	22	32	1.04	2.811	1.783	3.813	6.521	7.191	-2594
MSTRG.12606.1	5pUTR	HGH1	chr8:144138747-144138765;+	0	0.867745	0.140844	1.95259	0.028124	11	9	6	10	12	27	2.859	2.811	1.528	3.177	3.557	6.067	-442
MSTRG.180.1	CDS	CDC42	chr1:22086490-22086497;+	0	0.426613	0.563448	1.54554	0.304719	10	2	11	6	6	19	2.599	0.625	2.801	1.906	1.779	4.27	-342
MSTRG.180.1	cap	CDC42	chr1:22052692-22052725;+	0	-0.286758	0.360031	4.18622	0.133884	72	19	139	41	25	118	18.716	5.933	35.399	13.027	7.411	26.517	-654
MSTRG.11664.2	TC	NT5C3A	chr7:33035937-33035980;-	0	1.19173	2.73963e-05	4.72258	2.9e-07	42	41	92	67	93	268	10.917	12.804	23.43	21.288	27.568	60.225	18
MSTRG.11664.2	3pUTR	NT5C3A	chr7:33021306-33021317;-	0	0.703973	0.209367	1.86275	0.0536239	7	7	12	8	11	25	1.82	2.186	3.056	2.542	3.261	5.618	313
MSTRG.11664.2	cap	NT5C3A	chr7:33062742-33062776;-	0	-0.856812	0.082451	2.10079	0.0123733	14	16	24	8	9	13	3.639	4.997	6.112	2.542	2.668	2.921	-217
MSTRG.3247.1	CDS	UFM1	chr13:38350015-38350026;+	0	0.417918	0.514479	2.11141	0.257141	15	13	8	14	8	27	3.899	4.06	2.037	4.448	2.371	6.067	-239
MSTRG.3247.1	3pUTR	UFM1	chr13:38361272-38361550;+	0	0.103686	0.700554	6.04441	0.46381	220	157	337	206	159	424	57.187	49.029	85.824	65.453	47.132	95.281	676
MSTRG.3247.1	cap	UFM1	chr13:38349828-38349914;+	0	0.198972	0.478879	4.81506	0.225323	76	95	112	89	97	141	19.755	29.667	28.523	28.278	28.754	31.686	-289
MSTRG.8961.1	CDS	GMPPB	chr3:49722700-49722712;-	0	0.428782	0.54694	1.546	0.287764	9	3	11	8	4	19	2.339	0.937	2.801	2.542	1.186	4.27	-623
MSTRG.5362.2	TC	DNAJC7	chr17:42003502-42003504;-	0	0.302872	0.782658	0.96356	0.579603	5	3	6	3	2	13	1.3	0.937	1.528	0.953	0.593	2.921	14
MSTRG.5362.2	3pUTR	DNAJC7	chr17:41997142-41997239;-	0	0.711742	0.00507682	4.64529	0.000244667	63	59	82	75	117	148	16.376	18.425	20.883	23.83	34.682	33.259	286
MSTRG.5362.2	cap	DNAJC7	chr17:42017419-42017439;-	0	-0.583961	0.474786	1.31243	0.221711	8	5	13	1	5	12	2.08	1.561	3.311	0.318	1.482	2.697	-139
MSTRG.2425.4	TC	HYOU1	chr11:119045624-119045645;-	0	-0.207195	0.713653	2.35342	0.480521	28	9	19	15	9	23	7.278	2.811	4.839	4.766	2.668	5.169	-40
MSTRG.2425.4	CDS	HYOU1	chr11:119055254-119055269;-	0	-1.25166	0.136223	1.07424	0.026629	13	6	6	5	4	1	3.379	1.874	1.528	1.589	1.186	0.225	-2665
MSTRG.13074.1	3pUTR	PKN3	chr9:128714805-128714842;+	0	-1.46355	0.00462427	2.49763	0.000216526	29	24	30	10	16	4	7.538	7.495	7.64	3.177	4.743	0.899	3985
MSTRG.7695.2	3pUTR	ZC3H15	chr2:186505743-186505762;+	0	-1.29295	0.0447381	1.66319	0.00496563	12	11	19	8	2	7	3.119	3.435	4.839	2.542	0.593	1.573	327
MSTRG.7695.2	CDS	ZC3H15	chr2:186500186-186500293;+	0	0.271176	0.26926	5.32826	0.0810343	105	96	202	100	111	301	27.294	29.98	51.443	31.773	32.904	67.641	-317
MSTRG.7695.2	5pUTR	ZC3H15	chr2:186486253-186486370;+	0	-0.499553	0.0466306	5.14233	0.0052499	144	65	267	61	70	208	37.431	20.299	67.997	19.382	20.75	46.742	-582
MSTRG.7695.2	TC	ZC3H15	chr2:186502504-186502550;+	0	0.160387	0.694697	3.44043	0.455686	19	22	69	18	25	85	4.939	6.87	17.572	5.719	7.411	19.101	-38
MSTRG.9907.1	cap	CCT5	chr5:10250243-10250442;+	0	-0.344831	0.110591	7.5238	0.0192771	826	578	844	498	616	639	214.71	180.503	214.942	158.231	182.6	143.596	-1644
MSTRG.9907.1	TC	CCT5	chr5:10264708-10264760;+	0	0.510076	0.0343949	5.08633	0.00338046	131	59	122	153	76	219	34.052	18.425	31.07	48.613	22.529	49.214	-26
MSTRG.9907.1	CDS	CCT5	chr5:10263134-10263289;+	0	0.28115	0.283987	5.40466	0.0886339	157	98	164	136	175	193	40.81	30.604	41.766	43.212	51.875	43.371	-227
MSTRG.3481.2	TC	CHMP4A	chr14:24211415-24211429;-	0	0.952395	0.107111	1.67373	0.0183813	6	8	6	11	16	12	1.56	2.498	1.528	3.495	4.743	2.697	-10
MSTRG.3481.2	3pUTR	CHMP4A	chr14:24210679-24210690;-	0	-0.521751	0.533998	1.18676	0.275227	7	6	10	5	5	6	1.82	1.874	2.547	1.589	1.482	1.348	73
MSTRG.3481.2	cap	CHMP4A	chr14:24213453-24213488;-	0	-1.0364	0.0253331	2.30477	0.00219475	19	19	28	7	7	19	4.939	5.933	7.131	2.224	2.075	4.27	-383
MSTRG.4442.1	3pUTR	ENSG00000291228	chr16:2613981-2614017;+	0	0.834014	0.109641	1.97225	0.0190608	11	10	6	16	19	13	2.859	3.123	1.528	5.084	5.632	2.921	506
MSTRG.4442.1	TC	ENSG00000291228	chr16:2610505-2610712;+	0	0.633753	0.00501154	5.84884	0.000240121	156	184	142	243	230	273	40.551	57.461	36.163	77.209	68.179	61.349	47
MSTRG.2847.1	5pUTR	XPOT	chr12:64404516-64404566;+	0	-0.337499	0.323693	3.46142	0.110757	46	36	48	32	30	41	11.957	11.242	12.224	10.167	8.893	9.214	-3200
MSTRG.2847.1	CDS	XPOT	chr12:64420146-64420161;+	0	1.43633	0.0611857	1.33414	0.00785109	1	1	10	9	5	19	0.26	0.312	2.547	2.86	1.482	4.27	-2311
MSTRG.7227.1	cap	MSH6	chr2:47783145-47783183;+	0	-1.29324	0.000988664	3.08925	2.89616e-05	42	34	50	20	16	15	10.917	10.618	12.734	6.355	4.743	3.371	-4168
MSTRG.7227.1	CDS	MSH6	chr2:47790928-47791120;+	0	-0.460682	0.0365263	5.54039	0.00367588	211	131	259	118	114	204	54.847	40.91	65.96	37.492	33.793	45.843	-3628
MSTRG.720.1	3pUTR	NOTCH2	chr1:119914097-119914135;-	0	0.807203	0.208793	1.94887	0.0533179	15	4	8	7	15	26	3.899	1.249	2.037	2.224	4.446	5.843	1174
MSTRG.720.1	CDS	NOTCH2	chr1:119929117-119929123;-	0	0.0144507	0.987287	1.64854	0.971255	12	11	6	12	5	12	3.119	3.435	1.528	3.813	1.482	2.697	-3668
MSTRG.6001.1	CDS	ME2	chr18:50917347-50917457;+	0	0.0942261	0.769237	4.8563	0.559229	115	61	136	108	79	140	29.893	19.05	34.635	34.315	23.418	31.461	-1275
MSTRG.7048.1	5pUTR	ODC1	chr2:10445220-10445235;-	0	0.52036	0.55309	1.17575	0.293691	4	1	11	6	4	13	1.04	0.312	2.801	1.906	1.186	2.921	-1480
MSTRG.7048.1	CDS	ODC1	chr2:10441530-10441534;-	0	-1.26562	0.000978253	4.5264	2.8589e-05	245	21	116	51	33	45	63.685	6.558	29.542	16.204	9.782	10.112	-167
MSTRG.10552.3	TC	PRPF4B	chr6:4060510-4060686;+	0	-0.172453	0.451596	7.11106	0.201788	528	276	919	337	320	856	137.248	86.192	234.042	107.076	94.857	192.36	3
MSTRG.10552.3	5pUTR	PRPF4B	chr6:4021397-4021423;+	0	-1.13495	0.00501154	3.0106	0.000240218	40	15	63	10	15	28	10.398	4.684	16.044	3.177	4.446	6.292	-3032
MSTRG.10552.3	3pUTR	PRPF4B	chr6:4062605-4062608;+	0	1.37845	0.0663687	1.22701	0.00887131	2	1	8	5	5	20	0.52	0.312	2.037	1.589	1.482	4.494	343
MSTRG.10552.3	CDS	PRPF4B	chr6:4032355-4032367;+	0	-1.02956	0.020287	2.54453	0.00160932	35	17	28	8	11	20	9.098	5.309	7.131	2.542	3.261	4.494	-2181
MSTRG.4807.3	CDS	DDX19A	chr16:70361415-70361450;+	0	0.426364	0.127354	4.10911	0.0239925	58	48	51	71	63	77	15.076	14.99	12.988	22.559	18.675	17.303	-85
MSTRG.4807.3	3pUTR	DDX19A	chr16:70372893-70372908;+	0	1.15986	0.0806264	1.43305	0.0119198	5	2	8	9	5	20	1.3	0.625	2.037	2.86	1.482	4.494	2085
MSTRG.4807.3	TC	DDX19A	chr16:70361473-70361593;+	0	0.420111	0.0563222	5.65046	0.00693696	180	127	162	183	174	276	46.789	39.661	41.257	58.145	51.579	62.023	-3
MSTRG.4807.3	cap	DDX19A	chr16:70346861-70346967;+	0	-0.803894	0.000923266	5.36925	2.6407e-05	174	146	261	104	81	147	45.229	45.594	66.469	33.044	24.011	33.034	-473
MSTRG.2938.1	5pUTR	TMPO	chr12:98515590-98515690;+	0	-0.415184	0.162234	3.97838	0.0354525	68	66	57	39	46	59	17.676	20.611	14.516	12.392	13.636	13.258	-1600
MSTRG.2938.1	CDS	TMPO	chr12:98527894-98527955;+	0	0.452381	0.223481	3.1811	0.0599245	25	14	43	32	26	53	6.498	4.372	10.951	10.167	7.707	11.91	-1074
MSTRG.2938.1	TC	TMPO	chr12:98547898-98547903;+	0	1.26627	0.0803592	1.40137	0.01183	8	0	8	9	0	23	2.08	0	2.037	2.86	0	5.169	48
MSTRG.2938.1	3pUTR	TMPO	chr12:98547925-98548025;+	0	0.247405	0.463811	4.01099	0.211742	54	15	95	38	19	147	14.037	4.684	24.194	12.074	5.632	33.034	156
MSTRG.2619.1	CDS	BCAT1	chr12:24878541-24878558;-	0	0.405995	0.578671	1.5415	0.321684	10	7	6	14	6	10	2.599	2.186	1.528	4.448	1.779	2.247	-674
MSTRG.10661.1	CDS	BTN2A1	chr6:26465312-26465354;+	0	0.641177	0.0838187	2.95949	0.0127021	18	17	28	27	30	42	4.679	5.309	7.131	8.579	8.893	9.438	-724
MSTRG.10661.1	cap	BTN2A1	chr6:26457928-26457977;+	0	-0.259222	0.297656	5.24954	0.0961407	147	152	144	93	128	154	38.211	47.468	36.672	29.549	37.943	34.607	-1798
MSTRG.7487.1	cap	BUB1	chr2:110678057-110678065;-	0	-0.137966	0.762819	3.27046	0.548476	35	23	49	28	15	57	9.098	7.183	12.479	8.896	4.446	12.809	-3322
MSTRG.7322.1	cap	PAIP2B	chr2:71227073-71227103;-	0	-0.632593	0.248262	2.03895	0.0707903	21	9	19	9	11	11	5.459	2.811	4.839	2.86	3.261	2.472	-555
MSTRG.7487.1	CDS	BUB1	chr2:110641696-110641748;-	0	0.516036	0.123007	3.48797	0.0227124	20	19	60	25	25	98	5.199	5.933	15.28	7.943	7.411	22.023	-716
MSTRG.12331.1	CDS	ADAM9	chr8:39077236-39077409;+	0	1.36542	2.47e-06	6.62272	1.34e-08	158	254	186	401	437	717	41.07	79.321	47.369	127.411	129.539	161.124	-682
MSTRG.12569.1	TC	PVT1	chr8:127890833-127890914;+	0	0.724921	0.00299095	4.90467	0.000123697	68	59	124	106	99	213	17.676	18.425	31.579	33.68	29.346	47.865	2
MSTRG.12569.1	CDS	PVT1	chr8:127890779-127890791;+	0	1.16595	0.0368778	2.08978	0.00374242	6	5	15	23	7	28	1.56	1.561	3.82	7.308	2.075	6.292	-77
MSTRG.12569.1	3pUTR	PVT1	chr8:127939585-127939612;+	0	1.12444	0.0118137	2.43249	0.000747723	6	7	21	13	15	49	1.56	2.186	5.348	4.131	4.446	11.011	208
MSTRG.11208.2	3pUTR	LTV1	chr6:143862088-143862243;+	0	0.387309	0.0704416	5.94675	0.00971956	156	147	297	180	202	411	40.551	45.906	75.637	57.192	59.879	92.36	509
MSTRG.11208.2	cap	LTV1	chr6:143843308-143843398;+	0	-0.328891	0.174357	5.09101	0.0397419	114	96	211	68	83	196	29.633	29.98	53.735	21.606	24.604	44.045	-704
MSTRG.11208.2	CDS	LTV1	chr6:143846053-143846189;+	0	0.223702	0.377386	5.27197	0.145892	115	112	162	130	133	192	29.893	34.976	41.257	41.305	39.425	43.146	-323
MSTRG.11208.2	TC	LTV1	chr6:143857395-143857559;+	0	0.256159	0.296996	5.84061	0.0957766	143	172	260	166	168	375	37.171	53.714	66.214	52.744	49.8	84.27	11
MSTRG.11112.1	cap	TSPYL1	chr6:116279925-116279930;-	0	0.655875	0.22035	1.96805	0.0585161	8	12	9	10	20	16	2.08	3.747	2.292	3.177	5.929	3.596	-1407
MSTRG.11112.1	TC	TSPYL1	chr6:116278514-116278521;-	0	1.38871	0.0389805	1.41519	0.00404596	5	3	5	9	8	18	1.3	0.937	1.273	2.86	2.371	4.045	5
MSTRG.11112.1	CDS	TSPYL1	chr6:116279593-116279636;-	0	-0.513903	0.274427	2.35455	0.0837193	22	19	19	13	12	17	5.719	5.933	4.839	4.131	3.557	3.82	-1116
MSTRG.11112.1	3pUTR	TSPYL1	chr6:116278359-116278376;-	0	0.561787	0.372839	1.72596	0.142466	9	8	8	14	8	15	2.339	2.498	2.037	4.448	2.371	3.371	159
MSTRG.6022.1	CDS	LMAN1	chr18:59354519-59354563;-	0	-0.660323	0.0210413	3.96429	0.00169382	67	55	83	29	37	67	17.416	17.176	21.138	9.214	10.968	15.056	-1032
MSTRG.6022.1	3pUTR	LMAN1	chr18:59329689-59329864;-	0	0.271607	0.29176	5.37392	0.0928028	195	48	192	141	66	322	50.688	14.99	48.897	44.8	19.564	72.36	1306
MSTRG.6022.1	cap	LMAN1	chr18:59359228-59359268;-	0	-0.50815	0.214608	2.7567	0.0561074	25	28	28	19	17	21	6.498	8.744	7.131	6.037	5.039	4.719	-1539
MSTRG.11107.1	3pUTR	MARCKS	chr6:113861271-113861274;+	0	0.594603	0.476332	1.17351	0.223169	3	3	9	3	4	17	0.78	0.937	2.292	0.953	1.186	3.82	698
MSTRG.11107.1	cap	MARCKS	chr6:113857345-113857372;+	0	0.587767	0.0922413	3.32234	0.0147317	28	7	52	26	12	96	7.278	2.186	13.243	8.261	3.557	21.573	-1394
MSTRG.1193.7	5pUTR	ENSG00000291068	chr1:223992566-223992569;-	0	-2.27033	0.0082918	1.15646	0.000465331	16	4	12	3	2	1	4.159	1.249	3.056	0.953	0.593	0.225	-2899
MSTRG.5235.1	5pUTR	TAOK1	chr17:29451514-29451526;+	0	-0.640789	0.395782	1.32693	0.158773	12	9	6	5	6	6	3.119	2.811	1.528	1.589	1.779	1.348	-3037
MSTRG.5235.1	CDS	TAOK1	chr17:29489710-29489745;+	0	0.951426	0.0200922	2.73483	0.00158811	18	16	12	21	33	36	4.679	4.997	3.056	6.672	9.782	8.09	-2281
MSTRG.5235.1	3pUTR	TAOK1	chr17:29544650-29544658;+	0	0.559727	0.384445	1.68286	0.150527	7	8	9	11	8	17	1.82	2.498	2.292	3.495	2.371	3.82	1635
MSTRG.1774.1	CDS	SMC3	chr10:110590488-110590571;+	0	0.41818	0.190537	4.3084	0.0458971	65	54	61	45	76	132	16.896	16.864	15.535	14.298	22.529	29.663	-2007
MSTRG.9329.2	cap	TTC14	chr3:180602163-180602227;+	0	-1.25195	0.000108154	3.76984	1.67e-06	72	38	99	21	18	50	18.716	11.867	25.212	6.672	5.336	11.236	-1365
MSTRG.9329.2	CDS	TTC14	chr3:180604597-180604604;+	0	-0.807366	0.331765	1.09344	0.115782	8	4	11	4	2	7	2.08	1.249	2.801	1.271	0.593	1.573	-604
MSTRG.8426.1	cap	TANGO2	chr22:20021110-20021112;+	0	-0.4546	0.542952	1.50488	0.283893	13	5	12	4	4	14	3.379	1.561	3.056	1.271	1.186	3.146	-231
MSTRG.1416.1	CDS	PDSS1	chr10:26709644-26709768;+	0	0.231487	0.39791	4.68364	0.160152	81	57	123	72	78	161	21.055	17.8	31.324	22.877	23.121	36.18	-421
MSTRG.1416.1	TC	PDSS1	chr10:26735240-26735336;+	0	0.262972	0.265822	5.47389	0.0790146	140	113	193	148	139	253	36.391	35.289	49.151	47.024	41.204	56.854	-34
MSTRG.1416.1	3pUTR	PDSS1	chr10:26735469-26735580;+	0	0.709611	0.0013224	5.64203	4.25204e-05	147	98	175	195	162	341	38.211	30.604	44.567	61.958	48.021	76.63	87
MSTRG.6682.1	cap	ERCC2	chr19:45370555-45370557;-	0	-1.31472	0.0436228	1.64041	0.00476975	21	5	16	4	6	6	5.459	1.561	4.075	1.271	1.779	1.348	-2296
MSTRG.10276.1	3pUTR	HNRNPA0	chr5:137752107-137752124;-	0	-0.249856	0.591351	2.84212	0.334891	24	6	53	13	9	48	6.239	1.874	13.498	4.131	2.668	10.787	1041
MSTRG.10276.1	CDS	HNRNPA0	chr5:137754036-137754053;-	0	-0.0943417	0.877857	2.45121	0.740592	32	12	14	19	14	19	8.318	3.747	3.565	6.037	4.15	4.27	-884
MSTRG.4256.1	3pUTR	AEN	chr15:88632063-88632083;+	0	1.01181	0.0413263	2.1219	0.00440583	4	6	18	7	13	39	1.04	1.874	4.584	2.224	3.854	8.764	1772
MSTRG.7393.1	3pUTR	RMND5A	chr2:86775495-86775518;+	0	0.496714	0.469334	1.7215	0.216907	15	5	6	9	10	17	3.899	1.561	1.528	2.86	2.964	3.82	2091
MSTRG.7393.1	CDS	RMND5A	chr2:86765082-86765106;+	0	0.396504	0.607496	1.44346	0.353379	13	2	7	11	6	10	3.379	0.625	1.783	3.495	1.779	2.247	-572
MSTRG.3.4	TC	ENSG00000238009	chr1:17609-17625;-	0	0.14522	0.866487	1.4915	0.722146	6	9	9	7	7	13	1.56	2.811	2.292	2.224	2.075	2.921	-7
MSTRG.229.1	cap	GPATCH3	chr1:26900453-26900457;-	0	-0.931773	0.283987	1.09359	0.0886146	13	3	8	2	3	7	3.379	0.937	2.037	0.635	0.889	1.573	-1585
MSTRG.12035.1	cap	ING3	chr7:120950757-120950813;+	0	-0.82193	0.00215381	4.39341	8.06799e-05	104	47	149	40	35	95	27.034	14.678	37.946	12.709	10.375	21.348	-1339
MSTRG.12035.1	CDS	ING3	chr7:120955613-120955621;+	0	0.937296	0.0476828	2.37921	0.00542115	9	14	12	10	21	39	2.339	4.372	3.056	3.177	6.225	8.764	-991
MSTRG.599.1	cap	DNTTIP2	chr1:93879107-93879206;-	0	-0.275894	0.223217	6.02974	0.0597918	291	184	318	189	193	265	75.642	57.461	80.985	60.051	57.211	59.551	-2298
MSTRG.599.1	CDS	DNTTIP2	chr1:93876768-93876806;-	0	-0.26807	0.559874	2.78199	0.300806	20	22	35	15	14	37	5.199	6.87	8.913	4.766	4.15	8.315	-1133
MSTRG.11003.1	TC	TTK	chr6:80042208-80042244;+	0	0.530909	0.032785	4.73356	0.00316552	76	37	133	85	57	221	19.755	11.555	33.871	27.007	16.896	49.663	43
MSTRG.11003.1	cap	TTK	chr6:80004608-80004690;+	0	-0.0503727	0.879775	5.12368	0.743732	113	72	217	79	88	226	29.373	22.485	55.263	25.101	26.086	50.787	-2636
MSTRG.11003.1	3pUTR	TTK	chr6:80042266-80042269;+	0	1.46639	0.0144661	1.7948	0.000990638	1	6	10	3	9	38	0.26	1.874	2.547	0.953	2.668	8.539	70
MSTRG.11003.1	CDS	TTK	chr6:80040629-80040645;+	0	0.802345	0.303814	1.25782	0.0996757	2	2	11	4	7	16	0.52	0.625	2.801	1.271	2.075	3.596	-139
MSTRG.8613.1	CDS	EP300	chr22:41155000-41155005;+	0	0.743251	0.326091	1.37414	0.112162	11	4	3	15	3	10	2.859	1.249	0.764	4.766	0.889	2.247	-4089
MSTRG.9896.2	3pUTR	ENSG00000291055	chr5:1585017-1585061;-	0	-0.637136	0.107758	2.86571	0.0185347	36	21	35	13	15	32	9.358	6.558	8.913	4.131	4.446	7.191	137
MSTRG.7494.3	CDS	ANAPC1	chr2:111880812-111880837;-	0	-0.429867	0.451884	2.04619	0.202067	18	6	23	11	8	15	4.679	1.874	5.857	3.495	2.371	3.371	-373
MSTRG.7494.3	3pUTR	ANAPC1	chr2:111824985-111825015;-	0	0.402606	0.174357	4.10934	0.039738	63	31	69	61	61	90	16.376	9.681	17.572	19.382	18.082	20.225	2334
MSTRG.11278.1	CDS	TCP1	chr6:159783998-159784061;-	0	0.699496	0.0291945	3.6757	0.00267474	30	32	40	28	61	83	7.798	9.993	10.187	8.896	18.082	18.652	-955
MSTRG.11278.1	cap	TCP1	chr6:159789587-159789606;-	0	-0.26122	0.460305	3.71322	0.20878	37	21	101	27	23	82	9.618	6.558	25.722	8.579	6.818	18.427	-1801
MSTRG.11278.1	5pUTR	TCP1	chr6:159789410-159789519;-	0	0.0740577	0.832458	4.36246	0.662141	85	52	81	75	57	97	22.095	16.239	20.628	23.83	16.896	21.798	-1696
MSTRG.7845.1	CDS	CUL3	chr2:224557660-224557700;-	0	0.774447	0.0283714	3.39965	0.00256268	28	9	47	24	27	97	7.278	2.811	11.969	7.626	8.004	21.798	-2045
MSTRG.7845.1	TC	CUL3	chr2:224474217-224474294;-	0	0.172809	0.616939	4.21696	0.363683	57	26	111	50	24	156	14.817	8.12	28.268	15.887	7.114	35.056	-7
MSTRG.7845.1	3pUTR	CUL3	chr2:224474165-224474180;-	0	0.518556	0.483517	1.581	0.229178	3	1	19	7	4	22	0.78	0.312	4.839	2.224	1.186	4.944	80
MSTRG.1924.2	TC	ARFIP2	chr11:6478585-6478604;-	0	0.343832	0.600665	1.79248	0.34603	15	7	7	15	13	8	3.899	2.186	1.783	4.766	3.854	1.798	-20
MSTRG.1924.2	3pUTR	ARFIP2	chr11:6478056-6478075;-	0	-0.175087	0.844769	1.46357	0.683758	10	3	14	10	4	9	2.599	0.937	3.565	3.177	1.186	2.022	129
MSTRG.1924.2	CDS	ARFIP2	chr11:6478889-6478957;-	0	-0.449019	0.0963324	5.44888	0.0157406	249	88	238	90	101	226	64.725	27.481	60.611	28.596	29.939	50.787	-265
MSTRG.10847.1	CDS	CMTR1	chr6:37472477-37472482;+	0	-3.43309	0.00393877	0.830027	0.000174707	12	3	11	0	0	2	3.119	0.937	2.801	0	0	0.449	-821
MSTRG.10847.1	3pUTR	CMTR1	chr6:37480494-37480513;+	0	-0.559723	0.420478	1.51891	0.176362	10	12	9	6	6	9	2.599	3.747	2.292	1.906	1.779	2.022	371
MSTRG.5106.2	CDS	AURKB	chr17:8207571-8207613;-	0	1.12743	0.000204235	4.00642	3.83e-06	35	37	35	59	75	104	9.098	11.555	8.913	18.746	22.232	23.371	-108
MSTRG.5106.2	3pUTR	AURKB	chr17:8206629-8206639;-	0	0.542345	0.186356	2.81985	0.0442227	25	10	25	22	24	41	6.498	3.123	6.367	6.99	7.114	9.214	87
MSTRG.5106.2	TC	AURKB	chr17:8206782-8206901;-	0	0.76608	0.000426183	6.19031	9.89e-06	162	178	252	231	283	527	42.11	55.587	64.177	73.396	83.889	118.427	-17
MSTRG.5106.2	cap	AURKB	chr17:8210570-8210617;-	0	-1.22098	0.00018013	3.75944	3.2e-06	47	57	99	16	31	41	12.217	17.8	25.212	5.084	9.189	9.214	-382
MSTRG.7195.1	5pUTR	MTA3	chr2:42570463-42570484;+	0	-0.107701	0.798327	3.7551	0.605236	85	18	53	68	14	54	22.095	5.621	13.498	21.606	4.15	12.135	-1707
MSTRG.7501.2	TC	ZNG1B	chr2:113439050-113439075;+	0	-0.420789	0.504121	2.25246	0.247904	16	8	30	2	14	26	4.159	2.498	7.64	0.635	4.15	5.843	11
MSTRG.7501.2	3pUTR	ZNG1B	chr2:113445017-113445021;+	0	-0.459612	0.722945	0.821907	0.493703	5	0	11	0	2	10	1.3	0	2.801	0	0.593	2.247	316
MSTRG.4637.1	5pUTR	CD2BP2	chr16:30355219-30355312;-	0	-0.621448	0.00879265	5.06107	0.000503044	155	79	221	68	60	175	40.291	24.671	56.282	21.606	17.786	39.326	-1080
MSTRG.4637.1	CDS	CD2BP2	chr16:30353242-30353244;-	0	-0.409622	0.560348	2.03628	0.30118	5	3	38	0	7	29	1.3	0.937	9.677	0	2.075	6.517	-171
MSTRG.4637.1	TC	CD2BP2	chr16:30352978-30353022;-	0	0.930386	0.0563224	2.19946	0.00693865	5	8	18	12	13	36	1.3	2.498	4.584	3.813	3.854	8.09	-5
MSTRG.4235.3	CDS	HOMER2	chr15:82875276-82875326;-	0	-1.58138	0.00126311	2.29671	3.99729e-05	29	26	18	6	9	9	7.538	8.12	4.584	1.906	2.668	2.022	-777
MSTRG.4235.3	3pUTR	HOMER2	chr15:82849428-82849430;-	0	0.368673	0.594326	1.69394	0.338624	14	1	13	13	4	16	3.639	0.312	3.311	4.131	1.186	3.596	288
MSTRG.10911.4	3pUTR	POLH	chr6:43603945-43603951;+	0	-1.16813	0.112768	1.26231	0.0199073	5	6	18	3	3	7	1.3	1.874	4.584	0.953	0.889	1.573	408
MSTRG.10911.4	TC	POLH	chr6:43587587-43587607;+	0	0.344313	0.569202	2.13271	0.31061	13	5	21	20	5	23	3.379	1.561	5.348	6.355	1.482	5.169	15
MSTRG.7299.1	CDS	GFPT1	chr2:69327030-69327062;-	0	0.596542	0.250816	2.08946	0.0719785	14	9	10	14	17	19	3.639	2.811	2.547	4.448	5.039	4.27	-158
MSTRG.10911.4	cap	POLH	chr6:43576178-43576189;+	0	-1.28747	0.000219096	3.84716	4.18e-06	73	16	143	22	14	54	18.976	4.997	36.418	6.99	4.15	12.135	-832
MSTRG.5271.1	cap	ZNF207	chr17:32350151-32350177;+	0	-0.143141	0.644967	4.88607	0.395737	78	38	250	60	41	228	20.275	11.867	63.668	19.064	12.154	51.236	-1510
MSTRG.5271.1	3pUTR	ZNF207	chr17:32370022-32370036;+	0	0.848945	0.283987	1.20709	0.0886274	2	3	9	6	6	14	0.52	0.937	2.292	1.906	1.779	3.146	266
MSTRG.12353.1	3pUTR	MCM4	chr8:47977295-47977317;+	0	0.62682	0.44283	1.60718	0.194041	4	0	19	11	5	18	1.04	0	4.839	3.495	1.482	4.045	520
MSTRG.12353.1	cap	MCM4	chr8:47960954-47960964;+	0	-0.842277	0.0699343	2.23742	0.00962376	25	17	18	12	10	11	6.498	5.309	4.584	3.813	2.964	2.472	-2660
MSTRG.12353.1	CDS	MCM4	chr8:47969802-47970057;+	0	-0.316752	0.118183	7.14487	0.0214264	694	409	637	429	389	563	180.398	127.726	162.225	136.307	115.311	126.517	-1177
MSTRG.7540.1	TC	IMP4	chr2:130346423-130346552;+	0	1.13304	7.32e-06	5.49084	5.28e-08	115	81	112	202	184	294	29.893	25.295	28.523	64.182	54.543	66.068	28
MSTRG.7540.1	cap	IMP4	chr2:130342895-130342924;+	0	0.00429458	0.993567	2.93007	0.985353	17	28	33	12	25	44	4.419	8.744	8.404	3.813	7.411	9.888	-908
MSTRG.5339.1	cap	CDC6	chr17:40287878-40287936;+	0	-0.340542	0.223217	4.44234	0.0597875	83	75	103	43	71	97	21.575	23.422	26.231	13.662	21.046	21.798	-1904
MSTRG.5339.1	CDS	CDC6	chr17:40293600-40293632;+	0	0.57883	0.108704	3.22607	0.0188102	23	21	35	39	26	54	5.979	6.558	8.913	12.392	7.707	12.135	-869
MSTRG.5463.2	cap	CDK5RAP3	chr17:47971113-47971122;+	0	-2.11185	0.000482684	1.91014	1.159e-05	14	10	35	1	3	10	3.639	3.123	8.913	0.318	0.889	2.247	-168
MSTRG.1380.2	5pUTR	DCLRE1C	chr10:14954030-14954087;-	0	-2.01415	9.04e-06	2.95378	6.8e-08	50	16	66	9	5	18	12.997	4.997	16.808	2.86	1.482	4.045	-399
MSTRG.1380.2	3pUTR	DCLRE1C	chr10:14923022-14923069;-	0	1.62629	0.000170686	3.09501	2.98e-06	19	12	12	28	42	67	4.939	3.747	3.056	8.896	12.45	15.056	626
MSTRG.1380.2	TC	DCLRE1C	chr10:14935513-14935559;-	0	1.31514	0.000957511	2.90148	2.78724e-05	8	19	17	22	37	52	2.08	5.933	4.329	6.99	10.968	11.685	-11
MSTRG.13523.1	cap	PLS3	chrX:115561147-115561260;+	0	0.0227014	0.939315	6.79397	0.864545	347	279	623	274	344	656	90.199	87.129	158.659	87.059	101.971	147.416	-1962
MSTRG.13523.1	TC	PLS3	chrX:115649564-115649588;+	0	0.505356	0.176921	3.43967	0.0407229	28	32	33	26	33	81	7.278	9.993	8.404	8.261	9.782	18.202	11
MSTRG.13523.1	5pUTR	PLS3	chrX:115610243-115610322;+	0	0.0780203	0.796169	5.26082	0.601341	131	111	166	120	112	206	34.052	34.664	42.275	38.128	33.2	46.292	-1891
MSTRG.13523.1	3pUTR	PLS3	chrX:115650366-115650434;+	0	0.495007	0.214847	3.29386	0.0562419	18	8	65	25	24	74	4.679	2.498	16.554	7.943	7.114	16.629	848
MSTRG.13523.1	CDS	PLS3	chrX:115634873-115635045;+	0	0.346469	0.085495	6.95936	0.0130863	407	281	542	444	370	764	105.795	87.753	138.031	141.073	109.678	171.686	-1184
MSTRG.5455.1	CDS	KPNB1	chr17:47650236-47650283;+	0	-0.783155	0.0176153	3.50922	0.00130401	82	21	55	29	13	46	21.315	6.558	14.007	9.214	3.854	10.337	-2612
MSTRG.5455.1	TC	KPNB1	chr17:47682404-47682431;+	0	0.637936	0.160428	2.5171	0.034746	18	15	12	18	20	33	4.679	4.684	3.056	5.719	5.929	7.416	13
MSTRG.5455.1	3pUTR	KPNB1	chr17:47682461-47682465;+	0	1.41484	0.175359	0.871332	0.0401286	1	1	6	12	3	6	0.26	0.312	1.528	3.813	0.889	1.348	64
MSTRG.12746.1	3pUTR	DCAF12	chr9:34087682-34087688;-	0	-0.409536	0.560417	1.69294	0.301279	20	2	14	7	4	14	5.199	0.625	3.565	2.224	1.186	3.146	671
MSTRG.12746.1	CDS	DCAF12	chr9:34106485-34106492;-	0	0.112109	0.84243	2.86898	0.680178	40	15	19	21	19	38	10.398	4.684	4.839	6.672	5.632	8.539	-811
MSTRG.1084.2	3pUTR	IPO9	chr1:201871283-201871304;+	0	-1.08537	0.0279531	2.0762	0.0025092	23	16	17	9	8	9	5.979	4.997	4.329	2.86	2.371	2.022	2478
MSTRG.1084.2	TC	IPO9	chr1:201834963-201834983;+	0	0.353748	0.643709	1.53477	0.394163	7	5	11	5	12	13	1.82	1.561	2.801	1.589	3.557	2.921	8
MSTRG.287.1	3pUTR	RBBP4	chr1:32680774-32680780;+	0	-0.107705	0.924323	1.06649	0.833626	11	2	6	8	2	6	2.859	0.625	1.528	2.542	0.593	1.348	1072
MSTRG.287.1	CDS	RBBP4	chr1:32669070-32669131;+	0	0.379824	0.325128	3.07465	0.111598	22	14	41	20	22	61	5.719	4.372	10.441	6.355	6.521	13.708	-529
MSTRG.287.1	5pUTR	RBBP4	chr1:32651277-32651299;+	0	-0.441189	0.595293	1.51782	0.339663	21	3	7	7	9	5	5.459	0.937	1.783	2.224	2.668	1.124	-1301
MSTRG.4437.7	CDS	SRRM2	chr16:2757795-2757919;+	0	-0.47866	0.0654497	4.53298	0.00870469	131	76	82	79	67	58	34.052	23.734	20.883	25.101	19.861	13.034	-492
MSTRG.4437.7	3pUTR	SRRM2	chr16:2766146-2766460;+	0	-0.626756	0.00794153	5.32513	0.000436149	318	99	128	140	84	101	82.661	30.917	32.598	44.482	24.9	22.697	5075
MSTRG.9784.1	CDS	SMARCA5	chr4:143536598-143536676;+	0	-0.419524	0.155861	4.09595	0.0331066	78	33	107	44	37	78	20.275	10.306	27.25	13.98	10.968	17.528	-1676
MSTRG.9784.1	cap	SMARCA5	chr4:143513698-143513738;+	0	-0.418338	0.357386	2.89023	0.132348	31	33	22	11	34	20	8.058	10.306	5.603	3.495	10.079	4.494	-3357
MSTRG.8898.2	TC	KIF15	chr3:44852724-44852729;+	0	2.27688	0.017318	0.939507	0.00127466	2	1	2	3	12	11	0.52	0.312	0.509	0.953	3.557	2.472	-8
MSTRG.8898.2	CDS	KIF15	chr3:44830896-44831018;+	0	-0.372619	0.0787941	6.4399	0.0114809	346	361	322	218	327	257	89.939	112.736	82.004	69.266	96.932	57.753	-1064
MSTRG.8898.2	cap	KIF15	chr3:44761774-44761794;+	0	-1.31574	0.0167678	1.91928	0.00122141	9	13	30	3	8	10	2.339	4.06	7.64	0.953	2.371	2.247	-4235
MSTRG.10256.1	CDS	AFF4	chr5:132897066-132897078;-	0	-0.628142	0.417849	1.42542	0.174517	20	5	5	6	7	5	5.199	1.561	1.273	1.906	2.075	1.124	-1935
MSTRG.2127.2	CDS	LBHD1	chr11:62664859-62664902;-	0	-0.476928	0.299612	2.53415	0.0973459	32	15	22	14	11	24	8.318	4.684	5.603	4.448	3.261	5.393	-136
MSTRG.2127.2	TC	LBHD1	chr11:62663075-62663146;-	0	0.424738	0.223247	4.20694	0.0598153	65	38	65	55	98	73	16.896	11.867	16.554	17.475	29.05	16.405	-8
MSTRG.2127.2	3pUTR	LBHD1	chr11:62662978-62662991;-	0	1.3192	0.029469	1.6219	0.00271212	3	6	7	7	15	19	0.78	1.874	1.783	2.224	4.446	4.27	141
MSTRG.10857.1	5pUTR	OARD1	chr6:41072347-41072355;-	0	-0.670988	0.0990696	3.36764	0.0163844	37	10	94	14	20	51	9.618	3.123	23.939	4.448	5.929	11.461	-616
MSTRG.7838.2	CDS	FARSB	chr2:222648764-222648773;-	0	-0.455404	0.430532	1.97761	0.184235	13	8	23	5	8	20	3.379	2.498	5.857	1.589	2.371	4.494	-169
MSTRG.7838.2	cap	FARSB	chr2:222656016-222656098;-	0	-0.739757	0.00415446	5.33771	0.000187053	159	89	342	81	82	170	41.33	27.794	87.097	25.736	24.307	38.202	-276
MSTRG.7838.2	TC	FARSB	chr2:222646814-222646879;-	0	0.559763	0.0494868	4.00015	0.00573837	32	39	69	46	61	101	8.318	12.179	17.572	14.616	18.082	22.697	18
MSTRG.7838.2	3pUTR	FARSB	chr2:222640876-222640929;-	0	0.852531	0.0634379	2.85308	0.00828254	22	14	16	16	22	62	5.719	4.372	4.075	5.084	6.521	13.933	228
MSTRG.3650.1	CDS	HIF1A	chr14:61740521-61740569;+	0	0.879279	0.013588	3.70011	0.000912439	23	35	37	32	40	117	5.979	10.93	9.423	10.167	11.857	26.292	-889
MSTRG.3650.1	cap	HIF1A	chr14:61695513-61695520;+	0	-0.466167	0.283987	2.84478	0.0886341	32	28	25	12	28	22	8.318	8.744	6.367	3.813	8.3	4.944	-2764
MSTRG.9303.2	CDS	MYNN	chr3:169779188-169779200;+	0	-0.527829	0.384888	1.80122	0.150896	12	10	17	9	8	10	3.119	3.123	4.329	2.86	2.371	2.247	-1142
MSTRG.9303.2	cap	MYNN	chr3:169773346-169773426;+	0	0.0483347	0.878665	5.47269	0.74178	143	143	188	117	142	246	37.171	44.657	47.878	37.175	42.093	55.281	-1924
MSTRG.1348.1	3pUTR	SFMBT2	chr10:7283914-7283931;-	0	1.22185	0.00089302	3.30941	2.51094e-05	30	15	18	40	41	66	7.798	4.684	4.584	12.709	12.154	14.832	211
MSTRG.221.1	CDS	DHDDS	chr1:26442708-26442785;+	0	0.912403	0.00676706	3.31337	0.000355257	19	27	26	36	43	58	4.939	8.432	6.621	11.438	12.746	13.034	-800
MSTRG.221.1	cap	DHDDS	chr1:26432321-26432375;+	0	-1.77799	5.72e-06	3.42682	3.96e-08	87	36	55	18	13	19	22.615	11.242	14.007	5.719	3.854	4.27	-1109
MSTRG.333.3	TC	INPP5B	chr1:37878410-37878442;-	0	0.596968	0.192002	2.55845	0.0465064	17	8	23	21	23	28	4.419	2.498	5.857	6.672	6.818	6.292	4
MSTRG.333.3	3pUTR	INPP5B	chr1:37868599-37868610;-	0	0.433733	0.638491	1.27316	0.388199	8	2	8	9	10	5	2.08	0.625	2.037	2.86	2.964	1.124	763
MSTRG.333.3	CDS	INPP5B	chr1:37943644-37943654;-	0	-0.643996	0.174053	2.45309	0.039625	19	13	36	13	13	17	4.939	4.06	9.168	4.131	3.854	3.82	-1342
MSTRG.7995.4	CDS	SNX5	chr20:17968374-17968464;-	0	0.494757	0.028038	5.88613	0.00252545	149	213	159	162	269	315	38.731	66.518	40.493	51.473	79.739	70.787	-298
MSTRG.4800.1	CDS	PDPR	chr16:70144470-70144504;+	0	-0.511378	0.226065	2.64581	0.0610677	32	23	20	18	15	19	8.318	7.183	5.093	5.719	4.446	4.27	-826
MSTRG.3233.1	5pUTR	HSPH1	chr13:31162000-31162013;-	0	-0.976189	0.0832332	1.80733	0.012542	13	9	22	4	4	15	3.379	2.811	5.603	1.271	1.186	3.371	-3004
MSTRG.3233.1	CDS	HSPH1	chr13:31155517-31155534;-	0	0.830341	0.120689	2.06381	0.0220946	5	11	13	13	12	28	1.3	3.435	3.311	4.131	3.557	6.292	-2274
MSTRG.3233.1	3pUTR	HSPH1	chr13:31137144-31137197;-	0	0.935681	0.00747914	3.47925	0.000402818	19	10	53	27	14	127	4.939	3.123	13.498	8.579	4.15	28.539	128
MSTRG.2962.1	CDS	TDG	chr12:103984809-103984909;+	0	-0.383943	0.134004	4.77079	0.0259316	103	95	136	64	91	102	26.774	29.667	34.635	20.335	26.975	22.921	-290
MSTRG.2962.1	TC	TDG	chr12:103986995-103987063;+	0	-0.362415	0.218618	4.28293	0.0577533	75	47	120	59	33	97	19.495	14.678	30.56	18.746	9.782	21.798	-41
MSTRG.2962.1	3pUTR	TDG	chr12:103988646-103988659;+	0	0.379968	0.677988	1.19502	0.434466	1	1	15	2	3	18	0.26	0.312	3.82	0.635	0.889	4.045	1571
MSTRG.8467.3	CDS	CABIN1	chr22:24064063-24064078;+	0	-1.92646	0.00813608	1.39683	0.000453589	22	5	11	5	2	2	5.719	1.561	2.801	1.589	0.593	0.449	-4747
MSTRG.2061.1	cap	ARFGAP2	chr11:47176829-47176890;-	0	-1.51622	4.66e-07	5.1097	1.67e-09	227	92	260	61	44	91	59.006	28.731	66.214	19.382	13.043	20.45	-1588
MSTRG.2061.1	CDS	ARFGAP2	chr11:47175060-47175080;-	0	1.62778	0.00405648	1.86824	0.000181519	8	3	6	15	14	24	2.08	0.937	1.528	4.766	4.15	5.393	-1132
MSTRG.7499.1	3pUTR	POLR1B	chr2:112575815-112575831;+	0	0.576936	0.254999	2.29691	0.0740106	11	6	23	20	10	29	2.859	1.874	5.857	6.355	2.964	6.517	105
MSTRG.7499.1	CDS	POLR1B	chr2:112547442-112547467;+	0	1.5921	0.00164125	2.4593	5.67477e-05	12	8	7	16	23	46	3.119	2.498	1.783	5.084	6.818	10.337	-3013
MSTRG.3620.2	CDS	TMEM260	chr14:56605599-56605614;+	0	-0.0971128	0.911563	1.72417	0.807439	7	3	22	2	8	21	1.82	0.937	5.603	0.635	2.371	4.719	-1568
MSTRG.8930.1	CDS	ATRIP	chr3:48459379-48459402;+	0	0.653445	0.223595	2.15487	0.0599841	7	19	8	12	18	23	1.82	5.933	2.037	3.813	5.336	5.169	-1521
MSTRG.10062.1	5pUTR	ENSG00000291220	chr5:70401565-70401573;+	0	0.748963	0.0221684	3.40996	0.00183518	21	18	46	32	37	75	5.459	5.621	11.715	10.167	10.968	16.854	-1318
MSTRG.7633.2	CDS	TLK1	chr2:171055084-171055140;-	0	-0.477664	0.177179	3.3055	0.0408223	38	16	71	21	17	51	9.878	4.997	18.082	6.672	5.039	11.461	-657
MSTRG.7633.2	TC	TLK1	chr2:171023095-171023115;-	0	-0.471247	0.440612	2.08387	0.192337	10	7	32	12	4	19	2.599	2.186	8.149	3.813	1.186	4.27	13
MSTRG.7633.2	3pUTR	TLK1	chr2:171006821-171006833;-	0	0.757627	0.286362	1.45065	0.0898044	6	2	10	4	5	23	1.56	0.625	2.547	1.271	1.482	5.169	593
MSTRG.8092.1	5pUTR	SNHG11	chr20:38447572-38447584;+	0	2.35282	5.6e-06	2.65099	3.85e-08	6	4	11	31	23	55	1.56	1.249	2.801	9.85	6.818	12.36	-616
MSTRG.8092.1	cap	SNHG11	chr20:38446672-38446693;+	0	-2.0043	0.00947182	1.43302	0.000558659	11	7	21	1	0	9	2.859	2.186	5.348	0.318	0	2.022	-1066
MSTRG.3115.1	CDS	TMED2	chr12:123586747-123586777;+	0	-0.57078	0.151123	3.00469	0.0314243	39	25	36	30	12	25	10.138	7.807	9.168	9.532	3.557	5.618	-407
MSTRG.3115.1	cap	TMED2	chr12:123584552-123584568;+	0	-0.0505009	0.961941	1.39879	0.912439	12	8	4	5	7	11	3.119	2.498	1.019	1.589	2.075	2.472	-671
MSTRG.1322.2	3pUTR	ZNF692	chr1:248855563-248855582;-	0	0.216051	0.793495	1.47237	0.596796	6	8	9	6	11	10	1.56	2.498	2.292	1.906	3.261	2.247	237
MSTRG.10390.3	cap	CCNG1	chr5:163437594-163437622;+	0	-0.530947	0.156838	3.20215	0.0334714	33	25	56	11	21	51	8.578	7.807	14.262	3.495	6.225	11.461	-994
MSTRG.10390.3	CDS	CCNG1	chr5:163441080-163441140;+	0	-0.648616	0.0789163	3.11711	0.0115123	24	21	68	14	19	39	6.239	6.558	17.318	4.448	5.632	8.764	-596
MSTRG.10390.3	TC	CCNG1	chr5:163443674-163443694;+	0	1.35638	0.00496282	2.28575	0.000237119	6	3	18	10	9	54	1.56	0.937	4.584	3.177	2.668	12.135	27
MSTRG.10390.3	3pUTR	CCNG1	chr5:163443855-163443855;+	0	2.18763	0.0932967	0.407571	0.0150143	0	0	3	0	2	13	0	0	0.764	0	0.593	2.921	188
MSTRG.3125.1	TC	GTF2H3	chr12:123659525-123659576;+	0	1.00343	0.00866545	2.86792	0.000493295	14	11	25	21	22	61	3.639	3.435	6.367	6.672	6.521	13.708	-2
MSTRG.3125.1	cap	GTF2H3	chr12:123633773-123633802;+	0	-1.25374	0.0144748	2.00444	0.000992556	20	13	22	6	6	11	5.199	4.06	5.603	1.906	1.779	2.472	-815
MSTRG.3125.1	5pUTR	GTF2H3	chr12:123633826-123633838;+	0	-0.774017	0.0366214	3.27211	0.00369052	49	22	59	13	21	43	12.737	6.87	15.026	4.131	6.225	9.663	-759
MSTRG.3125.1	CDS	GTF2H3	chr12:123648058-123648069;+	0	1.57666	0.00804482	2.00244	0.000445718	5	10	4	12	15	32	1.3	3.123	1.019	3.813	4.446	7.191	-431
MSTRG.6250.1	CDS	TYK2	chr19:10352516-10352536;-	0	0.818013	0.187085	1.64162	0.0444819	7	4	10	13	9	15	1.82	1.249	2.547	4.131	2.668	3.371	-345
MSTRG.12480.1	3pUTR	MTDH	chr8:97725914-97725914;+	0	-0.704151	0.448365	1.06986	0.199025	11	3	8	4	6	3	2.859	0.937	2.037	1.271	1.779	0.674	1247
MSTRG.12480.1	5pUTR	MTDH	chr8:97644448-97644458;+	0	-0.228187	0.798359	1.38648	0.605334	7	12	6	4	13	4	1.82	3.747	1.528	1.271	3.854	0.899	-1794
MSTRG.12480.1	CDS	MTDH	chr8:97690959-97691016;+	0	-0.387081	0.19935	4.08124	0.0494405	56	86	57	31	76	47	14.557	26.857	14.516	9.85	22.529	10.562	-920
MSTRG.3420.1	CDS	CCNB1IP1	chr14:20313704-20313727;-	0	-0.403716	0.226525	3.59878	0.0612581	68	29	52	44	18	49	17.676	9.056	13.243	13.98	5.336	11.011	-442
MSTRG.3420.1	cap	CCNB1IP1	chr14:20333260-20333312;-	0	-1.97997	4.03e-09	6.32151	2.79e-12	390	270	815	81	95	185	101.376	84.318	207.556	25.736	28.161	41.573	-1285
MSTRG.3420.1	5pUTR	CCNB1IP1	chr14:20326726-20326793;-	0	1.1113	1.07598e-05	6.2589	8.59e-08	141	136	261	269	244	722	36.651	42.471	66.469	85.47	72.329	162.248	-1055
MSTRG.5684.3	3pUTR	SRSF2	chr17:76734472-76734558;-	0	-0.242272	0.434912	4.15181	0.187923	58	35	121	36	37	111	15.076	10.93	30.815	11.438	10.968	24.944	148
MSTRG.2724.1	cap	DAZAP2	chr12:51238782-51238867;+	0	-0.955425	0.00115564	5.18545	3.54524e-05	267	95	178	65	81	120	69.404	29.667	45.331	20.653	24.011	26.966	-585
MSTRG.2724.1	CDS	DAZAP2	chr12:51240353-51240367;+	0	-0.991103	0.28748	0.939276	0.0904445	11	5	5	4	1	5	2.859	1.561	1.273	1.271	0.296	1.124	-466
MSTRG.13098.1	3pUTR	GPR107	chr9:130136740-130136753;+	0	0.290244	0.762036	1.14995	0.547349	8	1	9	9	1	10	2.08	0.312	2.292	2.86	0.296	2.247	1635
MSTRG.3136.2	3pUTR	SFSWAP	chr12:131766280-131766298;+	0	-0.73533	0.32369	1.34016	0.110746	4	6	18	3	5	9	1.04	1.874	4.584	0.953	1.482	2.022	1473
MSTRG.3136.2	TC	SFSWAP	chr12:131714828-131714871;+	0	-0.178937	0.71024	2.99407	0.475891	27	14	49	22	20	36	7.018	4.372	12.479	6.99	5.929	8.09	-1
MSTRG.589.1	cap	RPAP2	chr1:92299059-92299064;+	0	-0.542622	0.368287	2.07235	0.139475	13	7	28	2	4	30	3.379	2.186	7.131	0.635	1.186	6.742	-1850
MSTRG.10609.1	CDS	NUP153	chr6:17640034-17640041;-	0	0.951408	0.302889	0.981979	0.0990641	4	6	1	3	12	6	1.04	1.874	0.255	0.953	3.557	1.348	-2681
MSTRG.10609.1	3pUTR	NUP153	chr6:17615157-17615190;-	0	0.463819	0.159946	4.02651	0.0345652	32	9	120	33	27	154	8.318	2.811	30.56	10.485	8.004	34.607	939
MSTRG.13123.1	cap	MED22	chr9:133348075-133348117;-	0	-0.481887	0.297193	2.51495	0.0958952	21	12	35	10	14	25	5.459	3.747	8.913	3.177	4.15	5.618	-653
MSTRG.7309.1	cap	FAM136A	chr2:70302025-70302062;-	0	0.0527543	0.944183	1.99861	0.874826	8	8	22	7	13	20	2.08	2.498	5.603	2.224	3.854	4.494	-427
MSTRG.7309.1	3pUTR	FAM136A	chr2:70296947-70296957;-	0	0.907777	0.27508	1.06254	0.0840552	4	2	6	6	5	12	1.04	0.625	1.528	1.906	1.482	2.697	335
MSTRG.3661.3	CDS	SYNE2	chr14:64024391-64024409;+	0	-1.45921	0.0274491	1.44381	0.00244835	12	9	15	3	4	6	3.119	2.811	3.82	0.953	1.186	1.348	-14880
MSTRG.7690.1	CDS	DNAJC10	chr2:182740345-182740367;+	0	0.848455	0.143464	1.83873	0.0289772	9	5	10	9	7	29	2.339	1.561	2.547	2.86	2.075	6.517	-1327
MSTRG.7690.1	cap	DNAJC10	chr2:182716257-182716271;+	0	0.221404	0.817694	1.20322	0.636309	3	4	11	3	4	15	0.78	1.249	2.801	0.953	1.186	3.371	-2794
MSTRG.13600.4	TC	RBMX	chrX:136879112-136879146;-	0	0.771939	0.0666043	3.63565	0.00891662	25	35	36	54	23	96	6.498	10.93	9.168	17.158	6.818	21.573	26
MSTRG.13600.4	3pUTR	RBMX	chrX:136875089-136875168;-	0	1.22	2.79e-06	6.50702	1.56e-08	185	167	244	333	334	814	48.089	52.152	62.139	105.805	99.007	182.922	783
MSTRG.10134.1	TC	CCNH	chr5:87392827-87392883;-	0	1.4952	1.75046e-05	4.00055	1.63e-07	18	23	50	56	50	160	4.679	7.183	12.734	17.793	14.821	35.955	28
MSTRG.10134.1	5pUTR	CCNH	chr5:87412864-87412930;-	0	-2.569	2.3e-07	3.40131	6.76e-10	69	22	106	8	8	16	17.936	6.87	26.995	2.542	2.371	3.596	-1045
MSTRG.10134.1	CDS	CCNH	chr5:87399428-87399492;-	0	0.185295	0.492499	5.04355	0.23748	92	103	139	82	113	198	23.914	32.166	35.399	26.054	33.496	44.495	-187
MSTRG.12313.1	cap	BRF2	chr8:37849846-37849876;-	0	-0.466521	0.488484	1.73277	0.233899	11	9	16	6	3	18	2.859	2.811	4.075	1.906	0.889	4.045	-1327
MSTRG.12313.1	3pUTR	BRF2	chr8:37844398-37844407;-	0	3.78421	1.13e-06	2.26766	5.1e-09	3	2	1	15	25	51	0.78	0.625	0.255	4.766	7.411	11.461	87
MSTRG.12313.1	TC	BRF2	chr8:37844476-37844508;-	0	3.55738	5.33e-08	3.48384	8.75e-11	3	11	4	56	52	115	0.78	3.435	1.019	17.793	15.414	25.843	11
MSTRG.6543.1	5pUTR	ZNF875	chr19:37318137-37318144;+	0	1.44902	0.0536204	1.24145	0.00646725	4	3	4	13	5	12	1.04	0.937	1.019	4.131	1.482	2.697	-2078
MSTRG.13258.1	CDS	ZRSR2	chrX:15790938-15790996;+	0	-0.807288	0.0105052	3.54792	0.000643007	57	41	60	26	30	34	14.817	12.804	15.28	8.261	8.893	7.64	-1391
MSTRG.7754.2	cap	ALS2	chr2:201780922-201780933;-	0	-1.12885	0.164006	1.20937	0.0360817	14	2	12	3	4	5	3.639	0.625	3.056	0.953	1.186	1.124	-2552
MSTRG.7754.2	3pUTR	ALS2	chr2:201723062-201723067;-	0	-0.653453	0.480799	0.971	0.226848	10	3	7	5	2	5	2.599	0.937	1.783	1.589	0.593	1.124	1345
MSTRG.7754.2	TC	ALS2	chr2:201738726-201738738;-	0	0.898798	0.10012	1.92241	0.0166389	3	7	15	6	10	33	0.78	2.186	3.82	1.906	2.964	7.416	25
MSTRG.2076.1	CDS	FNBP4	chr11:47750921-47750960;-	0	-0.863364	0.0489541	2.43347	0.00563569	28	12	31	10	7	22	7.278	3.747	7.895	3.177	2.075	4.944	-2150
MSTRG.3571.1	3pUTR	VCPKMT	chr14:50114346-50114397;-	0	0.939961	0.00236064	3.95885	9.15309e-05	15	21	80	23	36	181	3.899	6.558	20.374	7.308	10.671	40.674	54
MSTRG.3571.1	TC	VCPKMT	chr14:50115840-50115876;-	0	0.837838	0.0278028	3.41661	0.00248851	17	17	44	13	25	121	4.419	5.309	11.205	4.131	7.411	27.191	-24
MSTRG.3571.1	cap	VCPKMT	chr14:50116562-50116570;-	0	-3.82899	0.000105515	1.4284	1.62e-06	9	2	35	0	1	2	2.339	0.625	8.913	0	0.296	0.449	-444
MSTRG.2018.1	CDS	CSTF3	chr11:33105656-33105693;-	0	-0.249342	0.462643	3.66822	0.210662	44	41	62	31	38	56	11.437	12.804	15.79	9.85	11.264	12.584	-1671
MSTRG.8478.1	5pUTR	CRYBB2P1	chr22:25448105-25448140;+	0	-1.30804	0.00449691	2.43965	0.000208488	29	19	30	7	6	19	7.538	5.933	7.64	2.224	1.779	4.27	-858
MSTRG.5464.1	3pUTR	NFE2L1	chr17:48060764-48060790;+	0	-0.0432151	0.953747	2.16331	0.894607	18	7	20	8	13	23	4.679	2.186	5.093	2.542	3.854	5.169	1149
MSTRG.5464.1	5pUTR	NFE2L1	chr17:48048440-48048462;+	0	-0.367803	0.399719	2.85004	0.161496	34	24	25	23	26	15	8.838	7.495	6.367	7.308	7.707	3.371	-2738
MSTRG.5464.1	cap	NFE2L1	chr17:48048333-48048372;+	0	0.183151	0.709962	2.75503	0.475639	26	18	21	24	17	33	6.758	5.621	5.348	7.626	5.039	7.416	-2841
MSTRG.2601.1	cap	WBP11	chr12:14803463-14803504;-	0	-0.297812	0.338776	4.29778	0.119877	77	36	132	54	44	94	20.015	11.242	33.616	17.158	13.043	21.124	-2094
MSTRG.2601.1	CDS	WBP11	chr12:14787307-14787331;-	0	-0.240357	0.796223	1.32675	0.6014	9	7	8	11	4	5	2.339	2.186	2.037	3.495	1.186	1.124	-243
MSTRG.7734.1	CDS	TYW5	chr2:199938997-199939061;-	0	1.18786	5.88079e-05	4.49695	7.88e-07	23	23	109	37	59	279	5.979	7.183	27.759	11.756	17.489	62.697	-547
MSTRG.8288.1	TC	PAXBP1	chr21:32759082-32759147;-	0	0.297182	0.273384	4.57417	0.0833159	66	77	86	82	92	108	17.156	24.046	21.902	26.054	27.271	24.27	-34
MSTRG.8288.1	3pUTR	PAXBP1	chr21:32755220-32755352;-	0	0.428824	0.0340183	6.46572	0.00333001	249	254	313	293	358	455	64.725	79.321	79.712	93.095	106.121	102.248	3807
MSTRG.8288.1	5pUTR	PAXBP1	chr21:32769841-32769911;-	0	-0.120688	0.771718	3.44079	0.563227	30	33	57	25	32	55	7.798	10.306	14.516	7.943	9.486	12.36	-1019
MSTRG.8288.1	CDS	PAXBP1	chr21:32762290-32762294;-	0	-0.1491	0.907442	0.933595	0.797721	11	2	4	4	1	9	2.859	0.625	1.019	1.271	0.296	2.022	-728
MSTRG.8469.2	CDS	SPECC1L	chr22:24302346-24302380;+	0	-0.734425	0.0744387	2.68076	0.0105389	41	20	21	24	13	11	10.658	6.246	5.348	7.626	3.854	2.472	-3236
MSTRG.8469.2	5pUTR	SPECC1L	chr22:24270849-24270889;+	0	-1.04517	0.0422938	2.25016	0.00457336	29	15	20	8	4	19	7.538	4.684	5.093	2.542	1.186	4.27	-3488
MSTRG.7524.2	cap	ERCC3	chr2:127294139-127294144;-	0	-1.14176	0.0273946	2.03922	0.00244222	17	14	24	5	10	10	4.419	4.372	6.112	1.589	2.964	2.247	-275
MSTRG.7524.2	3pUTR	ERCC3	chr2:127289398-127289423;-	0	0.349967	0.60677	1.66617	0.35251	11	7	8	11	9	13	2.859	2.186	2.037	3.495	2.668	2.921	720
MSTRG.8097.1	CDS	TOP1	chr20:41097308-41097322;+	0	1.00508	0.201098	1.17999	0.0501237	6	1	6	7	6	13	1.56	0.312	1.528	2.224	1.779	2.921	-1476
MSTRG.8097.1	5pUTR	TOP1	chr20:41028969-41028996;+	0	-0.329202	0.542446	2.20937	0.283347	14	12	25	11	10	20	3.639	3.747	6.367	3.495	2.964	4.494	-2366
MSTRG.8097.1	cap	TOP1	chr20:41028787-41028941;+	0	-0.417785	0.0574061	6.00294	0.00716215	248	235	309	146	220	231	64.465	73.388	78.693	46.389	65.214	51.91	-2539
MSTRG.13078.1	cap	SPOUT1	chr9:128829785-128829794;-	0	0.0921896	0.916438	1.51509	0.816956	5	9	11	6	9	12	1.3	2.811	2.801	1.906	2.668	2.697	-1134
MSTRG.11964.2	5pUTR	PRKRIP1	chr7:102376317-102376319;+	0	1.81061	0.0338994	1.0015	0.00331065	1	2	4	5	8	13	0.26	0.625	1.019	1.589	2.371	2.921	-431
MSTRG.11964.2	CDS	PRKRIP1	chr7:102397625-102397691;+	0	0.661254	0.0267221	3.97278	0.00235871	55	27	50	51	57	102	14.297	8.432	12.734	16.204	16.896	22.921	-391
MSTRG.13518.1	CDS	AMMECR1	chrX:110201027-110201038;-	0	1.79913	0.0108206	1.34906	0.000667894	1	5	4	4	16	15	0.26	1.561	1.019	1.271	4.743	3.371	-185
MSTRG.10456.1	5pUTR	ENSG00000246596	chr5:177632621-177632629;-	0	1.57862	0.00171305	2.20279	6.01122e-05	10	6	7	28	13	27	2.599	1.874	1.783	8.896	3.854	6.067	-1326
MSTRG.11871.1	CDS	AKAP9	chr7:92096756-92096834;+	0	-0.625554	0.0323621	3.84879	0.00309782	63	43	83	36	33	53	16.376	13.428	21.138	11.438	9.782	11.91	-1884
MSTRG.11871.1	cap	AKAP9	chr7:91940860-91940873;+	0	-0.667489	0.128932	2.4954	0.0244496	17	32	20	11	21	11	4.419	9.993	5.093	3.495	6.225	2.472	-11811
MSTRG.10658.3	3pUTR	BTN2A2	chr6:26393104-26393113;+	0	-0.0289123	0.979185	1.15564	0.952014	6	6	7	4	5	10	1.56	1.874	1.783	1.271	1.482	2.247	140
MSTRG.10658.3	CDS	BTN2A2	chr6:26385068-26385080;+	0	1.32385	0.0159224	1.901	0.00113448	11	2	8	17	11	23	2.859	0.625	2.037	5.401	3.261	5.169	-1413
MSTRG.7385.1	5pUTR	POLR1A	chr2:86105758-86105794;-	0	0.480623	0.198545	3.30938	0.0491028	50	19	20	61	18	40	12.997	5.933	5.093	19.382	5.336	8.989	-5175
MSTRG.13513.2	CDS	IRS4	chrX:108732591-108732704;-	0	1.35519	2.27e-06	5.89472	1.19e-08	114	80	170	194	181	661	29.633	24.983	43.294	61.64	53.654	148.54	-211
MSTRG.7385.1	cap	POLR1A	chr2:86105840-86105890;-	0	-0.037901	0.944444	2.97479	0.876279	37	16	31	35	14	31	9.618	4.997	7.895	11.121	4.15	6.966	-5258
MSTRG.13513.2	3pUTR	IRS4	chrX:108720886-108720929;-	0	0.707876	0.0302767	3.5433	0.00282067	24	19	51	30	26	107	6.239	5.933	12.988	9.532	7.707	24.045	1529
MSTRG.13513.2	cap	IRS4	chrX:108736334-108736334;-	0	-0.73396	0.210359	1.82566	0.054137	18	12	12	6	11	8	4.679	3.747	3.056	1.906	3.261	1.798	-3889
MSTRG.13513.2	TC	IRS4	chrX:108722403-108722424;-	0	-0.589229	0.453402	1.52376	0.203307	10	8	13	2	2	18	2.599	2.498	3.311	0.635	0.593	4.045	-8
MSTRG.7385.1	CDS	POLR1A	chr2:86098718-86098734;-	0	-0.644389	0.263868	1.95254	0.0780514	27	9	10	15	9	4	7.018	2.811	2.547	4.766	2.668	0.899	-4835
MSTRG.2858.1	3pUTR	DYRK2	chr12:67662143-67662174;+	0	0.492752	0.44063	1.73488	0.192355	13	2	12	13	6	17	3.379	0.625	3.056	4.131	1.779	3.82	3464
MSTRG.2930.1	cap	METAP2	chr12:95474087-95474181;+	0	-0.199259	0.44052	5.17923	0.192237	126	96	210	89	95	196	32.752	29.98	53.481	28.278	28.161	44.045	-1458
MSTRG.2930.1	CDS	METAP2	chr12:95512818-95512834;+	0	0.991305	0.15715	1.43317	0.0335731	7	3	6	6	6	21	1.82	0.937	1.528	1.906	1.779	4.719	-348
MSTRG.2930.1	3pUTR	METAP2	chr12:95514369-95514371;+	0	-0.0431441	0.966061	1.46735	0.922296	19	3	5	11	3	9	4.939	0.937	1.273	3.495	0.889	2.022	468
MSTRG.11075.1	CDS	SEC63	chr6:107902849-107902869;-	0	-0.760907	0.176187	1.90951	0.0404847	13	5	28	6	6	15	3.379	1.561	7.131	1.906	1.779	3.371	-1078
MSTRG.11075.1	3pUTR	SEC63	chr6:107870975-107871104;-	0	0.396996	0.140385	4.60222	0.0280097	78	29	129	69	39	217	20.275	9.056	32.852	21.924	11.561	48.764	684
MSTRG.434.1	CDS	RNF11	chr1:51236873-51236877;+	0	-0.735287	0.407876	1.21579	0.166973	11	6	8	1	8	6	2.859	1.874	2.037	0.318	2.371	1.348	-343
MSTRG.434.1	3pUTR	RNF11	chr1:51271844-51271876;+	0	0.0545857	0.929787	2.80246	0.844431	30	6	36	12	12	52	7.798	1.874	9.168	3.813	3.557	11.685	554
MSTRG.13338.4	5pUTR	CDK16	chrX:47222267-47222270;+	0	0.688877	0.356207	1.67193	0.131674	3	4	16	14	3	20	0.78	1.249	4.075	4.448	0.889	4.494	-1610
MSTRG.13338.4	CDS	CDK16	chrX:47224431-47224517;+	0	-0.540683	0.0891917	3.99999	0.0139793	90	44	71	38	51	49	23.395	13.741	18.082	12.074	15.118	11.011	-1180
MSTRG.5045.5	3pUTR	CAMTA2	chr17:4981759-4981824;-	0	-0.656925	0.0463304	3.52045	0.00520114	72	41	36	29	32	31	18.716	12.804	9.168	9.214	9.486	6.966	577
MSTRG.5045.5	TC	CAMTA2	chr17:4986212-4986219;-	0	0.845011	0.0787891	2.19174	0.0114747	12	11	9	17	17	24	3.119	3.435	2.292	5.401	5.039	5.393	30
MSTRG.1715.1	cap	BLOC1S2	chr10:100286669-100286703;-	0	-0.319259	0.29694	4.43118	0.0957245	70	44	154	33	56	129	18.196	13.741	39.219	10.485	16.6	28.989	-291
MSTRG.1715.1	TC	BLOC1S2	chr10:100286100-100286196;-	0	0.237278	0.4853	3.95419	0.230807	47	21	92	46	37	101	12.217	6.558	23.43	14.616	10.968	22.697	-13
MSTRG.1715.1	3pUTR	BLOC1S2	chr10:100281012-100281043;-	0	0.725083	0.00878417	4.29804	0.000501675	47	22	98	51	53	176	12.217	6.87	24.958	16.204	15.711	39.551	54
MSTRG.11175.5	TC	BCLAF1	chr6:136273966-136274148;-	0	0.188958	0.408273	6.4829	0.167314	246	181	533	209	228	704	63.945	56.524	135.739	66.406	67.586	158.203	41
MSTRG.11175.5	3pUTR	BCLAF1	chr6:136259212-136259289;-	0	0.320849	0.21679	6.13073	0.057019	244	113	334	170	142	667	63.425	35.289	85.06	54.014	42.093	149.888	2948
MSTRG.6589.5	3pUTR	AKT2	chr19:40232803-40232822;-	0	0.0190222	0.980956	1.9348	0.956135	34	2	5	13	4	16	8.838	0.625	1.273	4.131	1.186	3.596	1067
MSTRG.10479.3	TC	MAPK9	chr5:180269365-180269381;-	0	0.0663029	0.930223	2.23797	0.845674	13	1	33	7	8	34	3.379	0.312	8.404	2.224	2.371	7.64	20
MSTRG.10479.3	3pUTR	MAPK9	chr5:180248974-180249050;-	0	-0.630827	0.029884	3.86635	0.00276892	65	35	94	33	28	64	16.896	10.93	23.939	10.485	8.3	14.382	476
MSTRG.4181.1	CDS	SIN3A	chr15:75400069-75400083;-	0	0.591916	0.498208	1.15072	0.242818	7	2	6	4	6	13	1.82	0.625	1.528	1.271	1.779	2.921	-1994
MSTRG.4031.1	cap	CEP152	chr15:48810976-48811096;-	0	-0.761462	0.0113012	4.11748	0.000706943	100	54	81	45	50	41	25.994	16.864	20.628	14.298	14.821	9.214	-5228
MSTRG.4031.1	CDS	CEP152	chr15:48755904-48755991;-	0	-0.808994	0.00725529	4.08053	0.000388252	82	41	115	37	38	57	21.315	12.804	29.287	11.756	11.264	12.809	-1848
MSTRG.8637.1	cap	RRP7A	chr22:42519738-42519823;-	0	-0.717546	0.00166576	5.26878	5.77102e-05	168	182	159	90	112	108	43.67	56.837	40.493	28.596	33.2	24.27	-845
MSTRG.8637.1	CDS	RRP7A	chr22:42518008-42518125;-	0	-0.529801	0.0352013	4.55201	0.00349058	108	97	91	65	64	76	28.073	30.292	23.175	20.653	18.971	17.079	-739
MSTRG.5149.6	5pUTR	SNHG29	chr17:16439035-16439052;+	0	-1.72149	1.22564e-05	3.33439	1.01e-07	44	31	91	10	12	29	11.437	9.681	23.175	3.177	3.557	6.517	-413
MSTRG.5149.6	CDS	SNHG29	chr17:16439355-16439415;+	0	0.824015	0.00119721	4.76374	3.72247e-05	61	60	91	86	132	161	15.856	18.737	23.175	27.325	39.129	36.18	-55
MSTRG.5149.6	3pUTR	SNHG29	chr17:16440185-16440254;+	0	1.45731	8.83e-08	7.68846	1.65e-10	339	350	525	800	824	1885	88.119	109.301	133.702	254.186	244.257	423.597	169
MSTRG.2641.3	TC	CAPRIN2	chr12:30731435-30731510;-	0	0.400547	0.264425	3.67746	0.078265	29	28	61	40	24	99	7.538	8.744	15.535	12.709	7.114	22.247	29
MSTRG.2641.3	CDS	CAPRIN2	chr12:30734977-30734996;-	0	0.318814	0.621044	1.98827	0.368268	9	7	18	11	4	29	2.339	2.186	4.584	3.495	1.186	6.517	-53
MSTRG.2641.3	3pUTR	CAPRIN2	chr12:30731371-30731387;-	0	1.27648	0.0161412	2.01774	0.00115975	4	3	16	11	11	35	1.04	0.937	4.075	3.495	3.261	7.865	112
MSTRG.4889.1	3pUTR	SLC7A5	chr16:87832838-87832859;-	0	0.180933	0.835953	1.89277	0.66797	27	2	7	8	5	23	7.018	0.625	1.783	2.542	1.482	5.169	134
MSTRG.4643.1	CDS	SEPHS2	chr16:30444690-30444707;-	0	0.755641	0.0935791	2.52367	0.0150867	20	10	14	31	10	32	5.199	3.123	3.565	9.85	2.964	7.191	-319
MSTRG.4643.1	cap	SEPHS2	chr16:30445874-30445877;-	0	0.732144	0.162611	2.13278	0.0356002	11	9	12	14	9	32	2.859	2.811	3.056	4.448	2.668	7.191	-1490
MSTRG.4643.1	TC	SEPHS2	chr16:30444385-30444423;-	0	0.24221	0.715513	1.99705	0.483368	16	4	16	10	11	21	4.159	1.249	4.075	3.177	3.261	4.719	-1
MSTRG.1746.1	3pUTR	ACTR1A	chr10:102480069-102480089;-	0	-0.383887	0.51067	1.97249	0.254138	15	11	17	11	7	15	3.899	3.435	4.329	3.495	2.075	3.371	777
MSTRG.1746.1	TC	ACTR1A	chr10:102480864-102480868;-	0	0.446215	0.577627	1.29426	0.320137	5	5	8	6	8	11	1.3	1.561	2.037	1.906	2.371	2.472	-2
MSTRG.1746.1	cap	ACTR1A	chr10:102502697-102502727;-	0	-0.807956	0.036212	3.32801	0.00363423	57	16	65	12	16	52	14.817	4.997	16.554	3.813	4.743	11.685	-1192
MSTRG.1746.1	CDS	ACTR1A	chr10:102484162-102484227;-	0	-0.60328	0.0456825	3.8377	0.0051126	73	50	61	48	27	46	18.976	15.614	15.535	15.251	8.004	10.337	-477
MSTRG.6703.1	TC	CALM3	chr19:46609132-46609147;+	0	0.597995	0.460387	1.29614	0.20886	13	2	3	10	6	9	3.379	0.625	0.764	3.177	1.779	2.022	-16
MSTRG.6703.1	CDS	CALM3	chr19:46608303-46608322;+	0	-0.610132	0.37711	1.59915	0.145724	22	4	9	7	5	9	5.719	1.249	2.292	2.224	1.482	2.022	-287
MSTRG.6703.1	3pUTR	CALM3	chr19:46609249-46609266;+	0	0.585033	0.26821	2.24927	0.080406	22	4	13	16	14	26	5.719	1.249	3.311	5.084	4.15	5.843	109
MSTRG.1926.1	5pUTR	RRP8	chr11:6603563-6603616;-	0	-0.776926	0.068164	2.66872	0.00925908	20	18	44	5	14	31	5.199	5.621	11.205	1.589	4.15	6.966	-1428
MSTRG.1926.1	CDS	RRP8	chr11:6602094-6602095;-	0	0.963666	0.208929	1.24416	0.0534056	6	2	6	11	8	8	1.56	0.625	1.528	3.495	2.371	1.798	-1147
MSTRG.7673.1	CDS	AGPS	chr2:177442453-177442482;+	0	0.395509	0.418398	2.47023	0.174949	15	13	20	17	12	36	3.899	4.06	5.093	5.401	3.557	8.09	-1208
MSTRG.12055.1	CDS	CALU	chr7:128758874-128759036;+	0	-0.289945	0.21933	5.37501	0.0581032	147	126	231	91	119	210	38.211	39.348	58.829	28.914	35.275	47.191	-496
MSTRG.12055.1	cap	CALU	chr7:128739359-128739410;+	0	-0.911566	0.00398665	3.80043	0.000177474	56	38	105	26	30	48	14.557	11.867	26.74	8.261	8.893	10.787	-984
MSTRG.12055.1	3pUTR	CALU	chr7:128770597-128770605;+	0	0.302478	0.645633	1.90749	0.396428	7	2	23	4	3	35	1.82	0.625	5.857	1.271	0.889	7.865	1434
MSTRG.9174.1	CDS	RPN1	chr3:128625615-128625644;-	0	-1.43063	0.000645398	2.75718	1.6688e-05	42	31	28	10	13	14	10.917	9.681	7.131	3.177	3.854	3.146	-529
MSTRG.9174.1	cap	RPN1	chr3:128650799-128650904;-	0	-0.713166	0.00456308	4.86491	0.000212667	113	100	186	71	63	108	29.373	31.229	47.369	22.559	18.675	24.27	-1836
MSTRG.8529.1	TC	PISD	chr22:31625970-31626003;-	0	0.362906	0.4125	2.74185	0.170353	26	16	18	21	26	30	6.758	4.997	4.584	6.672	7.707	6.742	16
MSTRG.10230.1	CDS	LMNB1	chr5:126820921-126820988;+	0	-0.361987	0.268941	3.62698	0.0807905	77	24	51	46	22	45	20.015	7.495	12.988	14.616	6.521	10.112	-552
MSTRG.8529.1	3pUTR	PISD	chr22:31619574-31619598;-	0	0.937614	0.0320841	2.43253	0.00305863	15	6	17	24	11	37	3.899	1.874	4.329	7.626	3.261	8.315	1340
MSTRG.8529.1	cap	PISD	chr22:31662215-31662225;-	0	-1.81003	0.00307482	1.71101	0.000127946	12	8	28	2	2	10	3.119	2.498	7.131	0.635	0.593	2.247	-330
MSTRG.10230.1	cap	LMNB1	chr5:126777145-126777178;+	0	-0.560319	0.201932	2.74158	0.0504573	31	5	49	12	9	35	8.058	1.561	12.479	3.813	2.668	7.865	-2106
MSTRG.5052.2	TC	DHX33	chr17:5462476-5462543;-	0	1.64023	2.46e-07	5.74239	7.38e-10	75	135	69	280	290	273	19.495	42.159	17.572	88.965	85.964	61.349	4
MSTRG.2300.2	cap	NDUFC2	chr11:78079836-78079870;-	0	0.0548858	0.912683	3.39658	0.809634	16	22	72	16	17	89	4.159	6.87	18.336	5.084	5.039	20	-474
MSTRG.5052.2	3pUTR	DHX33	chr17:5462388-5462454;-	0	0.486292	0.148098	3.54437	0.0304068	37	40	25	51	42	49	9.618	12.492	6.367	16.204	12.45	11.011	123
MSTRG.2361.1	CDS	DYNC2H1	chr11:103311936-103311980;+	0	0.9082	0.010847	3.30166	0.000670273	22	11	40	32	15	96	5.719	3.435	10.187	10.167	4.446	21.573	-1336
MSTRG.2361.1	5pUTR	DYNC2H1	chr11:103109551-103109575;+	0	-2.31851	0.000428172	1.95642	9.97e-06	28	10	25	3	6	3	7.278	3.123	6.367	0.953	1.779	0.674	-12944
MSTRG.703.1	5pUTR	CSDE1	chr1:114750088-114750206;-	0	0.126586	0.691306	4.75989	0.451619	101	69	113	104	63	147	26.254	21.548	28.778	33.044	18.675	33.034	-2677
MSTRG.703.1	3pUTR	CSDE1	chr1:114717839-114717860;-	0	1.24503	0.0112426	2.26982	0.000703016	8	4	17	23	11	34	2.08	1.249	4.329	7.308	3.261	7.64	325
MSTRG.703.1	CDS	CSDE1	chr1:114736758-114736836;-	0	0.619874	0.0199815	4.247	0.00157763	48	36	80	59	65	131	12.477	11.242	20.374	18.746	19.268	29.438	-1894
MSTRG.6714.2	CDS	SAE1	chr19:47130983-47130995;+	0	-0.357655	0.602526	1.88722	0.347989	25	8	8	11	4	15	6.498	2.498	2.037	3.495	1.186	3.371	-97
MSTRG.6714.2	TC	SAE1	chr19:47131099-47131104;+	0	1.40932	0.117875	0.900563	0.0213391	2	1	5	6	5	11	0.52	0.312	1.273	1.906	1.482	2.472	24
MSTRG.6714.2	3pUTR	SAE1	chr19:47209251-47209259;+	0	1.77931	0.000447312	2.30218	1.05653e-05	6	6	10	24	16	37	1.56	1.874	2.547	7.626	4.743	8.315	975
MSTRG.2376.1	cap	ATM	chr11:108223067-108223090;+	0	-1.36193	0.0591483	1.293	0.00747233	9	8	14	4	2	6	2.339	2.498	3.565	1.271	0.593	1.348	-9294
MSTRG.2376.1	CDS	ATM	chr11:108297313-108297325;+	0	1.29729	0.0189014	1.94659	0.00144832	3	9	9	7	14	33	0.78	2.811	2.292	2.224	4.15	7.416	-4231
MSTRG.13370.3	CDS	MAGED1	chrX:51898133-51898173;+	0	1.07164	0.0210887	2.3587	0.00170181	11	4	19	24	11	35	2.859	1.249	4.839	7.626	3.261	7.865	-617
MSTRG.8902.1	TC	EXOSC7	chr3:45011286-45011365;+	0	1.89232	2.99e-07	4.52309	9.37e-10	24	37	43	75	99	237	6.239	11.555	10.951	23.83	29.346	53.259	8
MSTRG.8902.1	cap	EXOSC7	chr3:44976244-44976275;+	0	-1.27216	0.00026688	3.4414	5.38e-06	43	30	93	15	16	38	11.177	9.369	23.684	4.766	4.743	8.539	-883
MSTRG.8902.1	CDS	EXOSC7	chr3:45011240-45011262;+	0	2.45992	4.58376e-05	2.13849	5.71e-07	4	2	7	17	23	34	1.04	0.625	1.783	5.401	6.818	7.64	-94
MSTRG.2573.1	3pUTR	RIMKLB	chr12:8777673-8777724;+	0	0.360378	0.159322	5.52281	0.0343126	133	84	246	143	161	266	34.572	26.232	62.649	45.436	47.725	59.776	50
MSTRG.10970.1	5pUTR	PHF3	chr6:63636103-63636123;+	0	0.399475	0.520772	1.85729	0.262728	15	7	8	12	12	15	3.899	2.186	2.037	3.813	3.557	3.371	-6186
MSTRG.10970.1	CDS	PHF3	chr6:63713036-63713463;+	0	-0.406838	0.0440348	7.33525	0.0048352	779	554	643	543	469	472	202.493	173.008	163.753	172.528	139.025	106.068	-473
MSTRG.10970.1	cap	PHF3	chr6:63635823-63635831;+	0	-0.458446	0.568118	1.30478	0.309494	7	11	7	4	9	5	1.82	3.435	1.783	1.271	2.668	1.124	-6461
MSTRG.1739.1	CDS	PPRC1	chr10:102148634-102148684;+	0	0.79738	0.0199555	3.23172	0.00157509	17	34	20	24	56	43	4.419	10.618	5.093	7.626	16.6	9.663	-418
MSTRG.12402.1	CDS	TRAM1	chr8:70594534-70594590;-	0	0.371562	0.463811	2.59747	0.211741	14	12	28	23	9	39	3.639	3.747	7.131	7.308	2.668	8.764	-589
MSTRG.12402.1	cap	TRAM1	chr8:70608382-70608384;-	0	0.262327	0.776228	1.21379	0.570172	4	6	8	5	7	10	1.04	1.874	2.037	1.589	2.075	2.247	-1306
MSTRG.13396.1	TC	SPIN3	chrX:56984448-56984470;-	0	1.16872	0.0211399	2.19504	0.00170793	7	8	12	10	12	43	1.82	2.498	3.056	3.177	3.557	9.663	7
MSTRG.13396.1	3pUTR	SPIN3	chrX:56984297-56984301;-	0	1.08244	0.164619	1.17637	0.0363107	2	4	6	3	6	18	0.52	1.249	1.528	0.953	1.779	4.045	174
MSTRG.5335.7	TC	MED24	chr17:40033708-40033734;-	0	0.495752	0.351776	2.07796	0.128632	9	9	16	12	12	25	2.339	2.811	4.075	3.813	3.557	5.618	14
MSTRG.5335.7	3pUTR	MED24	chr17:40026298-40026325;-	0	-0.568205	0.252285	2.22294	0.0727806	31	12	13	15	10	11	8.058	3.747	3.311	4.766	2.964	2.472	1543
MSTRG.5335.7	5pUTR	MED24	chr17:40054398-40054417;-	0	-0.855121	0.0414071	2.89088	0.0044173	59	13	30	18	16	18	15.336	4.06	7.64	5.719	4.743	4.045	-747
MSTRG.12680.3	3pUTR	AK3	chr9:4711806-4711813;-	0	0.517717	0.347828	2.17268	0.125747	19	1	19	19	7	25	4.939	0.312	4.839	6.037	2.075	5.618	3516
MSTRG.5702.3	CDS	USP36	chr17:78835471-78835498;-	0	-0.731014	0.228459	1.81941	0.062013	19	9	14	5	10	10	4.939	2.811	3.565	1.589	2.964	2.247	-217
MSTRG.11921.1	5pUTR	ZNF655	chr7:99558642-99558683;+	0	-0.2196	0.514479	3.80503	0.257157	45	59	54	31	54	52	11.697	18.425	13.752	9.85	16.007	11.685	-418
MSTRG.7411.1	5pUTR	STARD7-AS1	chr2:96238034-96238049;+	0	0.85567	0.0935891	2.08969	0.0150916	16	8	6	20	13	20	4.159	2.498	1.528	6.355	3.854	4.494	-1042
MSTRG.9541.1	CDS	UCHL1	chr4:41260716-41260785;+	0	-0.728841	0.00885731	4.17556	0.000507486	95	43	111	38	36	75	24.694	13.428	28.268	12.074	10.671	16.854	-393
MSTRG.9541.1	3pUTR	UCHL1	chr4:41268119-41268129;+	0	-0.125029	0.903443	1.27461	0.789788	2	1	19	1	3	17	0.52	0.312	4.839	0.318	0.889	3.82	57
MSTRG.9541.1	cap	UCHL1	chr4:41256928-41256957;+	0	-0.220453	0.570196	3.40137	0.311652	27	24	71	17	27	63	7.018	7.495	18.082	5.401	8.004	14.157	-717
MSTRG.4910.4	3pUTR	SPG7	chr16:89557588-89557588;+	0	-0.459268	0.732084	0.751673	0.506111	8	2	5	0	1	10	2.08	0.625	1.273	0	0.296	2.247	2602
MSTRG.13064.1	TC	COQ4	chr9:128325856-128325880;+	0	1.23202	0.0136441	2.16624	0.00091802	9	5	12	12	11	41	2.339	1.561	3.056	3.813	3.261	9.214	4
MSTRG.11876.4	TC	PEX1	chr7:92518974-92518975;-	0	0.51827	0.648087	0.715044	0.399307	2	2	6	3	2	10	0.52	0.625	1.528	0.953	0.593	2.247	6
MSTRG.11876.4	3pUTR	PEX1	chr7:92507005-92507033;-	0	0.383523	0.406168	2.59751	0.165785	15	14	24	12	24	35	3.899	4.372	6.112	3.813	7.114	7.865	1427
MSTRG.7377.1	3pUTR	MAT2A	chr2:85544097-85544104;+	0	0.777367	0.321329	1.23778	0.109501	5	4	6	9	4	13	1.3	1.249	1.528	2.86	1.186	2.921	335
MSTRG.7377.1	CDS	MAT2A	chr2:85543681-85543696;+	0	0.805788	0.14183	1.91086	0.0284713	8	6	12	11	8	28	2.08	1.874	3.056	3.495	2.371	6.292	-78
MSTRG.7377.1	cap	MAT2A	chr2:85539165-85539168;+	0	-0.412311	0.463676	2.16024	0.211537	19	6	26	8	10	20	4.939	1.874	6.621	2.542	2.964	4.494	-1304
MSTRG.6435.1	CDS	UQCRFS1	chr19:29207870-29207876;-	0	-0.333588	0.652976	1.84482	0.404801	7	12	19	11	12	7	1.82	3.747	4.839	3.495	3.557	1.573	-321
MSTRG.11725.1	3pUTR	HUS1	chr7:47964215-47964228;-	0	0.165361	0.86381	1.26426	0.717225	10	3	7	6	5	11	2.599	0.937	1.783	1.906	1.482	2.472	477
MSTRG.11725.1	CDS	HUS1	chr7:47965364-47965430;-	0	1.80282	5.74e-07	4.00799	2.16e-09	29	20	28	78	70	124	7.538	6.246	7.131	24.783	20.75	27.865	-71
MSTRG.11725.1	TC	HUS1	chr7:47965324-47965328;-	0	1.19194	0.0990074	1.33155	0.0163673	3	3	7	3	6	23	0.78	0.937	1.783	0.953	1.779	5.169	33
MSTRG.11725.1	cap	HUS1	chr7:47979613-47979621;-	0	-0.255254	0.681086	2.06956	0.438321	18	8	19	13	11	13	4.679	2.498	4.839	4.131	3.261	2.921	-935
MSTRG.11725.1	5pUTR	HUS1	chr7:47979504-47979585;-	0	-0.913442	0.000127517	6.06699	2.08e-06	368	183	445	147	139	225	95.658	57.149	113.328	46.707	41.204	50.562	-849
MSTRG.12528.1	CDS	RAD21	chr8:116852549-116852618;-	0	-0.33261	0.276663	4.13921	0.0848738	83	66	59	44	66	55	21.575	20.611	15.026	13.98	19.564	12.36	-572
MSTRG.12528.1	5pUTR	RAD21	chr8:116874620-116874643;-	0	-0.409968	0.276117	3.1934	0.0846362	36	18	58	24	19	40	9.358	5.621	14.771	7.626	5.632	8.989	-1944
MSTRG.12745.2	CDS	ANKRD18B	chr9:33548504-33548524;+	0	-1.2602	0.100542	1.26994	0.016723	13	7	10	7	1	4	3.379	2.186	2.547	2.224	0.296	0.899	-1698
MSTRG.12745.2	3pUTR	ANKRD18B	chr9:33596311-33596332;+	0	1.44679	0.0850916	1.10189	0.0129841	4	2	4	16	3	7	1.04	0.625	1.019	5.084	0.889	1.573	21292
MSTRG.5904.1	cap	SEH1L	chr18:12948011-12948031;+	0	-0.113985	0.903121	1.5559	0.789061	6	5	17	5	11	10	1.56	1.561	4.329	1.589	3.261	2.247	-1190
MSTRG.5927.1	CDS	RIOK3	chr18:23473451-23473476;+	0	0.593514	0.0577294	3.57034	0.00721701	28	23	50	31	39	87	7.278	7.183	12.734	9.85	11.561	19.551	-700
MSTRG.5927.1	cap	RIOK3	chr18:23453287-23453291;+	0	-1.50377	0.00112384	2.49882	3.42174e-05	27	16	42	5	5	21	7.018	4.997	10.696	1.589	1.482	4.719	-1709
MSTRG.6015.1	5pUTR	NARS1	chr18:57621773-57621836;-	0	-0.829346	0.00208563	4.46332	7.74523e-05	74	43	203	29	31	125	19.235	13.428	51.698	9.214	9.189	28.09	-1702
MSTRG.6015.1	CDS	NARS1	chr18:57605918-57605963;-	0	0.27713	0.259519	5.22732	0.0760706	147	83	144	154	97	204	38.211	25.92	36.672	48.931	28.754	45.843	-462
MSTRG.6353.1	CDS	SIN3B	chr19:16862533-16862555;+	0	-1.36553	0.0288264	1.64979	0.00262306	18	13	11	3	7	6	4.679	4.06	2.801	0.953	2.075	1.348	-2129
MSTRG.9351.1	CDS	EIF4G1	chr3:184327862-184327939;+	0	0.622149	0.0545287	3.71391	0.00662585	52	18	43	55	49	64	13.517	5.621	10.951	17.475	14.525	14.382	-910
MSTRG.11770.1	CDS	STAG3L4	chr7:67306053-67306081;+	0	0.431301	0.227801	3.2144	0.0617641	18	24	41	23	33	58	4.679	7.495	10.441	7.308	9.782	13.034	-382
MSTRG.11770.1	cap	STAG3L4	chr7:67302653-67302680;+	0	-2.73121	3.28e-07	3.01671	1.03e-09	39	19	92	5	2	16	10.138	5.933	23.43	1.589	0.593	3.596	-689
MSTRG.11770.1	5pUTR	STAG3L4	chr7:67305998-67306018;+	0	0.570629	0.391366	1.78764	0.155593	11	4	11	5	11	24	2.859	1.249	2.801	1.589	3.261	5.393	-431
MSTRG.3365.2	CDS	DZIP1	chr13:95630063-95630113;-	0	-0.427672	0.135976	4.3149	0.0265561	74	50	129	46	53	86	19.235	15.614	32.852	14.616	15.711	19.326	-1828
MSTRG.12557.1	CDS	FAM91A1	chr8:123780511-123780517;+	0	1.04789	0.249703	0.963117	0.0714309	1	3	6	4	3	15	0.26	0.937	1.528	1.271	0.889	3.371	-1842
MSTRG.12557.1	3pUTR	FAM91A1	chr8:123814214-123814224;+	0	0.774812	0.294335	1.46643	0.0942599	5	2	11	4	1	28	1.3	0.625	2.801	1.271	0.296	6.292	1516
MSTRG.3803.1	5pUTR	DICER1	chr14:95140660-95140729;-	0	-0.269231	0.352629	4.27557	0.129253	88	73	63	64	66	55	22.875	22.797	16.044	20.335	19.564	12.36	-5819
MSTRG.3803.1	CDS	DICER1	chr14:95132526-95132677;-	0	0.437586	0.0573625	5.7042	0.00713998	252	130	100	279	156	195	65.505	40.598	25.467	88.647	46.243	43.82	-5591
MSTRG.11248.1	TC	MTRF1L	chr6:152995254-152995282;-	0	0.290461	0.541217	2.81089	0.282056	15	24	25	14	20	48	3.899	7.495	6.367	4.448	5.929	10.787	3
MSTRG.11248.1	cap	MTRF1L	chr6:153002689-153002725;-	0	-1.5993	0.00192203	2.19424	6.97364e-05	22	17	29	4	4	15	5.719	5.309	7.385	1.271	1.186	3.371	-363
MSTRG.11248.1	3pUTR	MTRF1L	chr6:152992882-152992903;-	0	-0.413573	0.347896	2.65518	0.125878	19	16	39	13	15	28	4.939	4.997	9.932	4.131	4.446	6.292	384
MSTRG.5015.1	CDS	CLUH	chr17:2695271-2695280;-	0	0.387871	0.609599	1.62844	0.355634	12	9	4	15	5	12	3.119	2.811	1.019	4.766	1.482	2.697	-1499
MSTRG.7444.1	3pUTR	MRPL30	chr2:99198175-99198185;+	0	0.500307	0.56583	1.15365	0.306917	8	3	5	8	3	11	2.08	0.937	1.273	2.542	0.889	2.472	2473
MSTRG.7444.1	cap	MRPL30	chr2:99181123-99181239;+	0	-0.491386	0.0248248	5.55642	0.00213254	187	127	306	105	104	236	48.609	39.661	77.929	33.362	30.829	53.034	-573
MSTRG.467.1	3pUTR	TCEANC2	chr1:54099216-54099234;+	0	-0.284116	0.626595	2.0842	0.374535	21	9	16	12	10	15	5.459	2.811	4.075	3.813	2.964	3.371	2764
MSTRG.467.1	cap	TCEANC2	chr1:54053630-54053687;+	0	-0.841227	0.0118137	3.78982	0.000747703	68	22	108	23	26	58	17.676	6.87	27.504	7.308	7.707	13.034	-787
MSTRG.7305.1	5pUTR	PCBP1	chr2:70087682-70087888;+	0	-0.319899	0.186635	5.07949	0.0443235	152	87	178	96	72	170	39.511	27.169	45.331	30.502	21.343	38.202	-1088
MSTRG.7305.1	CDS	PCBP1	chr2:70087941-70087963;+	0	-0.966796	0.0299258	2.34006	0.00277349	26	18	23	11	10	13	6.758	5.621	5.857	3.495	2.964	2.921	-860
MSTRG.5290.2	TC	AP2B1	chr17:35723662-35723775;+	0	0.217383	0.381328	5.65396	0.148577	236	96	186	249	113	232	61.346	29.98	47.369	79.115	33.496	52.135	5
MSTRG.5290.2	5pUTR	AP2B1	chr17:35587410-35587424;+	0	-0.532389	0.489163	1.46907	0.234585	15	4	11	6	8	6	3.899	1.249	2.801	1.906	2.371	1.348	-3021
MSTRG.5290.2	3pUTR	AP2B1	chr17:35724744-35724756;+	0	1.05677	0.185698	1.20698	0.0438711	3	1	9	9	5	13	0.78	0.312	2.292	2.86	1.482	2.921	1048
MSTRG.5290.2	CDS	AP2B1	chr17:35657605-35657615;+	0	-1.55022	0.107888	1.00657	0.0185844	13	3	9	2	5	1	3.379	0.937	2.292	0.635	1.482	0.225	-998
MSTRG.4115.1	cap	INTS14	chr15:65611121-65611155;-	0	-0.210117	0.575499	3.8514	0.317486	46	36	87	42	42	59	11.957	11.242	22.156	13.345	12.45	13.258	-47
MSTRG.1297.2	CDS	CHML	chr1:241635007-241635023;-	0	0.469415	0.573821	1.2412	0.315515	4	6	7	7	6	11	1.04	1.874	1.783	2.224	1.779	2.472	-1215
MSTRG.1297.2	3pUTR	CHML	chr1:241631116-241631127;-	0	0.479956	0.553455	1.25659	0.294097	8	1	9	7	2	15	2.08	0.312	2.292	2.224	0.593	3.371	2672
MSTRG.2737.1	5pUTR	ZNF740	chr12:53181822-53181865;+	0	-0.428915	0.168126	3.76434	0.0376204	80	49	37	45	37	38	20.795	15.302	9.423	14.298	10.968	8.539	-705
MSTRG.2737.1	CDS	ZNF740	chr12:53185406-53185435;+	0	-0.182905	0.811604	1.65055	0.626571	13	9	9	10	9	8	3.379	2.811	2.292	3.177	2.668	1.798	-383
MSTRG.7265.1	CDS	AHSA2P	chr2:61184757-61184783;+	0	-0.0957375	0.871093	2.53743	0.7293	22	13	26	15	19	23	5.719	4.06	6.621	4.766	5.632	5.169	-361
MSTRG.7265.1	5pUTR	AHSA2P	chr2:61184713-61184734;+	0	0.687999	0.118675	2.47583	0.0215399	11	10	22	17	21	32	2.859	3.123	5.603	5.401	6.225	7.191	-410
MSTRG.13435.4	5pUTR	XIST	chrX:73847580-73847585;-	0	1.37543	0.0837572	1.1263	0.0126533	3	2	5	5	10	12	0.78	0.625	1.273	1.589	2.964	2.697	-2004
MSTRG.13435.4	cap	XIST	chrX:73852681-73852715;-	0	0.174316	0.566101	4.58902	0.307204	85	61	100	74	62	151	22.095	19.05	25.467	23.512	18.379	33.933	-7133
MSTRG.10676.1	5pUTR	ENSG00000291112	chr6:27370158-27370165;-	0	2.18096	0.00011614	2.25862	1.84e-06	2	10	5	14	28	36	0.52	3.123	1.273	4.448	8.3	8.09	-1728
MSTRG.10676.1	cap	ENSG00000291112	chr6:27375215-27375264;-	0	-0.258909	0.459515	4.0635	0.208073	60	44	94	43	58	62	15.596	13.741	23.939	13.662	17.193	13.933	-1845
MSTRG.4542.1	CDS	ARL6IP1	chr16:18795536-18795564;-	0	-0.443521	0.525134	1.61345	0.266504	10	4	19	7	5	12	2.599	1.249	4.839	2.224	1.482	2.697	-289
MSTRG.4542.1	TC	ARL6IP1	chr16:18793248-18793257;-	0	0.485513	0.396614	2.46492	0.159354	11	2	35	10	17	39	2.859	0.625	8.913	3.177	5.039	8.764	2
MSTRG.4542.1	3pUTR	ARL6IP1	chr16:18792865-18792897;-	0	0.445797	0.435571	2.45485	0.188469	24	4	20	17	22	24	6.239	1.249	5.093	5.401	6.521	5.393	370
MSTRG.4542.1	cap	ARL6IP1	chr16:18801544-18801549;-	0	-0.76344	0.0119768	3.98822	0.000762742	58	21	147	22	21	90	15.076	6.558	37.437	6.99	6.225	20.225	-686
MSTRG.7680.1	3pUTR	PLEKHA3	chr2:178504143-178504155;+	0	-0.350731	0.642592	1.50167	0.392605	10	4	15	5	3	15	2.599	1.249	3.82	1.589	0.889	3.371	259
MSTRG.7680.1	CDS	PLEKHA3	chr2:178490775-178490780;+	0	0.750328	0.324129	1.64966	0.111054	9	0	13	6	10	21	2.339	0	3.311	1.906	2.964	4.719	-621
MSTRG.4274.1	TC	FANCI	chr15:89316458-89316487;+	0	-0.0241902	0.968288	2.63558	0.927728	25	10	30	18	16	29	6.498	3.123	7.64	5.719	4.743	6.517	26
MSTRG.4274.1	3pUTR	FANCI	chr15:89316648-89316664;+	0	-0.659894	0.352993	1.4398	0.129549	8	6	16	6	4	9	2.08	1.874	4.075	1.906	1.186	2.022	208
MSTRG.10834.1	3pUTR	SRSF3	chr6:36602579-36602660;+	0	0.436933	0.158968	3.9596	0.0341805	36	21	92	46	37	115	9.358	6.558	23.43	14.616	10.968	25.843	606
MSTRG.241.1	TC	RPA2	chr1:27892133-27892161;-	0	3.2582	4.44e-06	2.31397	2.86e-08	3	0	6	10	11	73	0.78	0	1.528	3.177	3.261	16.405	13
MSTRG.241.1	cap	RPA2	chr1:27914535-27914617;-	0	-0.385662	0.104234	5.0972	0.0176232	135	79	223	76	70	195	35.092	24.671	56.791	24.148	20.75	43.82	-941
MSTRG.241.1	CDS	RPA2	chr1:27907249-27907282;-	0	0.261778	0.569202	2.86063	0.310547	36	11	23	25	21	35	9.358	3.435	5.857	7.943	6.225	7.865	-692
MSTRG.12188.1	cap	DNAJB6	chr7:157336999-157337013;+	0	-0.221738	0.749165	1.87951	0.529819	13	6	19	6	9	18	3.379	1.874	4.839	1.906	2.668	4.045	-1142
MSTRG.12188.1	CDS	DNAJB6	chr7:157384998-157385003;+	0	1.05233	0.314603	0.79497	0.105521	6	2	1	6	2	10	1.56	0.625	0.255	1.906	0.593	2.247	-363
MSTRG.12188.1	3pUTR	DNAJB6	chr7:157416999-157417012;+	0	-0.693388	0.432724	1.28924	0.186045	11	1	15	4	6	6	2.859	0.312	3.82	1.271	1.779	1.348	917
MSTRG.5264.1	3pUTR	SUZ12	chr17:32000304-32000569;+	0	0.0740649	0.800577	5.73813	0.608448	150	86	367	112	103	451	38.991	26.857	93.464	35.586	30.532	101.349	1553
MSTRG.5264.1	CDS	SUZ12	chr17:31975643-31975654;+	0	1.02241	0.161375	1.29006	0.035086	5	2	7	7	8	14	1.3	0.625	1.783	2.224	2.371	3.146	-1464
MSTRG.4050.1	3pUTR	MAPK6	chr15:52061482-52061490;+	0	-0.618214	0.467435	1.19014	0.214968	12	7	5	8	2	5	3.119	2.186	1.273	2.542	0.593	1.124	1621
MSTRG.12841.1	CDS	PCSK5	chr9:75986130-75986244;+	0	-0.244305	0.320353	5.35884	0.108834	187	142	147	132	140	128	48.609	44.345	37.437	41.941	41.5	28.764	-1009
MSTRG.12841.1	TC	PCSK5	chr9:76158999-76159055;+	0	-0.266176	0.407331	4.23609	0.166553	82	50	91	38	49	105	21.315	15.614	23.175	12.074	14.525	23.596	28
MSTRG.4710.1	CDS	HERPUD1	chr16:56936806-56936807;+	0	-0.465151	0.68167	0.850537	0.439106	3	12	2	1	9	1	0.78	3.747	0.509	0.318	2.668	0.225	-753
MSTRG.4710.1	cap	HERPUD1	chr16:56932142-56932147;+	0	-0.137471	0.863134	1.75004	0.716066	9	15	9	9	8	13	2.339	4.684	2.292	2.86	2.371	2.921	-1270
MSTRG.3523.2	3pUTR	PSMA6	chr14:35308949-35308983;+	0	-0.284864	0.475903	3.12578	0.222778	32	18	52	24	15	45	8.318	5.621	13.243	7.626	4.446	10.112	470
MSTRG.13435.8	5pUTR	XIST	chrX:73845995-73846065;-	0	-0.642128	0.0417653	3.69281	0.0044825	84	29	58	46	26	33	21.835	9.056	14.771	14.616	7.707	7.416	-767
MSTRG.3523.2	cap	PSMA6	chr14:35292382-35292470;+	0	-0.32631	0.273241	4.43921	0.0832232	78	43	151	43	55	116	20.275	13.428	38.455	13.662	16.304	26.068	-154
MSTRG.13435.8	CDS	XIST	chrX:73844913-73844940;-	0	-0.134129	0.796264	2.90809	0.601689	39	13	31	19	20	35	10.138	4.06	7.895	6.037	5.929	7.865	-227
MSTRG.2586.1	CDS	YBX3	chr12:10715695-10715768;-	0	0.136489	0.712805	3.98106	0.479272	43	46	71	32	47	107	11.177	14.365	18.082	10.167	13.932	24.045	-716
MSTRG.2586.1	3pUTR	YBX3	chr12:10699481-10699482;-	0	0.434766	0.378239	0.666624	0.146588	0	1	9	0	0	14	0	0.312	2.292	0	0	3.146	211
MSTRG.12756.1	CDS	VCP	chr9:35060433-35060502;-	0	-0.582837	0.0812156	3.29406	0.0120585	43	32	49	23	25	35	11.177	9.993	12.479	7.308	7.411	7.865	-867
MSTRG.6126.1	cap	PLEKHJ1	chr19:2236278-2236329;-	0	-0.305251	0.458872	3.03502	0.207489	35	16	45	20	20	37	9.098	4.997	11.46	6.355	5.929	8.315	-506
MSTRG.4046.1	CDS	DMXL2	chr15:51450232-51450267;-	0	0.985191	0.00935913	3.29862	0.000550054	19	22	27	29	27	88	4.939	6.87	6.876	9.214	8.004	19.775	-326
MSTRG.5325.2	TC	CDK12	chr17:39544254-39544299;+	0	-0.341432	0.266084	3.87874	0.079147	44	71	58	31	53	53	11.437	22.173	14.771	9.85	15.711	11.91	16
MSTRG.5325.2	CDS	CDK12	chr17:39462327-39462344;+	0	-1.0432	0.125631	1.61052	0.0235214	19	11	8	3	10	5	4.939	3.435	2.037	0.953	2.964	1.124	-3515
MSTRG.6340.1	3pUTR	BRD4	chr19:15237549-15237564;-	0	0.88487	0.265044	1.157	0.0785994	8	2	4	12	3	9	2.08	0.625	1.019	3.813	0.889	2.022	818
MSTRG.5688.1	CDS	SEC14L1	chr17:77206816-77206824;+	0	-0.715893	0.225259	1.87186	0.0607027	33	4	9	12	4	8	8.578	1.249	2.292	3.813	1.186	1.798	-707
MSTRG.5688.1	3pUTR	SEC14L1	chr17:77216707-77216709;+	0	1.6579	0.129175	0.605347	0.0245247	5	0	1	12	2	2	1.3	0	0.255	3.813	0.593	0.449	2687
MSTRG.2866.1	cap	CPSF6	chr12:69239599-69239605;+	0	0.168456	0.866487	1.38897	0.722066	2	5	15	8	4	13	0.52	1.561	3.82	2.542	1.186	2.921	-1700
MSTRG.2866.1	CDS	CPSF6	chr12:69260050-69260061;+	0	-0.948889	0.152482	1.46445	0.0319252	13	7	13	4	4	9	3.379	2.186	3.311	1.271	1.186	2.022	-331
MSTRG.2866.1	5pUTR	CPSF6	chr12:69239633-69239636;+	0	-0.714841	0.597954	0.59588	0.343209	3	1	10	5	0	3	0.78	0.312	2.547	1.589	0	0.674	-1666
MSTRG.2866.1	3pUTR	CPSF6	chr12:69270363-69270365;+	0	-7.23425	2.65e-10	3.20062	1.28e-13	44	15	140	0	0	1	11.437	4.684	35.654	0	0	0.225	858
MSTRG.7371.1	CDS	RETSAT	chr2:85349482-85349488;-	0	-0.612665	0.283226	1.96046	0.0881615	11	6	29	7	7	16	2.859	1.874	7.385	2.224	2.075	3.596	-937
MSTRG.10393.1	CDS	RARS1	chr5:168510579-168510595;+	0	0.404839	0.548275	2.41341	0.289202	2	14	31	16	23	21	0.52	4.372	7.895	5.084	6.818	4.719	-621
MSTRG.10393.1	cap	RARS1	chr5:168486470-168486482;+	0	-0.148035	0.804882	2.70872	0.615362	12	12	47	14	5	48	3.119	3.747	11.969	4.448	1.482	10.787	-2007
MSTRG.992.1	CDS	SCYL3	chr1:169862695-169862717;-	0	0.540797	0.195909	2.77231	0.0481209	15	18	24	26	20	38	3.899	5.621	6.112	8.261	5.929	8.539	-1023
MSTRG.224.2	CDS	ARID1A	chr1:26732733-26732736;+	0	0.555118	0.550439	1.00505	0.291369	11	1	3	11	1	6	2.859	0.312	0.764	3.495	0.296	1.348	-4991
MSTRG.13320.2	CDS	USP9X	chrX:41152986-41153016;+	0	0.630173	0.0844428	3.03204	0.0128474	19	22	25	21	40	43	4.939	6.87	6.367	6.672	11.857	9.663	-5855
MSTRG.562.5	3pUTR	MCOLN3	chr1:85019176-85019212;-	0	-0.586821	0.166978	2.69419	0.0372094	16	8	57	8	6	42	4.159	2.498	14.516	2.542	1.779	9.438	1493
MSTRG.562.5	TC	MCOLN3	chr1:85036815-85036839;-	0	-0.600801	0.284855	1.89932	0.089082	11	10	22	5	8	16	2.859	3.123	5.603	1.589	2.371	3.596	23
MSTRG.6901.1	5pUTR	ZNF274	chr19:58183421-58183424;+	0	-1.20772	0.0773425	1.45971	0.0111802	14	6	15	4	1	10	3.639	1.874	3.82	1.271	0.296	2.247	-2022
MSTRG.6901.1	CDS	ZNF274	chr19:58212955-58212962;+	0	-0.884578	0.347828	0.9725	0.12576	10	6	5	4	1	6	2.599	1.874	1.273	1.271	0.296	1.348	-185
MSTRG.12572.1	CDS	EFR3A	chr8:131970582-131970604;+	0	0.758538	0.207788	1.6808	0.0529142	6	6	10	10	10	18	1.56	1.874	2.547	3.177	2.964	4.045	-1361
MSTRG.3432.2	3pUTR	METTL17	chr14:20994004-20994026;+	0	-0.94221	0.0792976	1.95571	0.0115908	12	14	23	3	10	13	3.119	4.372	5.857	0.953	2.964	2.921	218
MSTRG.3432.2	TC	METTL17	chr14:20992178-20992205;+	0	0.718301	0.00289484	4.93372	0.000118053	95	64	93	112	120	186	24.694	19.986	23.684	35.586	35.571	41.798	3
MSTRG.1248.1	3pUTR	URB2	chr1:229659839-229659839;+	0	-0.418054	0.734318	0.634491	0.50914	1	2	10	1	2	7	0.26	0.625	2.547	0.318	0.593	1.573	545
MSTRG.1248.1	CDS	URB2	chr1:229635871-229635880;+	0	-0.19759	0.684606	2.86398	0.443097	26	19	35	15	13	45	6.758	5.933	8.913	4.766	3.854	10.112	-3306
MSTRG.12735.1	CDS	BAG1	chr9:33264450-33264452;-	0	1.70768	0.0519571	0.938951	0.00618754	1	3	3	5	8	11	0.26	0.937	0.764	1.589	2.371	2.472	-812
MSTRG.7060.1	cap	DDX1	chr2:15591868-15591940;+	0	-0.234652	0.355404	5.08581	0.131195	125	101	178	89	86	175	32.492	31.541	45.331	28.278	25.493	39.326	-2243
MSTRG.7060.1	CDS	DDX1	chr2:15595543-15595552;+	0	0.696645	0.0988136	2.56255	0.0163136	21	11	14	23	21	30	5.459	3.435	3.565	7.308	6.225	6.742	-2094
MSTRG.5106.3	TC	AURKB	chr17:8206501-8206604;-	0	0.404322	0.28689	3.92107	0.0900427	58	15	70	29	35	134	15.076	4.684	17.827	9.214	10.375	30.112	-31
MSTRG.5106.3	3pUTR	AURKB	chr17:8205344-8205364;-	0	0.56175	0.461889	1.3404	0.210035	7	4	7	7	5	15	1.82	1.249	1.783	2.224	1.482	3.371	63
MSTRG.5153.4	cap	COPS3	chr17:17281186-17281273;-	0	-1.44206	7.27e-06	4.65641	5.19e-08	118	52	252	26	33	95	30.673	16.239	64.177	8.261	9.782	21.348	-407
MSTRG.5153.4	3pUTR	COPS3	chr17:17247075-17247095;-	0	1.3719	0.0658351	1.2326	0.00878688	2	3	6	6	6	18	0.52	0.937	1.528	1.906	1.779	4.045	1015
MSTRG.5153.4	CDS	COPS3	chr17:17270949-17270997;-	0	-0.587987	0.0497393	3.70955	0.00578804	46	46	76	27	33	53	11.957	14.365	19.355	8.579	9.782	11.91	-111
MSTRG.5153.4	TC	COPS3	chr17:17270758-17270806;-	0	0.579891	0.0155857	4.87661	0.00110114	66	70	122	84	102	211	17.156	21.86	31.07	26.689	30.236	47.416	-1
MSTRG.10615.1	CDS	DEK	chr6:18249695-18249843;-	0	-0.463571	0.0494833	5.11779	0.00573542	158	92	198	99	64	166	41.07	28.731	50.425	31.455	18.971	37.304	-512
MSTRG.10615.1	3pUTR	DEK	chr6:18224999-18225012;-	0	0.819774	0.413172	0.957599	0.170971	4	2	5	2	1	18	1.04	0.625	1.273	0.635	0.296	4.045	723
MSTRG.10615.1	cap	DEK	chr6:18264518-18264541;-	0	-0.438586	0.414451	2.62976	0.171969	25	30	17	12	12	30	6.498	9.369	4.329	3.813	3.557	6.742	-1273
MSTRG.10615.1	TC	DEK	chr6:18225671-18225685;-	0	1.31696	0.143382	0.957989	0.0289217	3	0	6	4	2	17	0.78	0	1.528	1.271	0.593	3.82	37
MSTRG.8146.1	CDS	RNF114	chr20:49945382-49945487;+	0	0.467188	0.0283317	6.03166	0.00255844	292	147	166	296	220	297	75.902	45.906	42.275	94.049	65.214	66.742	-287
MSTRG.8146.1	cap	RNF114	chr20:49936368-49936434;+	0	-0.132914	0.644245	5.34111	0.394901	166	147	143	142	109	168	43.15	45.906	36.418	45.118	32.311	37.753	-697
MSTRG.4427.1	3pUTR	E4F1	chr16:2233936-2233967;+	0	0.840888	0.0292599	2.90414	0.00268151	9	15	31	14	22	68	2.339	4.684	7.895	4.448	6.521	15.281	783
MSTRG.4427.1	TC	E4F1	chr16:2232288-2232339;+	0	1.23409	1.99581e-05	4.79394	1.91e-07	46	58	75	100	108	229	11.957	18.113	19.1	31.773	32.014	51.461	19
MSTRG.3539.1	CDS	SEC23A	chr14:39085780-39085789;-	0	0.279463	0.550444	2.81538	0.291385	28	15	23	37	14	28	7.278	4.684	5.857	11.756	4.15	6.292	-1487
MSTRG.3908.5	5pUTR	HERC2P2	chr15:22537448-22537483;+	0	-0.541627	0.159374	2.92094	0.034329	45	21	28	21	17	25	11.697	6.558	7.131	6.672	5.039	5.618	-2800
MSTRG.12949.1	5pUTR	RAD23B	chr9:107283608-107283608;+	0	-0.274456	0.730227	1.5983	0.504159	17	2	13	12	4	8	4.419	0.625	3.311	3.813	1.186	1.798	-1248
MSTRG.12949.1	CDS	RAD23B	chr9:107324924-107324998;+	0	0.691305	0.0328129	3.52302	0.00316897	39	20	35	40	34	80	10.138	6.246	8.913	12.709	10.079	17.978	-158
MSTRG.8924.1	cap	ZNF589	chr3:48241104-48241108;+	0	0.121707	0.900464	1.31859	0.783051	7	4	10	6	7	10	1.82	1.249	2.547	1.906	2.075	2.247	-1159
MSTRG.8444.1	CDS	SDF2L1	chr22:21642997-21643006;+	0	0.123364	0.902863	1.25495	0.788324	3	12	5	6	10	5	0.78	3.747	1.273	1.906	2.964	1.124	-332
MSTRG.190.1	CDS	ELOA	chr1:23754233-23754244;+	0	0.25975	0.773194	1.36915	0.565798	11	5	5	6	6	13	2.859	1.561	1.273	1.906	1.779	2.921	-637
MSTRG.190.1	cap	ELOA	chr1:23743455-23743497;+	0	0.325298	0.46809	2.84471	0.21555	12	10	45	16	12	58	3.119	3.123	11.46	5.084	3.557	13.034	-2348
MSTRG.2957.1	3pUTR	NT5DC3	chr12:103772444-103772470;-	0	1.19516	0.0297041	1.95052	0.00273992	6	4	12	6	10	38	1.56	1.249	3.056	1.906	2.964	8.539	5388
MSTRG.2957.1	CDS	NT5DC3	chr12:103787505-103787514;-	0	0.991413	0.0670922	1.908	0.00902991	11	6	7	13	15	20	2.859	1.874	1.783	4.131	4.446	4.494	-529
MSTRG.902.3	cap	IQGAP3	chr1:156572550-156572565;-	0	-1.40724	0.155066	1.0254	0.0328129	9	0	16	1	2	6	2.339	0	4.075	0.318	0.593	1.348	-4910
MSTRG.7873.1	CDS	DGKD	chr2:233448276-233448357;+	0	0.306033	0.268542	4.37876	0.0805708	70	68	60	76	80	89	18.196	21.236	15.28	24.148	23.714	20	-2100
MSTRG.2141.1	CDS	SLC3A2	chr11:62884459-62884498;+	0	1.309	2.10052e-05	4.32064	2.03e-07	33	43	47	91	94	121	8.578	13.428	11.969	28.914	27.864	27.191	-873
MSTRG.8404.2	CDS	MICAL3	chr22:17902657-17902697;-	0	-0.295768	0.534622	2.80833	0.275709	50	12	20	38	7	17	12.997	3.747	5.093	12.074	2.075	3.82	-5330
MSTRG.11166.2	3pUTR	RPS12	chr6:132816462-132816533;+	0	0.586997	0.0211462	4.63715	0.0017091	62	53	102	75	72	194	16.116	16.551	25.976	23.83	21.343	43.596	57
MSTRG.11166.2	TC	RPS12	chr6:132814972-132815225;+	0	0.549892	0.00621087	8.00626	0.000317463	662	681	951	863	883	1719	172.08	212.669	242.191	274.203	261.746	386.294	3
MSTRG.11166.2	5pUTR	RPS12	chr6:132814736-132814780;+	0	-0.262248	0.314294	4.92398	0.105306	130	98	130	86	100	112	33.792	30.604	33.107	27.325	29.643	25.169	-253
MSTRG.7940.2	cap	IDH3B	chr20:2664192-2664216;-	0	-1.144	0.0181543	2.2287	0.00136636	21	15	28	6	11	12	5.459	4.684	7.131	1.906	3.261	2.697	-1182
MSTRG.7940.2	CDS	IDH3B	chr20:2659699-2659751;-	0	1.47563	0.000222688	3.15596	4.27e-06	14	12	23	38	50	49	3.639	3.747	5.857	12.074	14.821	11.011	-145
MSTRG.7940.2	TC	IDH3B	chr20:2658706-2658821;-	0	1.5686	2.12e-07	5.48271	6e-10	59	88	90	125	308	292	15.336	27.481	22.92	39.716	91.3	65.618	-11
MSTRG.6704.1	3pUTR	SLC1A5	chr19:46775128-46775171;-	0	0.0327695	0.943739	3.55821	0.873907	30	41	52	33	44	49	7.798	12.804	13.243	10.485	13.043	11.011	383
MSTRG.6704.1	cap	SLC1A5	chr19:46788578-46788597;-	0	-0.108187	0.79099	4.02087	0.5929	65	42	74	31	53	89	16.896	13.116	18.846	9.85	15.711	20	-2251
MSTRG.6704.1	CDS	SLC1A5	chr19:46782387-46782444;-	0	-0.976394	0.00350924	3.39103	0.000151689	61	38	48	21	25	28	15.856	11.867	12.224	6.672	7.411	6.292	-845
MSTRG.13009.1	5pUTR	RC3H2	chr9:122897530-122897569;-	0	0.948819	0.0146548	2.74709	0.00101036	18	12	17	28	26	37	4.679	3.747	4.329	8.896	7.707	8.315	-3630
MSTRG.13009.1	CDS	RC3H2	chr9:122892964-122893009;-	0	0.730671	0.0607992	2.83587	0.00777905	21	19	15	36	25	30	5.459	5.933	3.82	11.438	7.411	6.742	-3320
MSTRG.7849.8	3pUTR	AGFG1	chr2:227555886-227555911;+	0	0.509661	0.515023	1.57199	0.257666	10	5	8	13	1	18	2.599	1.561	2.037	4.131	0.296	4.045	1415
MSTRG.11959.2	3pUTR	CUX1	chr7:102253462-102253463;+	0	-0.539598	0.636542	0.862139	0.385678	10	1	7	3	0	8	2.599	0.312	1.783	0.953	0	1.798	4424
MSTRG.11959.2	cap	CUX1	chr7:101815991-101816021;+	0	-0.721722	0.0731195	3.39086	0.0102634	59	30	49	17	38	28	15.336	9.369	12.479	5.401	11.264	6.292	-4570
MSTRG.11959.2	CDS	CUX1	chr7:102196779-102196784;+	0	-1.60799	0.166744	0.60406	0.0370996	11	3	3	3	2	0	2.859	0.937	0.764	0.953	0.593	0	-3142
MSTRG.10580.2	cap	SYCP2L	chr6:10887060-10887090;+	0	-2.77217	2.89602e-05	2.02964	3.13e-07	18	12	40	3	3	4	4.679	3.747	10.187	0.953	0.889	0.899	-711
MSTRG.10580.2	TC	SYCP2L	chr6:10907542-10907560;+	0	-0.195483	0.801887	1.75168	0.610628	14	7	13	8	3	19	3.639	2.186	3.311	2.542	0.889	4.27	-3
MSTRG.1392.1	CDS	VIM	chr10:17233865-17233876;+	0	-1.24537	0.0781697	1.48257	0.0113502	17	6	13	2	2	11	4.419	1.874	3.311	0.635	0.593	2.472	-571
MSTRG.2316.1	cap	PCF11	chr11:83157155-83157160;+	0	-0.240713	0.706999	2.06537	0.47186	14	19	11	13	10	14	3.639	5.933	2.801	4.131	2.964	3.146	-4945
MSTRG.2316.1	CDS	PCF11	chr11:83163823-83163866;+	0	-0.726473	0.113631	2.40068	0.0201713	20	15	31	6	12	23	5.199	4.684	7.895	1.906	3.557	5.169	-4185
MSTRG.9294.2	cap	NMD3	chr3:161221359-161221361;+	0	-0.017794	0.985925	1.26619	0.9683	7	5	9	5	6	10	1.82	1.561	2.292	1.589	1.779	2.247	-1579
MSTRG.9294.2	CDS	NMD3	chr3:161227282-161227297;+	0	1.26002	0.0618414	1.4262	0.00798229	3	7	4	9	12	13	0.78	2.186	1.019	2.86	3.557	2.921	-1279
MSTRG.2667.1	CDS	TWF1	chr12:43797397-43797447;-	0	-0.141522	0.72995	3.4632	0.503729	39	22	63	23	23	70	10.138	6.87	16.044	7.308	6.818	15.73	-414
MSTRG.2667.1	3pUTR	TWF1	chr12:43795302-43795308;-	0	-0.281415	0.699333	1.6682	0.462009	10	3	20	7	3	17	2.599	0.937	5.093	2.224	0.889	3.82	282
MSTRG.4276.1	CDS	CRTC3	chr15:90638616-90638633;+	0	0.255276	0.780584	1.39897	0.576805	13	2	7	9	9	7	3.379	0.625	1.783	2.86	2.668	1.573	-420
MSTRG.4138.1	cap	ANP32A	chr15:68820831-68820924;-	0	-0.640974	0.0128579	5.12941	0.000842584	199	57	240	78	64	160	51.728	17.8	61.121	24.783	18.971	35.955	-863
MSTRG.4926.1	5pUTR	AFG3L1P	chr16:89988881-89988899;+	0	1.62721	0.00436399	2.07809	0.00019991	3	6	11	21	12	30	0.78	1.874	2.801	6.672	3.557	6.742	-372
MSTRG.4138.1	3pUTR	ANP32A	chr15:68779347-68779354;-	0	1.11746	0.259518	0.889001	0.0760627	1	1	7	0	3	18	0.26	0.312	1.783	0	0.889	4.045	737
MSTRG.4138.1	CDS	ANP32A	chr15:68787412-68787528;-	0	-0.329334	0.192324	4.89566	0.04661	134	103	121	99	74	113	34.832	32.166	30.815	31.455	21.936	25.393	-452
MSTRG.4138.1	5pUTR	ANP32A	chr15:68820698-68820769;-	0	0.201706	0.515559	4.15713	0.258073	75	42	63	69	54	82	19.495	13.116	16.044	21.924	16.007	18.427	-764
MSTRG.2428.1	cap	HINFP	chr11:119121599-119121610;+	0	-1.52321	0.0305184	1.36829	0.00285586	9	10	15	2	2	8	2.339	3.123	3.82	0.635	0.593	1.798	-1591
MSTRG.2428.1	CDS	HINFP	chr11:119131531-119131576;+	0	-0.198929	0.661062	2.9267	0.414228	27	15	43	17	13	46	7.018	4.684	10.951	5.401	3.854	10.337	-1111
MSTRG.996.1	cap	VAMP4	chr1:171742049-171742065;-	0	-0.856988	0.30928	1.36125	0.102499	9	7	13	0	3	14	2.339	2.186	3.311	0	0.889	3.146	-627
MSTRG.996.1	TC	VAMP4	chr1:171704440-171704529;-	0	1.25997	2.50404e-05	5.13893	2.56e-07	58	52	112	94	99	410	15.076	16.239	28.523	29.867	29.346	92.135	27
MSTRG.996.1	5pUTR	VAMP4	chr1:171741929-171741961;-	0	-1.48661	0.0207328	1.76324	0.00166134	10	3	35	2	5	10	2.599	0.937	8.913	0.635	1.482	2.247	-508
MSTRG.996.1	CDS	VAMP4	chr1:171709698-171709774;-	0	0.510231	0.0688157	4.38596	0.00938824	40	29	129	56	47	176	10.398	9.056	32.852	17.793	13.932	39.551	-157
MSTRG.3544.1	3pUTR	FBXO33	chr14:39398661-39398741;-	0	0.400887	0.242787	3.55559	0.0683046	37	28	42	44	50	47	9.618	8.744	10.696	13.98	14.821	10.562	832
MSTRG.3544.1	CDS	FBXO33	chr14:39399599-39399603;-	0	1.46318	0.113092	0.93138	0.0200204	4	2	2	5	3	15	1.04	0.625	0.509	1.589	0.889	3.371	-84
MSTRG.11295.5	3pUTR	AFDN	chr6:167969857-167969905;+	0	0.779211	0.0447404	3.09246	0.00496716	18	5	46	26	20	69	4.679	1.561	11.715	8.261	5.929	15.506	1795
MSTRG.11295.5	CDS	AFDN	chr6:167922861-167922953;+	0	-0.318582	0.227447	4.77091	0.061607	194	62	78	130	48	77	50.428	19.362	19.864	41.305	14.229	17.303	-592
MSTRG.11032.1	CDS	UBE2J1	chr6:89335304-89335315;-	0	0.50467	0.421794	2.22299	0.17749	25	2	13	14	16	23	6.498	0.625	3.311	4.448	4.743	5.169	-398
MSTRG.10561.2	3pUTR	RIOK1	chr6:7412889-7412938;+	0	0.495467	0.0614551	4.39977	0.00790408	69	45	77	89	59	123	17.936	14.053	19.61	28.278	17.489	27.641	1137
MSTRG.10561.2	5pUTR	RIOK1	chr6:7389999-7390003;+	0	0.201234	0.805631	1.53692	0.616609	12	4	9	10	8	10	3.119	1.249	2.292	3.177	2.371	2.247	-288
MSTRG.10561.2	cap	RIOK1	chr6:7389797-7389866;+	0	0.128659	0.772444	3.9176	0.564287	27	46	82	36	29	114	7.018	14.365	20.883	11.438	8.596	25.618	-477
MSTRG.10561.2	CDS	RIOK1	chr6:7390046-7390050;+	0	-0.382927	0.629209	1.53676	0.377171	14	9	7	4	7	12	3.639	2.811	1.783	1.271	2.075	2.697	-241
MSTRG.10561.2	TC	RIOK1	chr6:7393214-7393303;+	0	0.124941	0.652743	5.52397	0.404618	124	143	210	94	175	273	32.232	44.657	53.481	29.867	51.875	61.349	-9
MSTRG.8209.1	5pUTR	ARFRP1	chr20:63707885-63707900;-	0	-1.37288	0.00601129	2.2532	0.000304072	30	12	27	6	9	11	7.798	3.747	6.876	1.906	2.668	2.472	-631
MSTRG.5684.1	3pUTR	SRSF2	chr17:76734611-76734638;-	0	1.0343	0.100662	1.58932	0.0167498	3	3	12	7	9	22	0.78	0.937	3.056	2.224	2.668	4.944	558
MSTRG.5355.1	CDS	KLHL11	chr17:41854606-41854644;-	0	0.139324	0.851861	1.94472	0.696163	14	9	12	7	17	15	3.639	2.811	3.056	2.224	5.039	3.371	-901
MSTRG.7023.1	3pUTR	ACP1	chr2:277425-277448;+	0	-0.651069	0.192792	2.1722	0.0468837	11	13	30	5	7	24	2.859	4.06	7.64	1.589	2.075	5.393	146
MSTRG.7023.1	TC	ACP1	chr2:277336-277361;+	0	1.69817	0.000101946	3.29631	1.55e-06	9	14	24	24	24	121	2.339	4.372	6.112	7.626	7.114	27.191	40
MSTRG.7023.1	CDS	ACP1	chr2:277240-277294;+	0	1.79681	0.000245604	3.49221	4.82e-06	15	14	20	17	30	156	3.899	4.372	5.093	5.401	8.893	35.056	-61
[truncated: 10,481 more rows]
